# Supplementary material for: Tunable Donor–Acceptor Linear Conjugated Polymers Involving Cyanostyrylthiophene Linkages for Visible-Light-Driven Hydrogen Production
Source: Molecules. 2023 Feb 27;28(5):2203. doi: 10.3390/molecules28052203 (PMC10004844; doi:10.3390/molecules28052203)
Supplement: Supplementary file 1 [file molecules-28-02203-s001.zip]

Archive with 5 entries (4 files):
- molecules-2213393-supplementary/
- molecules-2213393-supplementary/CCDC 2190738.cif
- molecules-2213393-supplementary/CCDC 2190742.cif
- molecules-2213393-supplementary/CST-BP.cif
- molecules-2213393-supplementary/SI  for molecules 2023. 2 11.pdf
