# Supplementary material for: Tunable Donor–Acceptor Linear Conjugated Polymers Involving Cyanostyrylthiophene Linkages for Visible-Light-Driven Hydrogen Production
Source: Molecules. 2023 Feb 27;28(5):2203. doi: 10.3390/molecules28052203 (PMC10004844; doi:10.3390/molecules28052203)
Supplement: Supplementary file 1 [file molecules-28-02203-s001.zip › molecules-2213393-supplementary/CCDC 2190738.cif]

data_1
_audit_creation_date               2022-09-21
_audit_creation_method
;
Olex2 1.5-alpha
(compiled 2021.08.20 svn.r13c46975 for OlexSys, GUI svn.r6392)
;
_shelx_SHELXL_version_number       '2018/3'
_audit_contact_author_address      ?
_audit_contact_author_email        ?
_audit_contact_author_name         ''
_audit_contact_author_phone        ?
_publ_contact_author_id_orcid      ?
_publ_section_references
;
Dolomanov, O.V., Bourhis, L.J., Gildea, R.J, Howard, J.A.K. & Puschmann, H.
 (2009), J. Appl. Cryst. 42, 339-341.

Sheldrick, G.M. (2015). Acta Cryst. C71, 3-8.
;
_chemical_name_common              ?
_chemical_name_systematic          ?
_chemical_formula_moiety           'C11 H6 Br N S2'
_chemical_formula_sum              'C11 H6 Br N S2'
_chemical_formula_weight           296.20
_chemical_melting_point            ?
loop_
  _atom_type_symbol
  _atom_type_description
  _atom_type_scat_dispersion_real
  _atom_type_scat_dispersion_imag
  _atom_type_scat_source
 'C' 'C' 0.0033 0.0016 'International Tables Vol C Tables 4.2.6.8 and 6.1.1.4'
 'H' 'H' 0.0000 0.0000 'International Tables Vol C Tables 4.2.6.8 and 6.1.1.4'
 'Br' 'Br' -0.2901 2.4595
 'International Tables Vol C Tables 4.2.6.8 and 6.1.1.4'
 'N' 'N' 0.0061 0.0033 'International Tables Vol C Tables 4.2.6.8 and 6.1.1.4'
 'S' 'S' 0.1246 0.1234 'International Tables Vol C Tables 4.2.6.8 and 6.1.1.4'

_shelx_space_group_comment
;
The symmetry employed for this shelxl refinement is uniquely defined
by the following loop, which should always be used as a source of
symmetry information in preference to the above space-group names.
They are only intended as comments.
;
_space_group_crystal_system        'monoclinic'
_space_group_IT_number             14
_space_group_name_H-M_alt          'P 1 21/c 1'
_space_group_name_Hall             '-P 2ybc'
loop_
  _space_group_symop_operation_xyz
 'x, y, z'
 '-x, y+1/2, -z+1/2'
 '-x, -y, -z'
 'x, -y-1/2, z-1/2'

_cell_length_a                     6.8270(6)
_cell_length_b                     23.045(2)
_cell_length_c                     7.4519(5)
_cell_angle_alpha                  90
_cell_angle_beta                   97.604(7)
_cell_angle_gamma                  90
_cell_volume                       1162.11(16)
_cell_formula_units_Z              4
_cell_measurement_reflns_used      ?
_cell_measurement_temperature      293(2)
_cell_measurement_theta_max        ?
_cell_measurement_theta_min        ?
_shelx_estimated_absorpt_T_max     0.634
_shelx_estimated_absorpt_T_min     0.595
_exptl_absorpt_coefficient_mu      3.860
_exptl_absorpt_correction_T_max    ?
_exptl_absorpt_correction_T_min    ?
_exptl_absorpt_correction_type     none
_exptl_absorpt_process_details     ?
_exptl_absorpt_special_details     ?
_exptl_crystal_colour              yellow
_exptl_crystal_colour_primary      yellow
_exptl_crystal_density_diffrn      1.693
_exptl_crystal_density_meas        ?
_exptl_crystal_density_method      ?
_exptl_crystal_description         block
_exptl_crystal_F_000               584
_exptl_crystal_size_max            0.15
_exptl_crystal_size_mid            0.14
_exptl_crystal_size_min            0.13
_exptl_transmission_factor_max     ?
_exptl_transmission_factor_min     ?
_diffrn_reflns_av_R_equivalents    0.0569
_diffrn_reflns_av_unetI/netI       0.1142
_diffrn_reflns_Laue_measured_fraction_full  1.000
_diffrn_reflns_Laue_measured_fraction_max  0.958
_diffrn_reflns_limit_h_max         8
_diffrn_reflns_limit_h_min         -9
_diffrn_reflns_limit_k_max         32
_diffrn_reflns_limit_k_min         -31
_diffrn_reflns_limit_l_max         10
_diffrn_reflns_limit_l_min         -10
_diffrn_reflns_number              9887
_diffrn_reflns_point_group_measured_fraction_full  1.000
_diffrn_reflns_point_group_measured_fraction_max  0.958
_diffrn_reflns_theta_full          25.242
_diffrn_reflns_theta_max           30.138
_diffrn_reflns_theta_min           1.767
_diffrn_ambient_temperature        293(2)
_diffrn_detector_area_resol_mean   ?
_diffrn_measured_fraction_theta_full  1.000
_diffrn_measured_fraction_theta_max  0.958
_diffrn_measurement_device_type    'multiwire proportional'
_diffrn_measurement_method         'phi and omega scans'
_diffrn_radiation_monochromator    graphite
_diffrn_radiation_type             MoK\a
_diffrn_radiation_wavelength       0.71073
_diffrn_source                     ?
_reflns_Friedel_coverage           0.000
_reflns_Friedel_fraction_full      .
_reflns_Friedel_fraction_max       .
_reflns_number_gt                  1493
_reflns_number_total               3292
_reflns_special_details
;
 Reflections were merged by SHELXL according to the crystal
 class for the calculation of statistics and refinement.
 
 _reflns_Friedel_fraction is defined as the number of unique
 Friedel pairs measured divided by the number that would be
 possible theoretically, ignoring centric projections and
 systematic absences.
;
_reflns_threshold_expression       'I > 2\s(I)'
_computing_cell_refinement         ?
_computing_data_collection         ?
_computing_data_reduction          ?
_computing_molecular_graphics      'Olex2 1.5-alpha (Dolomanov et al., 2009)'
_computing_publication_material    'Olex2 1.5-alpha (Dolomanov et al., 2009)'
_computing_structure_refinement    'SHELXL 2018/3 (Sheldrick, 2015)'
_computing_structure_solution      ?
_refine_diff_density_max           2.083
_refine_diff_density_min           -2.465
_refine_diff_density_rms           0.165
_refine_ls_extinction_coef         .
_refine_ls_extinction_method       none
_refine_ls_goodness_of_fit_ref     1.048
_refine_ls_hydrogen_treatment      constr
_refine_ls_matrix_type             full
_refine_ls_number_parameters       112
_refine_ls_number_reflns           3292
_refine_ls_number_restraints       2
_refine_ls_R_factor_all            0.2137
_refine_ls_R_factor_gt             0.1138
_refine_ls_restrained_S_all        1.055
_refine_ls_shift/su_max            0.000
_refine_ls_shift/su_mean           0.000
_refine_ls_structure_factor_coef   Fsqd
_refine_ls_weighting_details      
 'w=1/[\s^2^(Fo^2^)+(0.1527P)^2^+5.0431P] where P=(Fo^2^+2Fc^2^)/3'
_refine_ls_weighting_scheme        calc
_refine_ls_wR_factor_gt            0.2917
_refine_ls_wR_factor_ref           0.3431
_refine_special_details            ?
_olex2_refinement_description
;
1. Restrained distances
 C5-C6
 1.35 with sigma of 0.01
 S2-C8
 1.75 with sigma of 0.01
2. Uiso/Uaniso restraints and constraints
Uanis(C5) = Uanis(C6) = Uanis(C7) = Uanis(C8)
Uanis(S1) = Uanis(S2)
3.a Aromatic/amide H refined with riding coordinates:
 C5(H5), C2(H2), C4(H4), C7(H7), C8(H8), C10(H10)
;
_atom_sites_solution_hydrogens     geom
_atom_sites_solution_primary       ?
_atom_sites_solution_secondary     ?
loop_
  _atom_site_label
  _atom_site_type_symbol
  _atom_site_fract_x
  _atom_site_fract_y
  _atom_site_fract_z
  _atom_site_U_iso_or_equiv
  _atom_site_adp_type
  _atom_site_occupancy
  _atom_site_site_symmetry_order
  _atom_site_calc_flag
  _atom_site_refinement_flags_posn
  _atom_site_refinement_flags_adp
  _atom_site_refinement_flags_occupancy
  _atom_site_disorder_assembly
  _atom_site_disorder_group
 Br1 Br 0.4330(2) 0.68200(5) 0.4993(2) 0.0809(6) Uani 1 1 d . . . . .
 S1 S 0.3851(4) 0.55961(12) 0.3266(4) 0.0576(6) Uani 1 1 d . . . . .
 S2 S -0.0358(4) 0.34277(13) 0.0578(4) 0.0576(6) Uani 1 1 d D . . . .
 C9 C 0.4609(13) 0.4428(4) 0.1576(13) 0.042(2) Uani 1 1 d . . . . .
 C5 C 0.3205(14) 0.3366(4) -0.0426(12) 0.0450(11) Uani 1 1 d D . . . .
 H5 H 0.451285 0.343575 -0.058459 0.054 Uiso 1 1 calc R U . . .
 C1 C 0.1578(11) 0.5238(4) 0.2839(11) 0.0371(19) Uani 1 1 d . . . . .
 C6 C 0.2006(13) 0.3710(4) 0.0550(12) 0.0450(11) Uani 1 1 d D . . . .
 C2 C 0.0107(13) 0.5574(4) 0.3429(12) 0.044(2) Uani 1 1 d . . . . .
 H2 H -0.120341 0.545516 0.334884 0.053 Uiso 1 1 calc R U . . .
 C3 C 0.2751(13) 0.6177(4) 0.4185(12) 0.045(2) Uani 1 1 d . . . . .
 N1 N 0.6250(12) 0.4527(4) 0.1683(13) 0.059(2) Uani 1 1 d . . . . .
 C4 C 0.0788(15) 0.6120(4) 0.4171(13) 0.049(2) Uani 1 1 d . . . . .
 H4 H -0.002097 0.639989 0.459111 0.059 Uiso 1 1 calc R U . . .
 C7 C 0.1920(14) 0.2854(4) -0.1171(13) 0.0450(11) Uani 1 1 d . . . . .
 H7 H 0.237671 0.256549 -0.188250 0.054 Uiso 1 1 calc R U . . .
 C8 C 0.0172(14) 0.2855(3) -0.0741(11) 0.0450(11) Uani 1 1 d D . . . .
 H8 H -0.074407 0.256618 -0.111513 0.054 Uiso 1 1 calc R U . . .
 C10 C 0.1238(12) 0.4673(4) 0.2039(12) 0.040(2) Uani 1 1 d . . . . .
 H10 H -0.007002 0.454994 0.192159 0.048 Uiso 1 1 calc R U . . .
 C12 C 0.2504(11) 0.4291(4) 0.1426(11) 0.0358(18) Uani 1 1 d . . . . .

loop_
  _atom_site_aniso_label
  _atom_site_aniso_U_11
  _atom_site_aniso_U_22
  _atom_site_aniso_U_33
  _atom_site_aniso_U_23
  _atom_site_aniso_U_13
  _atom_site_aniso_U_12
 Br1 0.0801(10) 0.0575(8) 0.1026(12) -0.0291(7) 0.0029(7) -0.0113(6)
 S1 0.0487(11) 0.0559(12) 0.0687(13) -0.0047(10) 0.0095(8) -0.0081(8)
 S2 0.0487(11) 0.0559(12) 0.0687(13) -0.0047(10) 0.0095(8) -0.0081(8)
 C9 0.033(5) 0.049(5) 0.046(5) -0.008(4) 0.007(4) 0.004(4)
 C5 0.056(3) 0.033(2) 0.044(3) 0.001(2) -0.002(2) 0.000(2)
 C1 0.030(4) 0.043(5) 0.039(5) 0.004(4) 0.009(3) 0.002(3)
 C6 0.056(3) 0.033(2) 0.044(3) 0.001(2) -0.002(2) 0.000(2)
 C2 0.031(4) 0.055(6) 0.047(5) 0.010(5) 0.007(4) 0.006(4)
 C3 0.049(5) 0.039(5) 0.042(5) -0.005(4) -0.005(4) 0.000(4)
 N1 0.037(5) 0.071(6) 0.071(6) -0.004(5) 0.010(4) 0.000(4)
 C4 0.056(6) 0.047(6) 0.046(5) 0.003(5) 0.011(4) 0.010(4)
 C7 0.056(3) 0.033(2) 0.044(3) 0.001(2) -0.002(2) 0.000(2)
 C8 0.056(3) 0.033(2) 0.044(3) 0.001(2) -0.002(2) 0.000(2)
 C10 0.025(4) 0.042(5) 0.053(6) 0.001(4) 0.004(4) -0.006(3)
 C12 0.031(4) 0.041(5) 0.037(4) 0.007(4) 0.006(3) -0.006(3)

_geom_special_details
;
 All esds (except the esd in the dihedral angle between two l.s. planes)
 are estimated using the full covariance matrix.  The cell esds are taken
 into account individually in the estimation of esds in distances, angles
 and torsion angles; correlations between esds in cell parameters are only
 used when they are defined by crystal symmetry.  An approximate (isotropic)
 treatment of cell esds is used for estimating esds involving l.s. planes.
;
loop_
  _geom_bond_atom_site_label_1
  _geom_bond_atom_site_label_2
  _geom_bond_distance
  _geom_bond_site_symmetry_2
  _geom_bond_publ_flag
 Br1 C3 1.883(9) . ?
 S1 C1 1.749(8) . ?
 S1 C3 1.722(10) . ?
 S2 C6 1.742(10) . ?
 S2 C8 1.713(7) . ?
 C9 N1 1.136(11) . ?
 C9 C12 1.461(12) . ?
 C5 H5 0.9300 . ?
 C5 C6 1.409(8) . ?
 C5 C7 1.529(13) . ?
 C1 C2 1.386(12) . ?
 C1 C10 1.437(12) . ?
 C6 C12 1.510(12) . ?
 C2 H2 0.9300 . ?
 C2 C4 1.427(13) . ?
 C3 C4 1.345(13) . ?
 C4 H4 0.9300 . ?
 C7 H7 0.9300 . ?
 C7 C8 1.276(13) . ?
 C8 H8 0.9300 . ?
 C10 H10 0.9300 . ?
 C10 C12 1.355(12) . ?

loop_
  _geom_angle_atom_site_label_1
  _geom_angle_atom_site_label_2
  _geom_angle_atom_site_label_3
  _geom_angle
  _geom_angle_site_symmetry_1
  _geom_angle_site_symmetry_3
  _geom_angle_publ_flag
 C3 S1 C1 91.0(4) . . ?
 C8 S2 C6 90.8(4) . . ?
 N1 C9 C12 179.0(10) . . ?
 C6 C5 H5 127.0 . . ?
 C6 C5 C7 106.0(8) . . ?
 C7 C5 H5 127.0 . . ?
 C2 C1 S1 109.9(7) . . ?
 C2 C1 C10 123.6(8) . . ?
 C10 C1 S1 126.4(6) . . ?
 C5 C6 S2 113.5(7) . . ?
 C5 C6 C12 127.5(8) . . ?
 C12 C6 S2 118.8(6) . . ?
 C1 C2 H2 123.1 . . ?
 C1 C2 C4 113.8(8) . . ?
 C4 C2 H2 123.1 . . ?
 S1 C3 Br1 118.5(5) . . ?
 C4 C3 Br1 127.4(8) . . ?
 C4 C3 S1 114.0(7) . . ?
 C2 C4 H4 124.4 . . ?
 C3 C4 C2 111.3(8) . . ?
 C3 C4 H4 124.4 . . ?
 C5 C7 H7 122.6 . . ?
 C8 C7 C5 114.8(8) . . ?
 C8 C7 H7 122.6 . . ?
 S2 C8 H8 122.6 . . ?
 C7 C8 S2 114.9(7) . . ?
 C7 C8 H8 122.6 . . ?
 C1 C10 H10 114.6 . . ?
 C12 C10 C1 130.7(8) . . ?
 C12 C10 H10 114.6 . . ?
 C9 C12 C6 112.8(7) . . ?
 C10 C12 C9 119.9(8) . . ?
 C10 C12 C6 127.3(7) . . ?

loop_
  _geom_torsion_atom_site_label_1
  _geom_torsion_atom_site_label_2
  _geom_torsion_atom_site_label_3
  _geom_torsion_atom_site_label_4
  _geom_torsion
  _geom_torsion_site_symmetry_1
  _geom_torsion_site_symmetry_2
  _geom_torsion_site_symmetry_3
  _geom_torsion_site_symmetry_4
  _geom_torsion_publ_flag
 Br1 C3 C4 C2 179.0(7) . . . . ?
 S1 C1 C2 C4 1.6(10) . . . . ?
 S1 C1 C10 C12 -0.4(15) . . . . ?
 S1 C3 C4 C2 1.6(11) . . . . ?
 S2 C6 C12 C9 170.3(7) . . . . ?
 S2 C6 C12 C10 -10.1(12) . . . . ?
 C5 C6 C12 C9 -14.2(13) . . . . ?
 C5 C6 C12 C10 165.5(9) . . . . ?
 C5 C7 C8 S2 0.0(11) . . . . ?
 C1 S1 C3 Br1 -178.3(5) . . . . ?
 C1 S1 C3 C4 -0.6(8) . . . . ?
 C1 C2 C4 C3 -2.1(12) . . . . ?
 C1 C10 C12 C9 1.5(15) . . . . ?
 C1 C10 C12 C6 -178.1(9) . . . . ?
 C6 S2 C8 C7 0.6(8) . . . . ?
 C6 C5 C7 C8 -0.8(11) . . . . ?
 C2 C1 C10 C12 -178.9(9) . . . . ?
 C3 S1 C1 C2 -0.6(7) . . . . ?
 C3 S1 C1 C10 -179.2(8) . . . . ?
 C7 C5 C6 S2 1.2(9) . . . . ?
 C7 C5 C6 C12 -174.5(8) . . . . ?
 C8 S2 C6 C5 -1.1(7) . . . . ?
 C8 S2 C6 C12 175.0(7) . . . . ?
 C10 C1 C2 C4 -179.8(8) . . . . ?

_shelx_res_file
;
TITL 1 in P2(1)/c
    1.res
    created by SHELXL-2018/3 at 22:06:38 on 28-Mar-2022
CELL 0.71073 6.827 23.0455 7.4519 90 97.604 90
ZERR 4 0.0006 0.002 0.0005 0 0.007 0
LATT 1
SYMM -X,0.5+Y,0.5-Z
SFAC C H Br N S
UNIT 44 24 4 4 8
EADP C5 C6 C7 C8
EADP S1 S2
DFIX 1.35 0.01 C5 C6
DFIX 1.75 0.01 S2 C8

L.S. 20
PLAN  2
SIZE 0.13 0.14 0.15
CONF
BOND
MORE -1
BOND $H
fmap 2
acta
REM <olex2.extras>
REM <HklSrc "%.\\1.hkl">
REM </olex2.extras>

WGHT    0.152700    5.043100
FVAR       0.57211
BR1   3    0.433041    0.682003    0.499317    11.00000    0.08011    0.05749 =
         0.10257   -0.02905    0.00291   -0.01135
S1    5    0.385079    0.559612    0.326602    11.00000    0.04869    0.05586 =
         0.06873   -0.00473    0.00948   -0.00809
S2    5   -0.035812    0.342772    0.057784    11.00000    0.04869    0.05586 =
         0.06873   -0.00473    0.00948   -0.00809
C9    1    0.460861    0.442845    0.157611    11.00000    0.03271    0.04876 =
         0.04579   -0.00799    0.00683    0.00402
C5    1    0.320520    0.336583   -0.042579    11.00000    0.05604    0.03252 =
         0.04420    0.00070   -0.00203   -0.00005
AFIX  43
H5    2    0.451285    0.343575   -0.058459    11.00000   -1.20000
AFIX   0
C1    1    0.157825    0.523771    0.283860    11.00000    0.03020    0.04290 =
         0.03928    0.00418    0.00888    0.00156
C6    1    0.200570    0.370958    0.055038    11.00000    0.05604    0.03252 =
         0.04420    0.00070   -0.00203   -0.00005
C2    1    0.010695    0.557415    0.342897    11.00000    0.03057    0.05472 =
         0.04684    0.00967    0.00689    0.00632
AFIX  43
H2    2   -0.120341    0.545516    0.334884    11.00000   -1.20000
AFIX   0
C3    1    0.275087    0.617747    0.418513    11.00000    0.04947    0.03943 =
         0.04162   -0.00509   -0.00549   -0.00032
N1    4    0.624995    0.452731    0.168283    11.00000    0.03684    0.07122 =
         0.07077   -0.00409    0.01025   -0.00030
C4    1    0.078800    0.611996    0.417114    11.00000    0.05617    0.04713 =
         0.04618    0.00290    0.01132    0.01029
AFIX  43
H4    2   -0.002097    0.639989    0.459111    11.00000   -1.20000
AFIX   0
C7    1    0.191988    0.285430   -0.117128    11.00000    0.05604    0.03252 =
         0.04420    0.00070   -0.00203   -0.00005
AFIX  43
H7    2    0.237671    0.256549   -0.188250    11.00000   -1.20000
AFIX   0
C8    1    0.017197    0.285476   -0.074121    11.00000    0.05604    0.03252 =
         0.04420    0.00070   -0.00203   -0.00005
AFIX  43
H8    2   -0.074407    0.256618   -0.111513    11.00000   -1.20000
AFIX   0
C10   1    0.123754    0.467346    0.203867    11.00000    0.02481    0.04178 =
         0.05350    0.00148    0.00356   -0.00564
AFIX  43
H10   2   -0.007002    0.454994    0.192159    11.00000   -1.20000
AFIX   0
C12   1    0.250386    0.429123    0.142633    11.00000    0.03056    0.04056 =
         0.03680    0.00746    0.00630   -0.00648
HKLF 4


REM  1 in P2(1)/c
REM wR2 = 0.3431, GooF = S = 1.048, Restrained GooF = 1.055 for all data
REM R1 = 0.1138 for 1493 Fo > 4sig(Fo) and 0.2137 for all 3292 data
REM 112 parameters refined using 2 restraints

END

WGHT      0.1526      5.0917

REM Highest difference peak  2.083,  deepest hole -2.465,  1-sigma level  0.165
Q1    1   0.1965  0.3867  0.0743  11.00000  0.05    0.67
Q2    1   0.3665  0.6780  0.5906  11.00000  0.05    0.60
;
_shelx_res_checksum                51852
_shelx_hkl_file
;
   0   0   1    2.89    1.74
   0   0  -1    3.67    1.91
   0   0   1    2.74    2.02
   0   0  -1    2.74    1.94
   0   0   2 4569.38  237.42
   0   0  -2 4370.51  237.46
   0   0   2 4347.64  237.60
   0   0  -2 4422.81  237.63
   0   0  -3   -1.98    4.92
   0   0   3    2.32    4.88
   0   0   3   -3.75    5.51
   0   0  -3    1.06    5.07
   0   0  -3    4.13    5.44
   0   0   4  169.10   12.69
   0   0  -4  149.29   13.04
   0   0  -4  154.48   11.51
   0   0  -4  138.43   12.21
   0   0   5   18.50   10.14
   0   0  -5    0.57    6.58
   0   0  -5   16.88    9.38
   0   0  -5   -6.01    7.76
   0   0   6  231.53   20.81
   0   0  -6  254.88   20.52
   0   0  -6  225.53   18.46
   0   0   7    4.02   12.46
   0   0  -7   39.67   13.04
   0   0   8   38.63   15.69
   0   0   9   -5.20   16.07
   0  -1   1  132.81    8.24
   0   1  -1  126.40    8.31
   0  -1   1  137.85    8.06
   0   1  -1  138.16    8.11
   0   1   1  154.62    8.93
   0   1  -1  151.56    8.47
   0   1   1  146.36    8.57
   0  -1  -1  141.12    8.62
   0   1  -1  146.69    8.44
   0  -1   1  135.31    8.33
   0   1  -2  945.30   50.59
   0   1  -2  858.00   50.81
   0  -1  -2  922.48   51.30
   0   1  -2  933.84   51.19
   0  -1   2  930.85   51.00
   0   1   2  853.52   51.02
   0  -1  -2 1006.55   51.64
   0   1  -2  987.42   51.33
   0   1   2  947.75   51.62
   0   1   3   34.58    7.19
   0   1  -3   39.73    6.52
   0  -1  -3   37.25    6.57
   0   1  -3   31.42    5.90
   0   1   3   29.29    5.80
   0   1  -3   29.52    4.64
   0  -1  -3   29.63    6.66
   0  -1   3   25.77    5.34
   0   1  -3   29.62    6.19
   0   1  -4   -2.02    6.30
   0   1   4   -8.32    8.21
   0   1  -4   -0.55    6.35
   0   1   4    7.42    6.72
   0  -1   4   -0.59    5.72
   0   1  -4    4.11    5.27
   0   1  -4    3.48    7.25
   0  -1  -4    4.26    7.60
   0   1  -5  186.37   13.17
   0   1  -5  137.16   13.75
   0  -1  -5  149.00   13.59
   0  -1  -5  163.03   15.09
   0   1  -5  133.51   14.66
   0  -1   5  153.58   14.77
   0  -1  -6   33.04   10.00
   0   1  -6   37.52   10.43
   0   1   6   33.91   12.79
   0  -1   6   35.04   11.25
   0   1  -6   39.88   11.88
   0  -1  -6   20.67   11.40
   0  -1   7   15.49   12.51
   0   1   7   27.81   13.19
   0   1  -7   29.16   13.16
   0  -1  -7   23.98   12.71
   0  -1   8   -9.03   14.00
   0   1   8    7.92   14.22
   0   1   9   25.10   17.38
   0   2   0    1.60    1.41
   0  -2   0    0.47    1.03
   0   2   0    0.91    0.92
   0  -2   1  165.46    9.48
   0   2   1  177.53   10.37
   0   2  -1  148.60    9.42
   0  -2   1  168.10    9.67
   0  -2   1  161.71    9.39
   0  -2  -1  159.45    9.27
   0   2  -1  155.62    9.53
   0  -2   1  177.63    9.66
   0  -2  -1  155.21   10.01
   0  -2   2 8975.31  479.49
   0   2  -2 8970.19  479.26
   0  -2   2 9202.40  479.15
   0   2  -2 9089.39  479.66
   0  -2  -2 9190.55  480.08
   0   2  -2 9498.44  479.81
   0  -2   2 8893.98  479.59
   0   2   2 8732.52  479.88
   0  -2   2 9083.80  479.82
   0   2  -2 8782.24  479.70
   0  -2  -2 8495.78  480.14
   0   2   2 8676.55  480.34
   0   2   3    5.07    7.08
   0  -2  -3   11.63    6.14
   0   2  -3    3.43    4.74
   0  -2   3   10.11    5.60
   0   2  -3   13.05    5.60
   0   2   3   10.09    5.71
   0   2  -3    4.00    3.90
   0  -2   3    0.43    4.63
   0   2  -3   13.88    5.37
   0  -2  -3    9.28    6.15
   0  -2  -4  790.67   44.92
   0  -2   4  742.81   43.79
   0   2  -4  799.04   44.62
   0   2  -4  720.41   43.92
   0   2  -4  759.82   43.12
   0   2   4  811.34   45.61
   0   2  -4  770.11   44.37
   0  -2   4  731.86   44.42
   0   2  -5   10.57    8.84
   0  -2  -5   28.24   10.23
   0   2  -5   11.16    9.02
   0  -2   5   34.47    8.95
   0   2  -6   34.17   10.07
   0   2   6   19.16   12.77
   0  -2   6   54.24   11.24
   0   2  -6   48.41   11.72
   0  -2  -6   40.80   12.37
   0   2   7   21.74   14.14
   0  -2   7    3.74   11.44
   0   2  -7    4.81   11.67
   0  -2  -7    6.46   13.16
   0   2   8    8.14   14.73
   0  -2   8   13.01   13.50
   0   2   9   -3.70   16.98
   0   3   0   -2.12    3.04
   0  -3   0    1.89    2.38
   0   3   0   -2.68    2.24
   0   3   1  385.93   19.67
   0  -3   1  323.47   18.33
   0  -3  -1  364.08   19.37
   0   3  -1  337.29   18.37
   0  -3  -1  314.62   18.62
   0   3  -1  351.73   18.67
   0  -3   1  312.41   18.55
   0  -3  -1  333.79   18.20
   0  -3   1  322.95   18.58
   0   3  -1  303.83   18.54
   0  -3  -1  359.14   19.43
   0   3  -2 7778.72  420.32
   0   3   2 7529.87  421.34
   0  -3   2 8022.44  420.33
   0  -3   2 7945.70  420.36
   0   3  -2 7902.91  420.43
   0  -3  -2 7945.64  420.92
   0   3   2 7685.14  420.70
   0  -3   2 7747.97  420.36
   0  -3   2 7913.62  420.03
   0   3  -2 8043.27  420.05
   0   3  -3 1065.12   53.37
   0  -3  -3 1001.44   54.04
   0  -3   3  995.61   53.14
   0   3   3  948.82   54.52
   0  -3  -3  872.13   53.48
   0  -3   3  936.10   52.89
   0   3  -3  930.84   53.20
   0   3   3  958.03   53.45
   0  -3   3  925.30   52.61
   0   3  -3  912.89   52.31
   0   3  -3  936.55   53.06
   0  -3   4  267.02   17.72
   0  -3  -4  265.96   19.09
   0   3  -4  278.06   18.65
   0   3   4  267.94   20.32
   0  -3   4  264.99   18.26
   0   3  -4  270.24   18.28
   0   3  -4  259.73   18.27
   0   3  -4  259.22   17.08
   0   3  -5  366.82   24.46
   0  -3  -5  338.41   24.47
   0   3  -5  338.51   23.63
   0   3   5  348.69   25.64
   0  -3   5  347.52   23.53
   0   3  -6   -0.86   10.21
   0  -3   6    5.05    9.93
   0  -3  -6   14.58   11.38
   0   3  -6    6.17   10.25
   0  -3   7  114.27   15.30
   0   3   7   89.27   17.12
   0  -3  -7  105.29   16.37
   0   3   8    3.39   14.80
   0  -3  -8    8.97   15.14
   0   3   9   35.78   18.25
   0   3  10    8.14   18.95
   0   4   0 1052.50   52.94
   0   4   0  941.65   52.40
   0  -4   0  924.37   52.47
   0  -4   0 1065.96   51.95
   0   4   0 1023.93   51.96
   0   4  -1    1.92    1.63
   0   4   1    2.46    4.16
   0   4   1    2.64    2.71
   0  -4  -1    3.09    3.50
   0  -4  -1    3.90    2.59
   0  -4  -1    3.79    1.73
   0   4   1    4.27    1.55
   0  -4  -1    6.16    4.56
   0   4  -1    6.10    2.92
   0  -4   1    2.13    2.72
   0   4  -1    1.00    2.53
   0  -4   1    1.65    2.26
   0   4   2 3089.15  158.67
   0  -4   2 2967.76  157.07
   0   4  -2 2928.05  157.07
   0  -4  -2 2530.53  157.73
   0   4  -2 3049.52  157.12
   0  -4   2 2874.02  157.34
   0  -4   2 2808.73  156.91
   0  -4  -2 2915.38  156.75
   0  -4  -2 2950.79  158.10
   0  -4   2 3174.88  157.39
   0   4  -2 2894.39  157.18
   0   4   2 2959.15  157.81
   0  -4   3   41.89    5.98
   0   4   3   39.13    8.73
   0   4  -3   29.61    5.85
   0  -4   3   42.23    5.85
   0  -4   3   28.55    4.76
   0   4  -3   40.10    5.30
   0   4  -3   34.96    6.10
   0  -4   3   34.64    5.71
   0   4   3   37.96    6.75
   0  -4  -3   31.21    4.61
   0  -4  -3   38.71    7.86
   0   4   4   38.04   10.31
   0  -4   4   16.41    6.42
   0   4  -4   18.39    6.56
   0   4  -4   23.39    5.58
   0  -4  -4   42.60    8.76
   0   4  -4   20.44    7.35
   0  -4   4   26.28    6.74
   0  -4  -4   21.95    5.30
   0  -4   5    1.56    7.59
   0   4   5    7.71   11.69
   0  -4  -5    1.91    9.19
   0   4  -5   -2.54    9.07
   0  -4   6   48.17   10.54
   0   4  -6   67.57   12.56
   0  -4  -6   40.12   12.99
   0  -4   7   14.88   10.86
   0   4   7   22.14   13.77
   0  -4  -7   26.72   13.57
   0   4   8    5.24   16.01
   0  -4  -8   13.76   15.03
   0   4   9   34.55   18.85
   0   4  10  -20.99   19.85
   0   5   0   -1.30    4.87
   0  -5   0    1.65    4.17
   0   5   0   -5.41    3.82
   0  -5   0    2.35    4.28
   0  -5   0    3.14    2.77
   0   5   0    3.13    3.30
   0  -5  -1  337.96   19.43
   0   5   1  369.73   19.57
   0   5  -1  340.25   19.52
   0  -5   1  357.26   19.50
   0   5   1  345.32   18.30
   0   5  -1  346.67   19.29
   0  -5   1  315.85   19.13
   0   5  -1  329.44   18.43
   0  -5  -1  379.92   20.21
   0   5   1  376.61   20.47
   0  -5  -2 1325.77   65.76
   0   5   2 1348.83   66.51
   0  -5   2 1204.96   64.22
   0  -5  -2 1138.60   64.35
   0   5   2 1183.51   63.49
   0  -5   2 1190.47   64.80
   0  -5   2 1129.17   64.26
   0   5  -2 1132.35   64.41
   0  -5  -2 1167.61   63.84
   0   5   2 1144.98   65.10
   0   5  -2 1144.41   64.38
   0  -5   2 1172.34   64.55
   0  -5  -2 1246.67   65.68
   0  -5   3 1236.55   19.20
   0   5  -3 1218.57   19.68
   0   5   3 1335.95   27.01
   0  -5   3 1212.70   17.98
   0   5  -3 1201.34   18.66
   0  -5   3 1223.05   19.94
   0  -5  -3 1164.38   17.04
   0  -5   3 1197.19   19.71
   0   5  -3 1230.95   19.68
   0  -5  -3 1188.30   23.27
   0   5   3 1217.00   22.16
   0   5  -4 1889.98  103.10
   0  -5   4 1950.88  103.65
   0  -5  -4 1849.23  104.92
   0   5  -4 1843.04  103.87
   0  -5   4 1847.79  103.64
   0   5  -4 2021.08  103.97
   0   5   4 1980.53  106.22
   0  -5  -4 1806.80  102.85
   0  -5   5  412.16   27.17
   0   5   5  445.32   30.83
   0   5  -5  401.64   27.95
   0  -5  -5  468.27   29.63
   0  -5   6   13.63    8.51
   0  -5  -6   19.93   12.71
   0   5  -6   -9.84   10.85
   0   5   7   91.18   18.08
   0  -5  -7   90.23   16.47
   0   5   8   39.89   17.49
   0  -5  -8   34.41   16.20
   0   5   9   23.83   19.51
   0   5  10  -17.25   20.14
   0   6   0 2357.99  134.92
   0  -6   0 2505.79  134.86
   0   6   0 2341.02  134.35
   0  -6   0 2408.52  134.64
   0  -6   0 2605.73  133.71
   0   6   0 2574.94  133.77
   0   6   1  220.00   13.89
   0  -6  -1  220.86   14.02
   0   6  -1  206.94   14.00
   0  -6   1  213.73   13.90
   0   6   1  217.22   14.05
   0  -6   1  207.47   13.46
   0   6  -1  222.59   13.68
   0   6   1  228.83   14.86
   0  -6  -1  242.78   14.41
   0  -6  -2 5540.58  288.53
   0   6  -2 5397.89  287.09
   0   6   2 5156.52  288.97
   0  -6  -2 5421.03  287.47
   0  -6   2 5344.92  287.39
   0   6  -2 5190.71  287.55
   0   6  -2 5315.94  287.46
   0  -6   2 5487.52  287.47
   0  -6  -2 5476.57  288.92
   0   6  -3  116.21    8.60
   0   6   3  101.83   12.46
   0  -6   3   97.98    8.10
   0  -6  -3   96.30   10.47
   0  -6   3  107.71    8.14
   0   6   3   99.81    6.72
   0  -6   3  100.68    9.18
   0  -6  -3  109.97   11.29
   0   6   3  117.64   10.48
   0  -6  -3   99.72    7.49
   0   6  -3   92.69    8.51
   0  -6   3  104.69    8.74
   0   6  -3  102.47    8.74
   0  -6  -4 1746.88   99.93
   0  -6   4 1787.16   98.34
   0   6  -4 1831.27   98.59
   0   6  -4 1812.21   98.00
   0  -6   4 1677.31   98.02
   0   6   4 2009.26  101.79
   0  -6   5   24.39    7.50
   0   6   5   11.12   12.84
   0  -6  -5   21.57   11.16
   0   6  -5   21.05    8.51
   0  -6  -6   -4.85   11.74
   0   6  -6    0.92   10.17
   0  -6  -7   62.89   16.25
   0   6   8   32.06   18.15
   0  -6  -8    6.38   15.13
   0   6   9   -2.04   18.64
   0   6  10    4.45   20.56
   0   7   0   -4.11    6.28
   0  -7   0    3.23    5.47
   0   7   0   -5.30    4.92
   0  -7   0    2.75    5.87
   0  -7   0    1.50    3.69
   0   7   0    4.17    4.16
   0  -7  -1  474.98   25.04
   0   7   1  432.57   24.65
   0  -7  -1  424.62   25.07
   0  -7   1  412.37   24.56
   0   7  -1  437.18   24.93
   0   7   1  401.42   24.64
   0  -7   1  408.96   24.20
   0   7  -1  382.12   24.25
   0   7  -1  409.11   23.00
   0   7   1  395.76   24.99
   0  -7  -1  420.44   24.87
   0   7  -2  428.38   24.08
   0   7   2  455.38   27.16
   0  -7  -2  451.32   26.25
   0  -7  -2  457.33   24.98
   0  -7   2  387.59   24.71
   0   7  -2  419.87   25.09
   0   7  -2  411.95   24.91
   0  -7   2  436.92   24.67
   0  -7  -2  409.93   26.74
   0  -7  -3  139.52   10.04
   0  -7   3  117.70   10.70
   0   7  -3  148.09   10.86
   0  -7   3  141.27   10.00
   0  -7  -3  123.33    9.01
   0  -7  -3  137.98   13.33
   0   7  -3  145.71   10.42
   0  -7   3  140.60   10.69
   0  -7   3  133.94    9.75
   0   7  -3  136.43   10.00
   0   7   3  158.99   14.54
   0  -7  -4  787.02   45.12
   0   7  -4  730.13   42.55
   0   7  -4  741.21   42.34
   0  -7   4  688.68   42.06
   0   7   4  845.59   46.61
   0  -7   5   64.71    9.57
   0   7   5   83.33   15.54
   0  -7  -5  108.66   14.04
   0   7  -5   98.43   10.99
   0   7   6   -2.93   13.53
   0  -7  -6   22.57   12.86
   0  -7  -7    1.44   13.74
   0   7   8   23.50   17.93
   0  -7  -8   26.07   16.71
   0   7   9    2.11   18.82
   0   7  10  -24.87   21.20
   0   8   0 8328.93  469.85
   0  -8   0 9233.35  469.92
   0  -8   0 8606.26  469.69
   0   8   0 9033.95  469.46
   0  -8   0 9182.50  468.39
   0   8   0 8293.59  468.33
   0   8   1  423.07   24.31
   0  -8  -1  410.22   24.93
   0   8  -1  431.92   24.76
   0  -8   1  355.97   24.07
   0  -8   1  393.52   24.12
   0   8   1  413.52   24.30
   0  -8   1  394.18   23.69
   0   8   1  396.31   24.53
   0  -8  -1  425.07   24.40
   0   8  -1  390.77   22.33
   0  -8  -2  388.17   23.21
   0   8   2  396.85   24.37
   0   8  -2  367.70   21.00
   0  -8  -2  378.62   20.92
   0  -8   2  333.93   22.10
   0   8  -2  356.87   22.48
   0  -8  -2  362.92   22.23
   0  -8   2  363.43   21.72
   0   8  -2  360.20   22.05
   0  -8  -2  412.03   24.78
   0   8   3  691.08   38.93
   0  -8  -3  617.76   35.01
   0   8  -3  668.43   35.65
   0  -8   3  535.18   34.73
   0   8  -3  591.36   35.30
   0  -8   3  631.33   35.37
   0  -8  -3  630.01   37.66
   0   8  -4  188.88   13.67
   0   8  -4  161.16   13.30
   0  -8   4  179.71   12.71
   0   8   4  187.97   18.24
   0  -8  -4  175.31   16.67
   0   8   5  132.61   17.54
   0   8  -5  118.21   11.93
   0  -8  -5  145.34   17.09
   0   8   6  777.17   49.63
   0  -8  -6  730.14   48.00
   0  -8  -7    8.93   14.71
   0   8   8   14.26   18.13
   0  -8  -8   15.03   16.34
   0   8   9    2.17   20.30
   0  -8  -9   -9.28   18.54
   0   9   0    5.05    7.32
   0   9   0    4.75    5.58
   0  -9   0    4.09    6.57
   0  -9   0   10.69    5.99
   0  -9   0    2.17    4.13
   0   9   0    3.51    4.63
   0   9   1  182.71   14.09
   0  -9  -1  193.28   14.77
   0  -9   1  192.01   14.41
   0   9  -1  209.43   15.06
   0  -9   1  209.28   14.57
   0   9   1  219.23   14.51
   0  -9   1  203.16   13.93
   0   9   1  201.25   14.73
   0  -9  -1  196.69   14.16
   0   9  -1  207.31   12.20
   0   9  -2  113.77    7.67
   0   9   2  128.71   12.32
   0  -9  -2  128.62   10.77
   0  -9  -2  108.36    9.64
   0  -9  -2  129.38    8.08
   0   9   2   73.59    8.94
   0  -9  -2  104.25   13.40
   0  -9   2  108.80    9.53
   0   9  -2  115.07   10.16
   0  -9   2  113.38    8.83
   0   9  -2  119.91    9.60
   0   9   3   60.04   11.38
   0  -9  -3   51.53   11.19
   0  -9  -3   40.58    6.42
   0   9  -3   58.15    7.89
   0  -9   3   44.33    6.57
   0   9  -3   59.83    7.45
   0  -9   3   53.33    6.94
   0   9   4   34.28   12.81
   0   9  -4   15.14    7.19
   0   9  -4   14.39    7.11
   0  -9  -4   24.16   11.85
   0   9  -5  236.97   18.18
   0  -9  -5  271.49   22.50
   0   9   5  284.67   23.88
   0   9   6   12.87   16.04
   0  -9  -6   48.98   13.85
   0  -9  -7   70.82   16.99
   0   9   8   44.43   19.93
   0  -9  -8   -6.86   16.73
   0   9   9   24.69   21.75
   0  -9  -9   -9.49   19.21
   0  10   0 1104.88   61.69
   0 -10   0 1106.58   61.34
   0  10   0 1039.77   60.52
   0 -10   0 1038.70   61.14
   0 -10   0 1033.26   59.15
   0  10   0 1134.07   59.56
   0  10   1   29.71    7.14
   0 -10  -1   43.70    6.50
   0  10  -1   35.82    4.31
   0  10   1   44.21    7.64
   0 -10  -1   33.26    7.44
   0  10  -1   17.55    7.67
   0 -10   1   26.82    7.13
   0  10   1   31.86    6.66
   0 -10   1   29.05    6.99
   0 -10   1   32.53    6.46
   0  10   2  719.02   42.04
   0 -10  -2  812.03   41.44
   0  10   2  732.80   41.15
   0 -10  -2  755.80   41.05
   0 -10  -2  695.70   38.98
   0  10  -2  706.90   40.96
   0 -10   2  735.91   40.60
   0  10   2  659.36   38.20
   0  10  -2  717.86   40.35
   0 -10   2  636.03   39.62
   0 -10  -2  719.64   42.93
   0  10  -3  183.51   14.13
   0 -10   3  181.33   12.98
   0 -10  -3  206.68   17.76
   0 -10   3  144.88   12.44
   0  10  -3  179.57   13.45
   0  10   3  220.60   18.09
   0  10  -4  184.57   14.60
   0 -10  -4  180.78   18.76
   0  10  -4  159.32   13.47
   0  10   4  210.93   20.04
   0 -10  -5    2.55   13.22
   0  10   5    5.95   13.72
   0  10   6   43.50   16.42
   0 -10  -6   28.59   14.51
   0 -10  -7   55.98   17.88
   0  10   8   54.97   21.16
   0 -10  -8   23.01   17.26
   0  10   9   23.20   22.37
   0 -10  -9    3.89   18.44
   0  11   0   -2.51    8.14
   0 -11   0    5.77    7.98
   0  11   0   -0.69    6.01
   0 -11   0    6.92    8.02
   0  11   0    4.94    5.23
   0 -11   0    1.64    4.35
   0  11   1 2518.47  141.46
   0  11  -1 2410.93  141.81
   0 -11   1 2649.21  141.44
   0  11   1 2487.75  141.25
   0 -11   1 2556.51  141.53
   0 -11   1 2702.12  141.04
   0  11  -1 2558.12  139.26
   0 -11  -1 2746.15  140.88
   0  11   1 2641.93  141.07
   0  11   2  210.71   16.03
   0 -11  -2  227.85   16.43
   0 -11   2  228.95   15.66
   0  11  -2  214.47   16.22
   0 -11  -2  217.34   13.80
   0 -11  -2  229.24   19.69
   0  11  -2  217.38   15.62
   0 -11   2  200.61   14.47
   0 -11  -2  247.94   16.21
   0  11  -2  205.14   12.95
   0  11   2  208.26   17.06
   0  11   3  956.00   61.42
   0  11  -3 1049.14   59.46
   0  11  -3 1069.64   59.15
   0 -11  -3 1106.61   62.91
   0  11  -4  241.15   17.45
   0  11  -4  213.08   16.75
   0  11   4  254.47   21.92
   0 -11  -4  264.43   22.54
   0  11   5  163.44   20.32
   0 -11  -5  146.31   18.83
   0  11   6   83.21   18.55
   0 -11  -6   79.87   17.55
   0 -11  -7    3.33   16.32
   0  11   8    6.81   20.08
   0 -11  -8   21.98   19.03
   0  11   9    9.57   20.47
   0 -11  -9   -4.00   19.00
   0 -12   0   18.84    8.73
   0  12   0   11.04    6.64
   0  12   0   11.08    5.52
   0 -12   0   18.49    4.80
   0  12   1    4.81    7.28
   0 -12  -1   15.84    6.02
   0  12  -1    6.97    4.01
   0  12  -1    4.41    8.48
   0 -12   1    4.90    7.77
   0  12   1    3.31    6.88
   0 -12   1    4.52    6.22
   0  12   2  688.41   40.64
   0  12   2  686.82   39.85
   0  12  -2  659.52   39.70
   0 -12  -2  634.82   37.44
   0  12  -2  613.94   38.79
   0 -12   2  674.56   38.45
   0 -12  -2  602.91   42.88
   0 -12   2  747.10   39.85
   0  12   3  148.92   16.23
   0 -12  -3  152.08   17.41
   0  12  -3  124.74   12.93
   0  12  -3  118.85   12.24
   0  12  -4  257.85   19.41
   0  12  -4  246.18   18.63
   0  12   4  249.86   23.14
   0 -12  -4  305.21   24.33
   0  12   5  149.38   20.04
   0 -12  -5  144.62   19.40
   0  12   6   -3.57   15.57
   0 -12  -6   22.48   16.88
   0 -12  -7   -5.21   16.61
   0  12   8  -49.14   22.07
   0 -12  -8   -3.80   18.22
   0  12   9  -19.61   21.65
   0 -12  -9   37.06   21.16
   0 -13   0    0.97    8.59
   0  13   0    7.35    9.74
   0  13   0    3.49    5.61
   0  13   1 1962.71  121.26
   0  13  -1 2138.86  122.11
   0 -13   1 2165.02  121.74
   0 -13   1 2148.79  120.88
   0 -13  -1 2438.74  120.75
   0  13   1 2295.41  120.87
   0  13   2  441.28   28.53
   0 -13  -2  443.16   26.16
   0  13  -2  458.72   29.16
   0 -13   2  428.88   28.30
   0  13   2  491.16   29.31
   0  13   3  607.13   38.64
   0  13  -3  600.90   36.74
   0  13  -3  556.10   35.69
   0 -13  -3  659.02   41.22
   0  13   4   54.55   14.80
   0  13  -4   74.91   11.17
   0  13  -4   56.77    9.79
   0 -13  -4   91.83   17.61
   0  13   5   -3.26   14.67
   0 -13  -5   -1.55   15.48
   0  13   6    3.66   16.46
   0 -13  -6   25.50   16.12
   0 -13  -7   -1.82   16.92
   0  13   8   55.15   21.98
   0 -13  -8   63.27   21.31
   0  13   9  -20.08   22.93
   0 -13  -9  -16.93   20.82
   0 -14   0  633.76   40.86
   0  14   0  663.94   38.09
   0  14   0  679.88   41.43
   0  14  -1  124.20   14.20
   0 -14   1  121.29   13.57
   0  14   1  138.88   12.52
   0  14   1  123.33   13.57
   0  14   2  747.81   44.42
   0  14  -2  699.94   44.44
   0  14   2  775.10   44.60
   0 -14  -2  728.66   47.22
   0 -14   2  716.33   44.12
   0  14   3  168.57   16.96
   0 -14  -3  168.34   20.34
   0  14  -3  149.75   15.10
   0  14  -3  152.56   14.11
   0  14  -4  501.71   33.08
   0  14   4  555.46   36.72
   0 -14  -4  501.76   37.80
   0  14   5   14.92   15.22
   0 -14  -5   26.55   17.17
   0  14   6    9.33   17.18
   0 -14  -6   57.21   18.50
   0 -14  -7   19.12   18.67
   0 -14  -8   -8.24   20.14
   0  14   9   12.79   23.01
   0 -14  -9   32.85   21.68
   0 -15   0   27.48   10.55
   0  15   0   10.28    9.83
   0  15  -1   37.16   10.51
   0 -15   1   20.71    9.89
   0  15   1   31.98    8.64
   0  15   1   22.16    9.82
   0  15  -2  330.73   24.86
   0 -15   2  371.07   24.58
   0  15   2  391.61   24.52
   0  15   2  325.52   24.07
   0  15  -3   35.54   11.32
   0  15   3   40.39   12.21
   0  15  -3   12.90    9.70
   0 -15  -3   32.95   17.40
   0  15   4    4.33   13.79
   0 -15  -4    6.73   17.77
   0  15   5    6.72   15.44
   0 -15  -5   10.69   16.27
   0  15   6  -17.03   17.82
   0 -15  -6    3.78   17.69
   0 -15  -7   -2.01   17.73
   0 -15  -8   42.88   21.20
   0  15   9   -2.59   21.72
   0 -15  -9   29.53   22.22
   0 -16   0  798.58   49.41
   0  16   0  811.55   49.83
   0  16  -1   -6.63   11.31
   0 -16   1   -8.68    9.43
   0  16   1   -5.35   10.11
   0  16  -2   70.04   13.04
   0 -16  -2   66.10   16.83
   0 -16   2   69.47   12.78
   0  16   2  114.33   12.97
   0  16   2   89.90   12.96
   0  16   3    6.03   12.06
   0  16  -3   11.02   10.61
   0 -16  -3   11.70   16.16
   0  16   4   46.58   14.99
   0 -16  -4   39.53   18.43
   0  16   5   35.54   16.85
   0 -16  -5   41.81   19.59
   0  16   6  169.70   24.10
   0 -16  -6  172.36   25.99
   0 -16  -7   23.31   20.35
   0 -16  -8    8.95   22.53
   0 -17   0   22.06   11.92
   0  17   0  -11.02   10.96
   0  17  -1 1225.43   70.63
   0 -17   1 1246.33   70.83
   0  17   1 1147.87   70.10
   0  17  -2   31.63   12.13
   0 -17   2   22.96   10.62
   0 -17  -2   28.49   16.33
   0  17   2   29.70   10.98
   0  17   3   60.70   13.45
   0  17  -3   41.26   12.39
   0 -17  -3   69.30   19.71
   0  17   4   20.43   13.73
   0 -17  -4   11.45   17.94
   0  17   5   42.45   17.09
   0 -17  -5   48.65   20.87
   0  17   6   -5.74   18.18
   0 -17  -6   12.69   20.21
   0 -17  -7   -2.23   20.31
   0 -17  -8   51.31   24.54
   0 -18   0  555.01   36.89
   0  18   0  528.74   36.81
   0 -18   1   35.08   11.88
   0  18   1   10.69   10.77
   0  18  -2    7.35   11.70
   0 -18  -2  -18.25   16.93
   0 -18   2    7.33   10.87
   0  18   2   12.12   11.17
   0  18   3   15.84   12.31
   0  18  -3    6.22   12.11
   0 -18  -3    1.87   17.23
   0  18   4   91.97   17.26
   0 -18  -4   86.75   22.18
   0  18   5    5.09   15.63
   0 -18  -5   10.73   20.45
   0  18   6   21.00   17.49
   0 -18  -6   35.76   21.22
   0 -18  -7   39.86   23.89
   0  18   8   -5.03   20.83
   0 -18  -8  -12.17   22.64
   0 -19   0    9.51   12.24
   0  19   0    2.62   12.62
   0 -19   1  687.06   43.93
   0  19   1  680.14   43.69
   0  19  -2   16.46   12.47
   0 -19  -2  -13.84   15.87
   0 -19   2   14.14   11.76
   0  19   2   28.13   12.17
   0  19  -3  405.29   29.60
   0 -19  -3  371.41   34.64
   0  19   4   99.01   17.55
   0 -19  -4   99.58   22.35
   0  19   5   30.43   16.29
   0 -19  -5   56.53   23.04
   0  19   6   -1.90   17.92
   0 -19  -6   18.83   23.58
   0 -19  -7  -17.37   23.52
   0  19   8  -32.52   22.36
   0 -19  -8  -12.68   24.54
   0 -20   0  149.82   18.11
   0  20   0  125.64   17.83
   0 -20   1  126.05   17.15
   0  20   1  128.21   16.71
   0  20  -2  103.96   15.91
   0 -20  -2  134.91   21.79
   0  20   2  107.44   16.54
   0  20  -3    1.35   12.62
   0 -20  -3   -2.03   18.87
   0 -20  -4   77.47   22.49
   0 -20  -5    7.11   21.45
   0  20   5   33.54   16.67
   0 -20  -6   -2.46   23.94
   0  20   6    7.52   16.77
   0 -20  -7  -28.54   25.96
   0  20   8    9.90   22.16
   0  21   0   36.18   13.89
   0 -21   1  178.13   19.28
   0  21   1  169.79   19.52
   0  21  -1  189.40   21.73
   0  21  -2  175.14   18.72
   0  21   2  127.63   17.35
   0  21  -3   66.70   15.59
   0 -21  -3   40.04   21.50
   0 -21  -4  -34.49   21.53
   0 -21  -5   -4.95   23.57
   0 -21  -6  -15.42   24.07
   0  21   6  -20.38   17.93
   0 -21  -7   -2.70   25.21
   0  22   0   15.77   13.07
   0 -22   1   64.30   14.94
   0  22  -1   76.62   17.52
   0  22   1   68.53   15.39
   0 -22  -2   57.83   21.21
   0  22   2  108.16   17.76
   0  22  -3   17.00   13.81
   0 -22  -3  -32.63   21.50
   0 -22  -4   73.67   23.81
   0 -22  -5   -2.57   23.35
   0 -22  -6   13.35   26.32
   0 -22  -7  -28.05   28.06
   0  23   0   16.22   13.62
   0  23  -1   17.82   14.52
   0  23   1    4.34   13.40
   0 -23  -2   19.82   19.22
   0  23   2   -1.52   14.38
   0  23  -3   69.01   15.50
   0 -23  -3   17.80   21.56
   0 -23  -4   -4.89   22.03
   0 -23  -5  -18.51   25.06
   0 -23  -6    5.51   26.02
   0 -23  -7   11.49   27.05
   0  24   0   95.52   16.76
   0  24   1   29.96   14.58
   0  24  -1   16.43   15.88
   0 -24  -2   38.75   20.51
   0  24   2   18.87   15.41
   0  24  -2   13.16   16.71
   0 -24  -3   -2.28   20.89
   0 -24  -4   12.52   22.94
   0 -24  -5   -8.14   23.88
   0 -24  -6   36.81   26.89
   0  25   0   17.17   15.28
   0  25   1  250.09   23.68
   0  25  -1  220.38   24.31
   0 -25  -2   88.04   22.34
   0  25   2   45.50   16.43
   0  25  -2   50.81   18.54
   0 -25  -3    7.00   22.42
   0 -25  -4    2.55   23.61
   0 -25  -5   41.50   28.09
   0 -25  -6  -14.46   26.66
   0  26   0   32.05   16.27
   0  26   1    4.78   15.41
   0  26  -1   32.28   16.68
   0 -26  -2   17.15   20.86
   0  26  -2   32.29   19.30
   0  26   2   10.05   16.31
   0 -26  -3   54.71   22.78
   0 -26  -4  -23.37   23.81
   0 -26  -5   -8.43   28.67
   0  27   0   24.65   15.98
   0 -27  -1   19.98   19.43
   0  27  -1   74.41   19.13
   0  27   1   49.01   16.82
   0 -27  -2   39.50   21.87
   0  27  -2  -13.36   17.59
   0  27   2  -17.24   17.72
   0 -27  -3  149.72   27.81
   0  27  -3  124.58   25.35
   0 -27  -4   89.45   27.12
   0 -27  -5    2.84   27.19
   0  28   0   13.45   16.17
   0  28   1    1.68   17.03
   0  28  -1   24.65   17.79
   0 -28  -2   24.65   22.25
   0  28  -2   30.67   18.63
   0  28   2   21.26   17.75
   0 -28  -3    9.81   24.28
   0  28  -3   38.37   21.84
   0 -28  -4   -7.98   26.28
   0 -28  -5   -8.57   28.32
   0  29   0    5.17   17.34
   0  29   1   -1.72   16.30
   0  29  -1   16.13   17.57
   0 -29  -2   43.47   23.30
   0  29   2   38.12   19.95
   0  29  -2   96.51   22.19
   0 -29  -3   -2.49   23.54
   0  29  -3   53.05   22.07
   0 -29  -4  -42.92   27.37
   0  29  -4   30.54   23.59
   0  30   0   35.24   18.61
   0  30  -1   16.45   19.03
   0  30   1    1.76   17.40
   0  30   2   40.89   19.39
   0  30  -2    7.77   19.97
   0 -30  -3  -20.07   24.25
   0  30  -3    4.22   21.59
   0  31   0    5.39   18.20
   0  31   1   39.64   19.53
   0  31  -1   35.26   19.65
   0  31  -2   15.68   20.42
   0 -31  -3   22.81   24.10
   0  32   0   69.76   21.05
   0  32   1    5.52   18.97
   1   0  -8   51.18   15.80
  -1   0   8    6.19   14.41
   1   0  -7    5.33   12.59
   1   0  -6  916.53   55.33
  -1   0   6  893.18   54.78
  -1   0   5   14.80    9.97
   1   0  -5    4.91    9.71
   1   0  -5   12.58    6.74
   1   0  -4  536.82   31.70
   1   0  -4  555.14   34.19
  -1   0   4  564.40   33.90
   1   0  -4  566.27   34.44
   1   0  -3   -4.03    6.57
   1   0  -3    0.53    3.62
  -1   0   3    6.34    6.37
  -1   0   3    1.02    5.02
   1   0  -3   -0.61    6.04
   1   0  -3    2.74    4.53
   1   0  -2 3589.87  192.09
  -1   0   2 3699.24  192.39
   1   0  -2 3589.79  192.55
   1   0  -2 3240.67  192.77
  -1   0   2 3736.10  192.76
   1   0  -1   -0.56    3.06
  -1   0   1    3.45    3.85
  -1   0   1    0.24    2.59
   1   0  -1    2.00    2.78
  -1   0   1    0.71    2.66
  -1   0   0  978.50   52.81
   1   0   0  975.12   52.83
  -1   0   0 1011.05   53.09
  -1   0   0  971.63   53.08
   1   0   1   -0.57    3.46
   1   0   1   -0.17    2.11
  -1   0  -1   -1.35    2.14
  -1   0  -2   98.44    8.01
   1   0   2   86.49    8.21
  -1   0  -2  103.85    7.50
   1   0   2   89.10    6.99
   1   0   3   -0.41    4.36
   1   0   3    7.14    6.59
  -1   0  -3    7.11    5.85
  -1   0  -3    5.33    4.77
   1   0   4  484.14   29.04
  -1   0  -4  433.43   27.35
   1   0   4  435.43   26.69
  -1   0  -4  429.11   27.31
   1   0   5   -3.07    9.80
  -1   0  -5    5.35    8.33
  -1   0  -5    4.78    8.12
  -1   0  -5   -3.27    9.31
  -1   0  -6  370.08   25.96
   1   0   6  367.74   27.23
  -1   0  -6  341.71   25.96
   1   0   7  -15.35   12.78
  -1   0  -7    5.48   12.61
   1   0   8   45.90   16.45
   1   0   9   -8.85   17.27
   1  -1  -9   -1.68   16.05
  -1   1   8   17.79   15.00
   1   1  -8  -11.95   14.44
   1  -1  -8  -15.17   15.36
   1   1  -7   -5.30   12.37
   1  -1  -7    8.14   13.40
  -1   1   6   81.93   13.98
  -1  -1   6   94.93   13.49
   1   1  -6   71.04   14.32
   1  -1  -6   89.60   14.91
  -1   1   5   28.39   10.95
  -1  -1   5   30.51    9.52
   1  -1  -5   20.83   10.66
   1   1  -5   30.09   10.27
   1   1  -5   31.72    7.35
   1   1  -4  669.24   39.51
   1   1  -4  700.41   38.69
   1  -1  -4  688.91   39.30
   1  -1  -4  703.55   41.80
   1   1  -4  725.14   41.78
  -1  -1   4  685.77   41.25
  -1   1   4  679.00   41.82
   1   1  -4  761.11   42.20
   1   1  -3  459.23   25.11
   1  -1  -3  439.09   25.59
   1  -1  -3  419.95   26.42
   1   1  -3  437.62   26.83
   1  -1  -3  412.87   27.63
  -1   1   3  453.02   27.20
  -1  -1   3  429.64   27.04
   1   1  -3  423.62   27.54
  -1  -1   3  504.64   27.46
   1   1  -3  503.55   28.20
  -1   1   3  525.73   28.39
   1  -1  -3  501.42   28.69
  -1  -1   2  255.03   15.27
   1  -1  -2  257.94   15.02
  -1   1   2  279.76   16.57
   1  -1  -2  262.71   16.24
  -1  -1   2  287.73   16.76
   1  -1  -2  271.27   17.03
   1   1  -2  278.96   17.08
   1  -1  -2  261.07   17.80
   1   1  -2  280.49   17.32
  -1  -1   2  300.92   16.99
  -1   1   2  279.31   17.90
  -1   1   1 4408.15  221.36
   1  -1  -1 4437.89  221.25
   1   1  -1 4507.76  221.97
  -1  -1   1 4590.68  222.12
   1   1  -1 4412.20  221.96
  -1  -1   1 4257.95  222.26
  -1   1   1 3913.81  222.70
   1  -1  -1 3999.36  222.36
   1  -1  -1 4129.80  222.05
   1   1  -1 4411.47  222.05
  -1   1   1 4341.44  221.97
   1   1   0  222.86   11.41
  -1  -1   0  212.16   11.29
  -1   1   0  231.49   11.52
   1  -1   0  222.50   11.45
   1  -1   0  220.92   11.59
   1   1   1   92.03    4.86
  -1   1  -1   79.06    5.88
  -1   1  -1   91.76    4.63
  -1   1  -1   92.35    5.83
   1   1   1   95.47    6.47
   1   1   1   99.97    5.98
   1  -1   2   78.03    7.62
  -1   1  -2   84.84    7.18
   1   1   2   69.08    7.42
  -1  -1  -2   83.87    6.97
   1   1   2   71.74    6.29
  -1   1  -2   66.48    6.91
   1  -1   2   73.99    5.82
  -1   1  -2   62.95    5.95
   1   1   3  494.84   28.73
   1  -1   3  473.32   28.30
  -1  -1  -3  518.50   28.31
  -1   1  -3  437.21   27.55
  -1   1  -3  462.78   27.97
  -1   1  -3  445.66   27.07
  -1  -1  -3  454.47   27.31
   1  -1   3  470.35   26.80
   1   1   3  428.37   27.04
   1   1   4   16.44    8.17
   1  -1   4   16.00    8.29
  -1   1  -4    8.28    7.70
   1  -1   4   14.97    5.93
   1   1   4    4.56    6.01
  -1   1  -4   22.18    7.57
  -1   1  -4    7.21    6.82
  -1  -1  -4   17.99    7.48
   1   1   5  211.49   18.41
   1  -1   5  210.50   18.06
  -1   1  -5  218.00   16.73
  -1  -1  -5  181.65   16.55
  -1   1  -5  215.79   17.10
  -1   1  -5  211.51   17.83
  -1  -1  -5  210.83   17.07
  -1  -1  -5  208.80   16.65
   1  -1   6    6.97   10.52
   1   1   6   17.56   11.57
  -1  -1  -6   15.97   10.82
  -1   1  -6  -14.60   11.29
  -1  -1  -6   27.44   11.44
   1   1   7    1.45   12.65
   1  -1   7    8.10   11.73
  -1   1  -7    9.94   12.59
  -1  -1  -7   24.93   12.40
   1   1   8    1.63   14.19
   1  -1   8   -4.62   14.18
   1   1   9  -12.71   16.84
   1  -1   9   -6.89   15.73
  -1   2   9   -5.45   17.80
   1  -2  -9    8.51   17.62
   1  -2  -8   41.70   15.40
   1   2  -8   35.98   15.77
  -1  -2   7   37.79   12.92
  -1   2   7   30.07   13.68
   1  -2  -7   44.03   14.75
   1   2  -7   13.32   12.68
  -1   2   6   12.14   12.64
   1  -2  -6   15.56   11.77
   1   2  -6   -2.28   11.41
  -1  -2   5   17.18    8.82
  -1   2   5   26.98   10.77
   1  -2  -5   28.16   10.55
   1   2  -5   29.71   10.83
   1   2  -4 1472.63   81.76
   1  -2  -4 1446.96   82.36
   1   2  -4 1556.83   84.84
   1  -2  -4 1563.36   84.97
  -1  -2   4 1492.68   84.08
  -1   2   4 1609.03   85.40
   1   2  -4 1631.38   84.92
  -1   2   3   11.76    7.66
  -1  -2   3   11.40    5.22
   1   2  -3   12.70    6.21
   1  -2  -3    5.86    6.53
  -1  -2   3   16.75    4.10
   1   2  -3    5.07    4.02
  -1   2   3   13.53    5.24
   1  -2  -3    9.29    3.91
   1   2  -3    9.96    2.46
   1  -2  -3    5.64    6.59
   1   2  -3    6.49    6.23
  -1  -2   3   13.84    5.48
   1  -2  -2  794.75   44.92
  -1   2   2  793.12   45.56
   1  -2  -2  819.83   45.29
   1   2  -2  732.14   45.73
   1  -2  -2  828.97   46.06
  -1  -2   2  877.21   45.83
   1  -2  -2  818.46   46.93
  -1   2   2  888.01   47.14
  -1  -2   2  891.74   45.54
   1   2  -2  784.51   45.81
   1  -2  -1 4001.06  213.20
  -1   2   1 3919.23  213.46
  -1  -2   1 4195.25  213.77
   1   2  -1 3765.89  213.57
  -1   2   1 3680.21  214.57
   1   2  -1 4073.20  213.28
  -1  -2   1 3982.60  213.63
   1   2  -1 4187.65  213.72
   1  -2  -1 3995.15  213.79
  -1   2   1 4001.53  213.65
  -1  -2   0  165.15    9.72
   1   2   0  138.39    9.89
   1  -2   0  151.62    9.59
  -1   2   0  165.73    9.45
  -1   2   0  151.91    9.68
   1  -2   0  172.88    9.46
   1  -2   0  166.14    9.87
   1   2   1 4676.35  244.61
   1  -2   1 4044.26  245.35
  -1   2  -1 4421.11  245.57
  -1   2  -1 4787.17  245.68
   1   2   1 4825.48  245.82
   1   2   1 4715.22  245.82
  -1   2  -1 4484.14  245.44
  -1  -2  -1 4771.11  245.69
   1   2   2  530.23   31.35
  -1   2  -2  499.58   30.56
   1  -2   2  538.98   30.91
  -1   2  -2  515.09   30.92
  -1   2  -2  545.52   30.75
   1  -2   2  557.58   29.76
  -1   2  -2  557.39   29.83
  -1  -2  -2  501.55   30.61
  -1  -2  -3  102.86    9.69
   1  -2   3  101.47    9.90
   1   2   3  106.42   10.42
  -1   2  -3   91.86    9.71
   1  -2   3   91.47    7.81
   1   2   3   87.12    8.57
  -1  -2  -3  118.70    9.64
  -1   2  -3   98.22    9.42
  -1   2  -3   97.91    8.43
   1   2   4  237.37   17.36
   1  -2   4  221.05   16.51
  -1   2  -4  222.88   15.45
  -1  -2  -4  191.03   15.94
   1   2   4  190.69   15.06
  -1   2  -4  226.76   15.92
  -1   2  -4  194.73   16.32
   1   2   5  176.20   16.91
   1  -2   5  132.41   14.59
  -1   2  -5  167.88   14.51
  -1  -2  -5  169.96   15.21
  -1   2  -5  174.95   14.67
  -1   2  -5  155.96   15.37
   1  -2   6   16.80   10.97
   1   2   6   55.49   13.44
  -1  -2  -6   42.43   10.62
  -1  -2  -6   38.02   11.95
  -1  -2  -6   25.39   11.20
  -1   2  -6   49.51   12.42
  -1   2  -7   21.13   12.32
   1   2   7   14.98   14.08
   1  -2   7    7.84   12.28
   1   2   8   50.36   17.08
   1  -2   8    4.47   13.75
   1   2   9  -27.87   16.81
   1   2  10   20.17   18.85
  -1   3   9   16.96   17.64
   1  -3  -9  -12.05   16.50
   1   3  -8   17.68   15.10
   1  -3  -8   20.41   15.55
  -1   3   7   -1.43   13.36
   1   3  -7  -13.26   12.96
   1  -3  -7    1.39   13.30
  -1   3   6   17.85   13.35
   1   3  -6    9.22   11.48
   1  -3  -6   15.63   11.87
  -1  -3   5  144.69   13.63
  -1   3   5  176.56   16.99
   1  -3  -5  132.58   15.57
   1   3  -5  178.84   15.68
   1   3  -4  150.00   13.36
   1   3  -4  161.30   10.14
   1  -3  -4  138.33   11.39
  -1  -3   4  161.52   13.07
  -1   3   4  154.12   15.29
   1  -3  -4  159.90   14.55
   1   3  -4  169.15   14.15
  -1  -3   3 1895.46  104.15
   1   3  -3 1860.89  103.34
   1  -3  -3 1927.83  104.62
  -1  -3   3 1967.38  105.34
   1  -3  -3 2015.21  106.07
   1   3  -3 1779.69  105.45
   1  -3  -3 2235.44  107.15
  -1  -3   3 1966.54  104.87
   1   3  -3 1898.20  105.45
  -1   3   3 2044.10  106.76
   1  -3  -2  102.83    9.97
   1  -3  -2   89.05    5.78
  -1   3   2   98.47   10.09
   1   3  -2   89.80    7.77
  -1  -3   2   86.38    5.48
   1  -3  -2   89.81    7.58
   1   3  -2   89.76    5.79
  -1   3   2   67.20    7.36
   1   3  -2  101.39    7.94
  -1   3   2   93.72    7.44
  -1  -3   2   92.38    7.00
   1   3  -2   85.15    7.97
   1  -3  -2  101.26    8.79
  -1  -3   2   89.24    7.79
  -1   3   1 3534.80  197.21
  -1   3   1 3732.92  197.66
   1  -3  -1 3611.75  197.27
   1   3  -1 3575.88  197.34
  -1  -3   1 3596.77  197.46
   1  -3  -1 3720.25  197.55
  -1   3   1 3938.33  197.52
   1   3  -1 3689.85  197.52
  -1  -3   1 3861.86  197.11
  -1   3   1 3506.74  198.56
   1   3  -1 3692.69  196.72
  -1  -3   0  403.01   23.50
  -1   3   0  428.76   24.24
   1   3   0  456.11   24.20
  -1  -3   0  429.70   23.86
  -1   3   0  449.79   24.12
   1  -3   0  445.21   24.01
   1  -3   0  434.97   23.74
   1  -3   0  442.46   24.30
   1   3   0  451.69   24.45
  -1  -3   0  399.91   24.18
   1  -3   0  413.41   23.36
  -1   3   0  419.84   23.35
   1  -3   1 9999.00  521.96
   1  -3   1 9798.40  521.97
  -1   3  -1 9990.28  522.06
  -1   3  -1 9954.47  522.09
  -1  -3  -1 9983.76  522.55
   1   3   1 9847.19  522.50
   1   3   1 9330.65  522.16
  -1  -3  -1 9376.44  522.07
  -1  -3  -2  347.50   20.21
  -1   3  -2  316.66   19.51
   1  -3   2  336.00   19.93
   1   3   2  332.98   20.73
   1  -3   2  315.84   18.51
  -1   3  -2  323.02   18.55
  -1  -3  -2  325.92   20.18
  -1   3  -2  316.86   19.66
  -1   3  -2  316.01   20.15
   1  -3   2  338.15   19.62
  -1   3  -3 1392.76   75.52
   1  -3   3 1301.42   75.19
  -1  -3  -3 1362.91   76.38
   1   3   3 1450.77   77.62
   1  -3   3 1427.03   76.59
  -1   3  -3 1393.58   76.36
  -1   3  -3 1382.70   76.14
  -1   3  -3 1388.25   76.65
  -1   3  -4  774.31   43.74
  -1  -3  -4  728.59   44.54
   1   3   4  814.66   46.13
   1  -3   4  713.61   44.56
  -1   3  -4  779.19   44.96
  -1   3  -4  769.25   44.09
   1   3   5  187.65   17.47
   1  -3   5  142.74   15.10
  -1   3  -5  172.53   14.42
  -1   3  -5  164.27   14.40
  -1  -3  -5  187.61   16.00
  -1   3  -5  158.72   15.84
  -1   3  -6   11.03   10.90
  -1  -3  -6    4.24   10.49
   1  -3   6   12.95   10.00
   1   3   6   19.92   12.78
  -1   3  -7   49.84   14.58
   1  -3   7   25.19   12.28
   1   3   7   48.12   15.23
   1   3   8   -1.74   15.33
   1  -3   8  -31.71   14.52
   1   3   9   17.22   18.36
   1   3  10  -12.35   19.63
  -1   4  10   10.33   18.69
  -1   4   9   -1.95   16.98
   1  -4  -9   28.19   17.61
   1  -4  -8   -6.37   15.58
  -1   4   7    4.51   14.23
   1   4  -7  -11.57   13.09
   1  -4  -7   -2.83   13.38
  -1  -4   6   21.91    9.31
  -1   4   6    8.04   13.39
   1   4  -6   11.28   11.87
   1  -4  -6   34.05   12.94
  -1   4   5   22.03   12.52
   1   4  -5   27.38   10.34
   1  -4  -5   26.59   10.93
   1   4  -4  166.91   14.03
  -1  -4   4  164.52   12.51
   1  -4  -4  173.59   12.67
  -1   4   4  190.51   17.07
  -1  -4   4  188.65   13.44
   1  -4  -4  193.81   15.87
   1   4  -4  185.25   14.73
  -1  -4   3  506.22   27.78
  -1  -4   3  487.25   28.70
   1   4  -3  485.86   27.82
   1  -4  -3  463.62   28.83
  -1  -4   3  495.57   29.73
   1  -4  -3  496.89   30.80
   1   4  -3  532.21   30.15
  -1  -4   3  512.42   29.08
  -1   4   3  544.61   32.02
   1   4  -3  527.14   29.92
   1  -4  -3  565.86   31.68
   1  -4  -2  119.94    7.69
  -1   4   2  134.42   12.18
   1  -4  -2  125.44    9.53
  -1  -4   2  117.53    7.47
   1   4  -2  140.70    8.27
   1   4  -2  130.75    9.58
  -1   4   2   87.07    9.23
  -1   4   2  115.17    8.84
  -1  -4   2  118.59    9.48
   1   4  -2  123.54    9.37
   1  -4  -2  120.30    9.83
  -1  -4   2  129.22    8.21
   1   4  -2  126.18    8.76
  -1   4   1  261.50   16.80
   1  -4  -1  228.84   15.78
  -1   4   1  243.07   14.41
  -1   4   1  244.05   15.55
  -1  -4   1  253.20   14.60
   1  -4  -1  247.35   14.60
   1  -4  -1  248.56   15.03
   1   4  -1  228.06   14.39
  -1  -4   1  230.74   14.73
   1  -4  -1  236.48   14.86
   1   4  -1  244.32   14.89
  -1   4   1  249.23   14.74
  -1  -4   0    1.38    1.80
   1   4   0    3.67    2.33
  -1  -4   0    0.63    1.99
   1   4   0   -0.28    3.02
  -1  -4   0    4.66    2.87
  -1   4   0   -1.74    3.39
   1  -4   0    2.74    2.56
  -1  -4   0    2.36    3.83
  -1   4   0    1.13    3.10
   1  -4   0    0.79    2.96
  -1  -4   0    0.33    2.69
   1  -4   1  849.13   47.90
  -1   4  -1  882.10   48.16
   1  -4   1  832.59   47.91
   1   4   1  857.13   48.77
  -1  -4  -1  924.28   48.99
  -1  -4  -1  885.44   47.92
   1   4   1  875.51   48.30
   1   4   2   60.57    7.84
  -1  -4  -2   51.18    6.47
  -1   4  -2   54.15    5.45
   1  -4   2   14.85    4.66
  -1   4  -2   53.43    6.80
   1   4   2   55.60    6.08
  -1  -4  -2   50.59    7.37
   1  -4   2   51.59    5.78
  -1   4  -2   37.86    5.81
  -1   4  -2   42.35    4.06
   1  -4   2   49.13    4.36
   1  -4   3 2293.85   71.89
  -1   4  -3 2395.84   72.84
  -1   4  -3 2350.50   73.72
   1  -4   3 2438.19   71.17
  -1   4  -3 2375.94   71.37
  -1  -4  -3 2423.82   73.93
   1  -4   3 2483.76   73.44
  -1   4  -3 2431.88   72.89
   1   4   3 2648.55   76.07
   1   4   4    0.99    8.92
   1  -4   4    8.58    7.07
  -1   4  -4   -1.49    8.38
  -1  -4  -4    3.03    7.80
  -1   4  -4    1.25    6.66
  -1   4  -4   -0.55    6.24
   1  -4   5   30.71    8.91
   1   4   5   54.34   13.24
  -1   4  -5   39.57    8.69
  -1  -4  -5   31.29   10.50
  -1   4  -5   46.28   11.29
  -1   4  -6   -4.11   11.13
  -1  -4  -6    8.76   11.42
   1   4   6   27.79   12.79
   1  -4   6   27.09   10.04
  -1   4  -7   17.32   13.44
   1  -4   7    4.85   12.08
   1   4   7   -3.18   14.30
  -1  -4  -7    7.67   13.17
   1   4   8   14.35   16.02
   1   4   9   33.31   18.31
   1   4  10   25.34   19.14
  -1   5  10   17.00   19.73
  -1   5   9   20.36   20.13
   1  -5  -9    1.79   17.03
   1  -5  -8   56.70   17.29
  -1   5   7   26.84   15.23
   1   5  -7   -6.15   12.99
   1  -5  -7   15.77   13.30
  -1   5   6   15.51   14.07
   1  -5  -6    9.88   11.88
   1   5  -6   12.94   11.46
  -1  -5   5   85.78   10.20
  -1   5   5  101.63   15.71
   1   5  -5   63.24   11.53
   1  -5  -5  108.30   13.89
  -1   5   4  195.30   18.22
  -1  -5   4  205.76   13.95
   1  -5  -4  197.75   13.61
   1   5  -4  194.63   15.69
   1  -5  -4  199.99   16.77
   1   5  -3  115.22    9.46
   1  -5  -3  110.92    7.72
  -1  -5   3   99.50    8.64
   1   5  -3  113.52    7.59
  -1  -5   3   96.95    7.16
  -1   5   3  125.25    9.41
  -1  -5   3   96.42    8.12
  -1   5   3  117.04   13.34
   1   5  -3  103.75    9.78
  -1  -5   3  101.75    9.65
   1  -5  -3  111.62   10.91
  -1   5   2 2922.06  137.24
  -1  -5   2 2964.83  133.74
   1   5  -2 2840.17  134.20
   1  -5  -2 2912.72  134.05
  -1   5   2 2857.52  134.29
   1  -5  -2 2885.55  135.72
  -1  -5   2 2764.61  133.79
   1   5  -2 2828.02  134.49
  -1   5   2 2811.26  134.71
   1   5  -2 2844.35  135.13
  -1  -5   2 3034.08  135.23
   1  -5  -2 3012.55  135.74
  -1   5   2 3024.39  135.50
  -1   5   1 2228.53  119.25
   1  -5  -1 2228.18  118.85
   1  -5  -1 2226.63  117.72
  -1   5   1 2126.51  118.70
  -1  -5   1 2335.68  118.02
   1  -5  -1 2144.68  118.16
  -1   5   1 2062.11  117.42
   1   5  -1 2190.77  117.58
  -1  -5   1 2128.46  117.81
   1  -5  -1 2159.15  117.89
   1   5  -1 2189.94  117.99
  -1   5   1 2218.07  117.77
  -1   5   0   15.90    4.32
   1   5   0   23.37    4.20
  -1  -5   0   21.38    4.17
  -1  -5   0   19.00    2.49
  -1  -5   0   13.73    5.56
   1  -5   0   20.32    3.78
  -1   5   0   25.81    3.38
   1  -5   0   12.00    4.11
  -1   5   0   22.92    4.37
   1   5   0   15.46    2.82
  -1  -5  -1 5964.70  321.29
   1  -5   1 5874.09  321.35
  -1   5  -1 6178.45  321.62
   1  -5   1 5990.29  321.36
   1   5   1 5827.66  322.38
  -1  -5  -1 6119.31  322.56
   1  -5   1 6092.36  320.61
   1  -5   1 5962.30  320.26
  -1  -5  -1 6077.52  321.34
   1   5   1 6005.47  321.66
  -1   5  -2  578.41   35.01
  -1  -5  -2  683.20   35.99
   1   5   2  752.69   37.22
   1  -5   2  610.33   35.36
  -1   5  -2  595.29   35.55
   1   5   2  660.98   35.87
   1  -5   2  623.49   34.27
  -1   5  -2  612.12   34.04
  -1  -5  -2  530.96   36.42
   1   5   3 3014.43  154.89
  -1   5  -3 2823.87  152.77
   1  -5   3 2962.62  152.99
   1  -5   3 2921.89  152.59
  -1   5  -3 2850.52  153.39
  -1   5  -3 2655.84  152.67
   1  -5   3 2703.86  151.71
  -1   5  -3 2759.89  151.71
  -1  -5  -3 2907.91  153.70
   1   5   4  130.52   14.16
   1  -5   4  102.93   10.57
  -1   5  -4   91.26   12.30
  -1  -5  -4   99.25   12.02
  -1   5  -4  107.64   10.55
  -1   5  -4   89.20    9.40
   1   5   5   58.33   13.14
   1  -5   5   72.71   10.38
  -1   5  -5   51.67    9.54
  -1  -5  -5   45.58   11.55
  -1   5  -5   54.04   11.89
  -1   5  -6   50.52   13.43
   1   5   6   69.09   15.83
   1  -5   6   74.66   12.37
  -1  -5  -6   86.58   13.52
   1  -5   7   18.43   11.26
   1   5   7   29.83   15.92
  -1  -5  -7   22.36   13.43
   1   5   8   18.51   16.66
   1   5   9    4.03   17.98
  -1   6  10    2.20   20.09
  -1   6   9   21.17   19.93
   1  -6  -9   -7.31   17.50
   1  -6  -8   71.25   18.06
  -1   6   7    8.26   15.98
   1  -6  -7   15.98   14.21
   1   6  -7   10.69   12.28
  -1   6   6   47.29   15.69
   1   6  -6   41.13   11.88
   1  -6  -6   68.95   14.00
  -1  -6   5  153.93   12.36
  -1   6   5  123.81   17.42
   1   6  -5  165.01   15.13
   1  -6  -5  128.72   15.36
  -1  -6   4  733.37   41.83
   1  -6  -4  686.56   41.29
   1   6  -4  748.61   42.96
   1  -6  -4  730.97   44.09
  -1   6   4  741.75   45.54
  -1  -6   4  761.15   41.72
  -1   6   3   -4.65    9.59
   1   6  -3   -4.92    4.91
   1  -6  -3    0.30    3.28
  -1   6   3    1.92    3.52
   1  -6  -3    6.61    5.11
  -1   6   3    1.86    3.19
   1  -6  -3    5.64    7.47
  -1   6   3    3.42    4.93
   1   6  -3   -3.72    3.87
  -1  -6   3    2.76    3.06
   1   6  -3    6.98    5.79
  -1  -6   3    6.10    5.33
  -1   6   2 2072.38  111.23
   1  -6  -2 2054.07  110.62
   1   6  -2 1993.36  107.98
   1  -6  -2 2137.85  108.70
   1   6  -2 1942.12  108.92
   1  -6  -2 2072.29  110.09
  -1   6   2 1994.16  108.38
  -1  -6   2 2033.01  108.33
  -1   6   2 1981.22  108.66
   1  -6  -2 1839.53  109.48
   1   6  -2 1966.10  109.22
  -1  -6   2 2029.60  109.04
  -1   6   2 2020.08  109.40
   1  -6  -1  415.14   24.47
  -1   6   1  397.10   24.92
   1  -6  -1  396.67   23.09
   1  -6  -1  383.07   23.91
  -1   6   1  394.04   24.84
  -1  -6   1  384.31   23.66
  -1   6   1  377.98   23.08
   1   6  -1  413.51   22.91
   1   6  -1  402.00   23.60
  -1  -6   1  391.69   23.30
   1  -6  -1  398.75   23.51
  -1   6   0  396.02   23.44
   1  -6   0  434.27   23.36
  -1   6   0  383.77   22.54
   1   6   0  396.52   21.77
  -1  -6   0  389.53   24.37
   1   6   0  413.70   23.49
  -1  -6   0  431.09   22.02
   1   6   0  421.39   22.15
  -1   6   0  396.70   23.14
   1  -6   0  342.81   23.08
   1   6   1   17.15    5.00
  -1  -6  -1   13.67    4.30
  -1  -6  -1   27.78    4.75
   1  -6   1   24.00    4.96
   1   6   1   17.14    6.22
   1  -6   1   18.83    3.79
  -1  -6  -1   41.23    7.34
  -1   6  -1   26.33    5.57
   1  -6   1   20.75    4.77
   1  -6   1   25.15    3.10
   1  -6   2 1665.90   89.97
  -1   6  -2 1623.75   90.30
   1   6   2 1617.84   90.53
  -1   6  -2 1676.72   88.90
   1  -6   2 1630.46   88.97
  -1  -6  -2 1786.10   90.66
  -1   6  -2 1563.63   89.64
  -1   6  -3  295.09   19.64
  -1   6  -3  281.94   20.05
   1  -6   3  340.58   19.87
   1  -6   3  329.39   18.80
  -1   6  -3  310.40   18.51
  -1  -6  -3  302.53   21.83
  -1   6  -4  188.06   15.00
  -1   6  -4  189.49   13.43
   1  -6   4  193.39   14.82
   1   6   4  198.91   18.41
  -1  -6  -4  191.88   16.67
  -1   6  -5  128.93   12.81
   1   6   5  133.40   16.54
   1  -6   5  100.11   12.09
  -1  -6  -5  133.10   15.32
  -1  -6  -6   40.27   12.98
   1  -6   6   49.38   11.03
   1   6   6   37.42   15.37
  -1  -6  -7   31.38   14.40
   1   6   7   64.60   17.06
   1   6   8   -9.60   17.98
   1   6   9   12.47   19.05
   1  -7 -10  -14.04   19.11
  -1   7  10   11.38   21.50
   1  -7  -9    7.46   17.77
   1  -7  -8  -23.60   17.08
  -1   7   8    3.72   17.74
   1   7  -7   51.89   13.10
   1  -7  -7   26.74   14.78
  -1   7   7   48.34   17.35
   1  -7  -6  173.90   19.16
   1   7  -6  209.13   18.50
  -1   7   6  219.82   22.72
   1   7  -5   -2.49    8.56
   1  -7  -5    5.49   11.12
  -1   7   5    5.39   12.50
  -1  -7   4  244.55   15.85
  -1   7   4  268.21   21.42
   1   7  -4  258.48   17.91
   1  -7  -4  227.73   19.20
  -1  -7   3    4.80    3.30
  -1   7   3   -2.95    9.45
   1  -7  -3   -0.70    3.98
   1  -7  -3   11.31    6.16
  -1   7   3    0.33    3.53
   1  -7  -3   -4.49    7.32
  -1   7   3   -2.90    5.09
   1   7  -3    4.63    4.39
  -1  -7   3    4.70    3.47
   1   7  -3    6.12    5.99
  -1  -7   3   -2.30    5.45
  -1  -7   2   25.23    2.43
   1  -7  -2   16.64    6.93
  -1   7   2   30.05    9.11
   1   7  -2   28.10    3.12
  -1   7   2   28.30    4.68
   1   7  -2   26.68    5.68
   1  -7  -2   32.97    7.18
  -1   7   2   18.31    3.94
   1  -7  -2   20.72    6.66
  -1   7   2   24.92    6.09
  -1  -7   2   32.45    4.80
  -1  -7   2   21.27    4.83
   1   7  -2   35.76    5.96
   1  -7  -1  112.38   10.71
  -1   7   1  142.80   11.98
  -1   7   1  124.45   11.84
   1  -7  -1  131.60    9.60
  -1  -7   1  137.69   10.65
   1  -7  -1  130.90   10.31
   1  -7  -1  116.44   10.31
  -1  -7   1  125.23    9.86
   1   7  -1  121.95   10.33
  -1   7   0  624.30   32.72
  -1  -7   0  589.73   33.52
   1   7   0  604.75   30.62
  -1   7   0  605.07   31.72
   1   7   0  606.21   32.60
  -1  -7   0  602.87   30.81
   1   7   0  626.48   31.04
  -1   7   0  641.72   32.30
   1  -7   0  496.15   31.83
  -1  -7  -1   16.62    4.39
  -1  -7  -1   31.52    7.86
   1   7   1   20.78    6.33
   1  -7   1   20.91    4.32
  -1  -7  -1   23.33    4.90
   1  -7   1   13.57    4.97
  -1   7  -1   13.19    5.44
   1  -7   1   23.47    3.70
  -1  -7  -2   44.95    6.60
  -1   7  -2   56.87    5.68
   1   7   2   50.45    6.83
  -1  -7  -2   59.40    6.12
  -1   7  -2   48.03    7.06
   1  -7   2   44.00    6.06
   1  -7   2   44.00    4.69
  -1   7  -2   49.56    5.09
  -1   7  -3    1.02    4.83
   1  -7   3   -4.11    4.99
  -1   7  -3    3.56    6.38
  -1   7  -3    4.18    3.95
  -1  -7  -3    0.84    9.13
   1  -7   4    3.98    6.41
  -1   7  -4   16.51    7.40
  -1   7  -4   12.47    5.33
  -1  -7  -4    2.84   10.02
  -1   7  -5   65.86   11.25
   1   7   5  114.16   15.66
   1  -7   5   95.45   11.65
  -1  -7  -5   85.37   14.09
  -1  -7  -6   21.06   12.82
   1   7   6    1.57   13.29
   1  -7   6   12.88    9.24
  -1  -7  -7   16.94   14.27
   1   7   7   12.27   15.86
   1   7   8   29.40   17.79
   1   7   9  -23.54   20.12
   1  -8 -10   -6.13   20.43
  -1   8  10   40.07   23.55
   1  -8  -9   13.35   18.24
   1  -8  -8   12.03   16.00
  -1   8   8   11.62   18.19
   1  -8  -7  -18.23   14.85
  -1   8   7   19.80   16.70
   1  -8  -6  275.81   24.47
   1   8  -6  275.67   22.19
  -1   8   5   -1.41   14.10
   1  -8  -5   11.37   11.34
   1   8  -5    9.83    8.86
   1  -8  -4  221.80   17.90
   1   8  -4  177.91   15.09
  -1   8   4  222.91   19.64
  -1   8   3  128.84   14.90
  -1  -8   3  114.70    8.18
   1  -8  -3  135.26    9.90
  -1  -8   3  126.33    9.20
  -1   8   3  126.39    9.04
   1  -8  -3  118.91   11.56
  -1   8   3  133.80   10.17
   1  -8  -3  132.38   12.91
   1   8  -3  121.52    9.98
   1   8  -3  134.94   11.30
  -1  -8   3  136.48   10.99
  -1   8   2 1520.11   83.68
  -1  -8   2 1591.13   83.89
   1  -8  -2 1623.69   85.57
   1   8  -2 1585.06   84.61
   1   8  -2 1432.50   84.19
  -1  -8   2 1481.07   83.85
   1  -8  -2 1468.64   84.96
   1  -8  -2 1542.19   85.59
  -1   8   2 1609.20   86.53
   1  -8  -1   96.19    9.37
  -1   8   1  108.04   10.76
  -1  -8   1   73.47    9.04
   1  -8  -1   79.88    8.19
  -1   8   1  106.69   10.73
   1  -8  -1  111.78    9.57
   1  -8  -1   82.41    9.43
  -1  -8   1   98.06    8.67
   1   8  -1   94.38    9.59
   1   8   0 5757.80  307.94
  -1   8   0 5779.73  308.02
   1   8   0 5570.40  305.89
  -1   8   0 5543.64  307.13
  -1  -8   0 5678.17  308.75
  -1  -8   0 5815.50  307.98
  -1   8   0 5880.30  307.39
   1   8   0 5887.67  306.34
   1  -8   0 5821.76  307.37
  -1  -8   0 5750.70  306.13
  -1  -8  -1  107.57    8.81
   1   8   1  101.20    9.22
   1  -8   1   99.40    8.70
  -1  -8  -1   87.62   10.88
   1  -8   1  107.21    8.63
  -1   8  -1   97.89    9.28
   1  -8   1  110.62    7.86
  -1   8  -1  104.01    8.10
  -1  -8  -1   93.13    8.22
  -1  -8  -2  649.12   37.32
   1  -8   2  631.12   37.43
  -1   8  -2  656.75   38.05
  -1  -8  -2  626.80   35.25
   1   8   2  708.84   38.62
  -1   8  -2  705.77   36.65
   1  -8   2  657.24   36.31
  -1  -8  -2  714.99   37.98
  -1   8  -2  666.48   36.98
  -1   8  -3  465.56   28.28
  -1   8  -3  485.48   27.59
  -1  -8  -3  456.11   31.58
  -1   8  -3  499.45   29.40
  -1  -8  -4  460.59   31.17
  -1   8  -4  464.71   29.16
  -1  -8  -5  276.18   23.05
  -1   8  -5  248.63   20.18
   1  -8   5  262.92   19.41
  -1  -8  -6   76.74   15.69
   1   8   6  116.23   18.82
  -1  -8  -7    1.47   14.68
   1   8   7    9.13   16.40
   1   8   8  -12.20   17.97
   1   8   9   30.93   20.74
   1  -9 -10    6.27   19.85
   1  -9  -9    9.73   18.71
   1  -9  -8   14.07   17.29
  -1   9   8  -28.17   19.57
   1  -9  -7    9.37   14.88
  -1   9   7    5.62   16.10
   1  -9  -6   15.09   13.67
   1   9  -6   25.07   10.64
  -1   9   6   55.65   17.31
   1  -9  -5   14.27   11.66
   1   9  -5   17.25    8.79
  -1   9   5   30.85   14.90
   1  -9  -4   40.19   11.47
  -1   9   4   51.74   13.35
   1   9  -4   45.82    9.01
  -1   9   3   74.03   12.66
   1  -9  -3   69.87    7.85
   1  -9  -3   50.06    9.21
   1   9  -3   70.75    8.14
  -1   9   3   75.37    7.39
   1  -9  -3   83.63   10.82
  -1  -9   3   70.38    6.96
   1   9  -3   63.43    8.77
   1  -9  -2    0.78    7.24
  -1   9   2    4.51    9.39
  -1   9   2   10.55    5.02
   1  -9  -2    8.45    4.74
   1   9  -2   -0.63    6.14
   1  -9  -2  -12.19    7.69
   1  -9  -2    9.57    7.96
  -1  -9   2    2.54    5.33
  -1  -9   2   11.93    5.68
   1   9  -2    4.03    5.88
   1  -9  -1 1685.31   85.52
  -1   9   1 1643.28   86.09
  -1   9   1 1663.63   86.67
   1  -9  -1 1485.68   85.48
  -1  -9   1 1571.23   85.49
   1  -9  -1 1474.38   84.51
  -1   9   1 1441.47   84.24
   1   9  -1 1467.77   85.17
  -1  -9   1 1599.69   84.90
   1  -9  -1 1482.62   85.62
  -1  -9   0  122.01    7.60
  -1   9   0  101.36    9.24
   1   9   0  102.23   10.20
   1  -9   0   93.33    8.74
  -1  -9   0  104.10    9.35
  -1  -9   0   90.68   11.43
   1   9   0  101.99    6.92
  -1   9   0   99.70    8.68
  -1   9   0  117.78   10.91
  -1  -9   0  105.75   10.02
  -1  -9  -1  644.01   40.99
   1   9   1  799.07   41.91
  -1   9  -1  692.45   41.41
   1  -9   1  738.30   41.20
  -1  -9  -1  661.46   42.83
   1  -9   1  728.72   40.87
   1  -9   1  700.75   40.31
   1   9   1  727.03   40.93
  -1  -9  -1  765.49   40.42
  -1   9  -1  696.69   40.27
   1  -9   2 1023.31   54.65
  -1   9  -2  976.65   55.18
  -1  -9  -2  987.16   52.25
  -1  -9  -2  987.85   54.34
  -1   9  -2 1004.60   53.68
   1  -9   2  895.66   53.11
   1   9   2 1032.17   55.96
  -1  -9  -2  921.15   54.53
  -1   9  -2  935.57   53.76
  -1   9  -3 1134.57   62.40
  -1  -9  -3 1167.63   66.60
  -1   9  -3 1105.52   63.91
  -1  -9  -4  319.17   24.57
  -1   9  -4  306.82   21.38
  -1   9  -5  758.24   46.97
  -1  -9  -5  827.09   49.79
   1   9   5  820.94   51.97
   1   9   6  176.19   21.24
  -1  -9  -6  131.28   19.01
  -1  -9  -7   24.37   15.14
   1   9   7   -7.55   17.18
  -1  -9  -8   -1.69   16.08
   1   9   8   43.57   21.12
   1   9   9   20.44   20.16
   1 -10  -9    5.98   19.05
   1 -10  -8    3.61   16.79
  -1  10   8   -4.17   18.73
   1 -10  -7   53.24   17.57
  -1  10   7   48.48   19.31
   1 -10  -6   21.42   13.60
   1  10  -6   15.43   10.44
  -1  10   6   24.47   17.16
   1 -10  -5   46.32   14.03
   1  10  -5   27.59    9.80
  -1  10   5    9.13   15.20
   1  10  -4  428.69   28.45
   1 -10  -4  459.94   30.92
  -1  10   4  480.17   32.94
   1  10  -3    3.84    6.50
   1 -10  -3   -2.83    9.24
  -1  10   3    0.96    5.09
  -1  10   3   -5.55   10.57
   1  10  -3   -1.99    6.83
  -1  10   2  502.64   31.27
   1 -10  -2  553.60   30.45
  -1  10   2  458.57   28.37
   1 -10  -2  491.09   30.25
   1 -10  -2  461.34   28.02
  -1 -10   2  420.67   28.44
   1  10  -2  478.29   29.35
  -1 -10   2  469.65   28.37
   1  10  -2  456.05   29.10
   1 -10  -2  524.41   30.61
   1 -10  -1   13.37    6.15
  -1  10   1    7.62    7.55
  -1  10   1   18.15    8.22
  -1 -10   1   15.72    6.92
  -1  10   1    5.28    8.64
  -1 -10   1   28.09    7.42
   1 -10  -1   20.25    8.45
  -1  10   1   12.37    5.11
   1 -10  -1    6.64    7.49
  -1 -10   1   14.49    6.45
  -1  10   0   58.31    7.86
   1 -10   0   57.04    7.39
  -1 -10   0   76.46    6.07
   1  10   0   72.13    9.33
  -1 -10   0   59.56    8.32
  -1 -10   0   67.13   10.15
  -1  10   0   61.44    7.33
   1  10   0   72.60    5.34
  -1  10   0   66.41    9.75
  -1 -10   0   75.29    9.18
  -1 -10  -1  487.54   26.84
   1  10   1  442.67   27.19
   1 -10   1  430.97   26.59
  -1  10  -1  402.99   26.87
   1 -10   1  413.75   26.29
  -1 -10  -1  406.27   28.63
   1 -10   1  444.02   25.73
  -1  10  -1  430.59   25.46
  -1 -10  -1  433.52   25.41
   1  10   1  423.52   26.14
  -1  10  -2  715.91   43.08
  -1  10  -2  694.53   41.54
  -1 -10  -2  814.04   42.69
   1  10   2  759.56   43.91
   1 -10   2  737.01   42.08
  -1  10  -3  152.51   14.06
  -1  10  -3  179.26   12.57
   1  10   3  182.32   16.64
  -1 -10  -3  179.15   17.80
  -1  10  -4   35.97    9.12
  -1 -10  -4   45.72   13.37
  -1  10  -5  167.27   15.76
  -1 -10  -5  144.87   18.67
   1  10   6   12.46   15.96
  -1 -10  -6   21.68   14.73
  -1 -10  -7   42.85   17.05
   1  10   7   60.72   19.59
  -1 -10  -8   22.71   16.42
   1  10   8   38.62   21.08
   1  10   9  -21.06   21.93
   1 -11  -9   14.30   19.76
   1 -11  -8   -1.86   18.23
  -1  11   8   15.11   18.61
   1 -11  -7   36.86   17.64
  -1  11   7    4.00   18.37
   1 -11  -6   56.68   15.75
   1  11  -6   57.18   11.76
  -1  11   6   93.75   18.61
   1  11  -5  111.12   13.40
   1 -11  -5  135.25   18.14
  -1  11   5  134.82   19.43
  -1  11   4  583.77   37.61
   1 -11  -4  536.47   35.84
   1  11  -4  514.00   33.04
   1  11  -3  555.97   34.86
   1 -11  -3  620.67   37.49
   1  11  -3  548.17   35.01
  -1  11   3  615.74   38.13
  -1  11   2   17.32    9.57
  -1  11   2   20.07    6.46
   1  11  -2   11.16    7.42
   1 -11  -2   19.99    6.20
   1 -11  -2   14.66   10.52
  -1 -11   2    9.06    6.90
   1  11  -2   11.93    7.54
  -1  11   1  842.74   45.01
   1 -11  -1  772.78   43.84
  -1  11   1  833.46   45.31
  -1  11   1  753.74   45.74
  -1 -11   1  761.35   44.47
  -1 -11   1  759.90   44.89
  -1  11   1  696.41   43.08
  -1 -11   1  713.03   43.67
   1 -11  -1  706.47   45.03
  -1  11   0   16.80    8.18
  -1 -11   0   13.54    6.68
  -1 -11   0   15.15    8.08
  -1  11   0    8.24    5.52
   1  11   0   19.54    3.28
   1 -11   0    3.80    5.26
   1  11   0    8.76    6.46
  -1 -11   0   19.80    4.36
  -1  11   0   15.69    6.68
   1  11   0   17.29    4.39
   1  11   1 1279.67   73.29
  -1  11  -1 1251.39   73.22
   1 -11   1 1319.84   72.07
   1  11   1 1239.55   72.30
  -1 -11  -1 1377.49   71.87
  -1  11  -1 1252.34   71.56
  -1 -11  -1 1298.84   75.00
   1 -11   1 1386.66   72.78
  -1 -11  -2  129.70   10.93
   1 -11   2  134.77   10.76
  -1  11  -2  109.47   11.99
   1  11   2  134.98   12.97
  -1  11  -3  657.71   39.24
  -1 -11  -3  597.05   42.19
   1  11   3  678.56   41.00
  -1  11  -4  680.02   40.88
  -1 -11  -4  668.73   44.49
  -1  11  -5  237.02   19.69
  -1 -11  -5  256.52   23.46
  -1 -11  -6    7.61   15.18
   1  11   6   16.63   16.16
  -1 -11  -7   78.09   18.82
   1  11   7   62.83   20.00
  -1 -11  -8   25.37   18.12
   1  11   8    2.21   19.37
   1  11   9  -36.10   22.26
   1 -12  -9    2.10   19.72
   1 -12  -8   38.49   18.59
  -1  12   8    4.44   19.77
   1 -12  -7   33.17   18.23
  -1  12   7   -6.17   19.95
   1 -12  -6   59.49   16.91
  -1  12   6   51.82   18.04
   1 -12  -5   38.37   15.63
   1  12  -5   43.79   10.61
  -1  12   5   67.52   17.55
   1 -12  -4  160.26   18.20
  -1  12   4  170.93   19.18
   1  12  -4  156.47   14.56
   1  12  -3  372.95   26.45
   1  12  -3  429.07   26.90
   1 -12  -3  435.35   29.81
  -1  12   3  417.51   29.73
  -1  12   2   11.94    7.22
  -1  12   2   32.14   10.10
   1 -12  -2   21.95    6.32
   1  12  -2   11.91    8.41
   1 -12  -2   16.29   10.68
  -1 -12   2   12.75    7.81
   1  12  -2   10.01    8.57
  -1  12   1  327.64   22.57
   1  12  -1  343.90   23.50
  -1  12   1  341.34   23.40
  -1 -12   1  343.22   21.77
  -1 -12   1  279.26   21.76
  -1  12   1  275.21   19.88
  -1  12   1  306.17   21.81
   1 -12  -1  348.47   20.90
   1 -12  -1  247.78   22.81
  -1  12   0  263.84   19.59
  -1  12   0  254.05   17.33
  -1 -12   0  264.24   20.06
   1  12   0  255.86   18.99
   1  12   0  243.72   15.60
  -1  12   0  281.46   17.73
   1 -12   0  226.87   16.62
   1  12   1   39.56    7.33
   1  12   1   41.61    8.48
  -1 -12  -1   43.77    6.81
  -1  12  -1   44.11    6.52
  -1 -12  -1   57.00   11.99
   1 -12   1   72.05    8.59
  -1  12  -1   40.43   10.02
   1 -12   1   42.61    7.39
  -1  12  -2  484.35   29.41
   1 -12   2  421.35   27.80
   1  12   2  440.34   29.16
  -1  12  -2  470.71   27.07
  -1  12  -3  288.04   21.16
   1  12   3  290.90   23.05
  -1 -12  -3  306.51   25.82
  -1  12  -4   50.11   10.50
  -1 -12  -4   28.18   14.73
  -1 -12  -5    1.51   14.48
   1  12   6    1.91   16.59
  -1 -12  -6   22.58   16.08
  -1 -12  -7   33.13   18.27
   1  12   7   10.46   18.51
  -1 -12  -8  -30.17   19.40
   1  12   8   -2.28   20.29
   1  12   9   22.21   22.27
   1 -13  -9   28.05   21.20
   1 -13  -8   29.84   19.17
  -1  13   8   22.70   22.05
   1 -13  -7   52.97   18.54
  -1  13   7   33.64   20.57
   1 -13  -6    8.27   15.39
  -1  13   6   20.79   17.16
   1 -13  -5  438.81   31.84
   1  13  -5  367.52   27.08
  -1  13   5  418.48   32.66
   1 -13  -4   12.17   14.28
   1  13  -4   10.94    8.90
   1  13  -3  536.09   35.44
   1  13  -3  572.93   35.92
   1 -13  -3  614.56   39.21
  -1  13   3  622.12   38.52
  -1  13   2 1304.18   68.21
  -1  13   2 1082.06   66.10
   1 -13  -2 1165.64   65.52
   1  13  -2 1140.83   66.81
   1 -13  -2 1199.94   68.63
  -1  13   1  218.47   17.72
  -1 -13   1  171.31   16.30
   1 -13  -1  198.11   17.39
  -1  13   1  218.66   16.87
  -1  13   1  174.78   15.93
   1  13  -1  204.38   18.48
   1 -13  -1  175.58   14.44
  -1  13   0   29.28   10.60
  -1 -13   0   62.34   10.95
  -1  13   0   35.41    7.29
   1  13   0   40.48    9.15
  -1  13   0   49.58    8.34
   1 -13   0   35.15    7.09
   1 -13   1   35.81    7.80
  -1 -13  -1   42.01   12.32
   1  13   1   41.83    9.92
  -1  13  -1   18.55    6.06
  -1  13  -1   26.53    9.63
   1  13   1   23.33    7.45
  -1  13  -2   75.54   11.35
   1  13   2   72.95   11.28
   1 -13   2   68.24    9.26
  -1  13  -3   19.54   10.14
   1  13   3   36.48   11.63
  -1 -13  -3    8.56   15.25
  -1  13  -4   20.43   10.07
  -1 -13  -4   28.92   15.88
  -1 -13  -5   12.92   15.08
   1  13   6   64.83   19.65
  -1 -13  -6   90.34   19.01
   1  13   7   19.28   19.59
  -1 -13  -7   22.00   17.80
   1  13   8   -4.62   21.09
  -1 -13  -8   11.75   18.88
   1  13   9  -22.37   22.65
   1 -14  -9   13.38   21.75
  -1  14   8  -25.41   21.83
   1 -14  -8  -10.36   20.28
  -1  14   7   17.11   19.89
   1 -14  -7   -3.82   18.04
  -1  14   6    7.68   17.14
   1 -14  -6   15.76   17.08
  -1  14   5    8.33   15.40
   1  14  -5    2.81    9.86
   1 -14  -5   14.45   15.07
   1 -14  -4  356.29   28.96
   1  14  -4  345.92   24.65
  -1  14   4  354.98   28.26
   1  14  -3   27.83    9.95
   1 -14  -3   25.62   14.29
  -1  14   3   25.22   11.84
   1  14  -3   17.00   10.03
  -1  14   2 1203.21   75.06
   1 -14  -2 1302.88   74.40
  -1 -14   2 1371.42   76.57
  -1  14   2 1520.59   76.97
   1 -14  -2 1325.20   78.34
  -1  14   1  178.36   14.90
  -1  14   1  133.27   14.74
   1  14  -1  170.42   17.04
  -1  14   1  163.52   16.07
  -1 -14   1  149.49   15.36
   1 -14  -1  133.76   17.03
  -1  14   0  725.14   48.47
  -1 -14   0  828.59   49.17
   1  14   0  781.38   48.15
  -1  14   0  847.25   46.67
  -1  14  -1  126.74   14.33
   1 -14   1  146.49   13.14
  -1 -14  -1  124.70   15.84
   1  14   1  108.26   11.32
   1  14   1  124.02   13.83
  -1  14  -2 1239.15   65.34
   1  14   2 1018.43   64.08
  -1  14  -3   31.73   10.54
   1  14   3   21.01   11.42
  -1 -14  -3   10.67   15.99
  -1  14  -4  161.27   16.15
  -1 -14  -4  146.75   20.75
  -1 -14  -5   15.53   15.92
  -1 -14  -6   32.48   18.71
   1  14   6   30.22   19.04
  -1 -14  -7   -1.93   17.70
   1  14   7  -17.50   18.87
  -1 -14  -8   28.55   20.30
   1  14   8   14.13   20.48
   1 -15  -9  -20.79   21.58
   1 -15  -8   -2.16   20.32
  -1  15   8    9.35   22.21
   1 -15  -7   -2.01   18.83
  -1  15   7   30.28   21.04
   1 -15  -6    1.85   16.93
  -1  15   6   -5.82   17.66
   1 -15  -5  -20.52   17.08
   1  15  -5    7.81   10.28
  -1  15   5   -6.74   15.86
   1 -15  -4    1.58   14.70
  -1  15   4   12.97   13.74
   1  15  -4   12.45   10.48
   1  15  -3   17.93   10.46
   1 -15  -3   32.10   15.42
  -1  15   3   38.89   13.38
   1  15  -3   36.70   11.13
  -1  15   2   11.88    9.08
  -1  15   2   18.20   10.28
   1 -15  -2    7.30    7.33
  -1 -15   2   14.38   10.43
   1 -15  -2    6.64   13.52
  -1  15   1   45.15    9.65
  -1  15   1   48.22   11.49
   1  15  -1   44.29   11.36
  -1 -15   1   27.51   10.89
  -1  15   0  653.69   40.81
  -1 -15   0  621.58   40.56
   1  15   0  601.01   39.83
  -1  15   0  650.70   37.95
   1  15   1  155.64   16.40
  -1  15  -1  183.60   17.69
  -1 -15  -1  201.81   19.48
   1 -15   1  201.67   16.27
  -1  15  -2  305.60   23.55
   1  15   2  310.62   22.56
  -1  15  -3  193.26   18.20
   1  15   3  205.26   18.84
  -1 -15  -3  163.61   22.55
  -1  15  -4   29.73   11.74
  -1 -15  -4   33.18   17.48
  -1 -15  -5   25.82   18.23
  -1 -15  -6   57.41   20.66
   1  15   6   40.94   19.04
  -1 -15  -7   63.34   23.27
   1  15   7   42.23   20.22
  -1 -15  -8   23.38   21.24
   1  15   8   -4.78   20.54
   1 -16  -8  -15.78   21.35
  -1  16   8   32.95   22.82
   1 -16  -7  -12.64   19.67
  -1  16   7  -13.06   20.27
   1 -16  -6   47.25   20.47
  -1  16   6   41.04   18.38
   1 -16  -5   20.03   17.59
  -1  16   5   20.34   15.46
  -1  16   4   17.39   13.17
   1  16  -4    1.02   10.43
  -1  16   3  149.82   15.41
   1  16  -3  155.01   15.83
  -1  16   3  173.11   18.38
   1  16  -3  132.21   16.38
   1 -16  -3  188.19   21.63
   1 -16  -2  247.86   24.98
  -1 -16   2  251.62   22.46
  -1  16   2  287.97   21.51
  -1 -16   1   90.65   13.96
   1 -16  -1   61.36   15.81
   1  16  -1   88.40   14.10
  -1  16   1  106.80   12.73
  -1  16   1  131.09   14.49
  -1  16   0 1848.17  109.95
  -1 -16   0 2024.09  110.72
   1  16   0 1978.00  109.83
  -1  16  -1   26.10   11.71
  -1 -16  -1   41.15   14.18
   1 -16   1   43.91   10.71
   1  16   1   28.30   11.49
  -1  16  -2  245.54   21.16
  -1  16  -3   13.51   12.22
   1  16   3   -7.19   11.71
  -1 -16  -3   13.69   17.90
  -1  16  -4  277.37   22.68
  -1 -16  -4  268.85   28.94
  -1 -16  -5   25.47   19.83
   1  16   6   33.09   18.41
  -1 -16  -6   30.39   19.82
   1  16   7  -17.97   18.52
  -1 -16  -7   14.92   20.96
   1  16   8  -45.89   22.95
  -1 -16  -8   40.02   21.98
  -1  17   8   -4.71   21.31
   1 -17  -8    2.36   23.82
  -1  17   7  -13.09   19.27
   1 -17  -7   26.57   21.10
  -1  17   6   52.89   19.54
   1 -17  -6   75.74   23.13
  -1  17   5   40.85   16.71
   1 -17  -5   48.54   19.54
  -1  17   4   40.79   15.29
   1  17  -4   21.82   11.51
   1 -17  -4    9.11   17.25
  -1 -17   3  325.86   24.02
   1 -17  -3  261.43   26.71
  -1  17   3  304.30   23.78
  -1  17   3  245.54   21.96
   1 -17  -2    6.09   15.66
  -1 -17   2   11.45   11.32
  -1  17   2   10.37   11.18
  -1  17   2   -2.08    9.61
  -1 -17   1  330.17   25.51
  -1  17   1  397.58   25.12
   1  17  -1  358.49   26.23
  -1  17   0   25.13   13.29
  -1 -17   0   29.07   12.79
   1  17   0   46.78   12.82
  -1  17  -1   44.23   13.64
  -1 -17  -1   56.03   15.12
   1  17   1   43.30   13.30
  -1  17  -2  152.90   17.63
  -1  17  -3   29.20   11.81
  -1 -17  -3  -18.00   18.18
  -1  17  -4  168.07   18.78
  -1 -17  -4  232.92   26.63
  -1 -17  -5  206.93   26.69
   1  17   6   39.44   19.24
  -1 -17  -6   77.11   22.32
   1  17   7   42.86   20.08
  -1 -17  -7  -13.45   21.43
   1  17   8   60.64   22.64
  -1 -17  -8    9.27   21.96
  -1  18   8   -2.35   21.05
   1 -18  -8  -14.75   22.38
  -1  18   7   -2.18   19.51
   1 -18  -7   20.99   22.36
  -1  18   6   27.34   18.80
   1 -18  -6   13.35   20.91
  -1  18   5   88.95   18.85
   1 -18  -5   67.92   22.04
  -1  18   4   16.08   13.54
   1  18  -4    2.33   12.09
   1 -18  -4   46.49   19.47
  -1 -18   3   34.50   13.51
   1 -18  -3   14.23   17.18
  -1  18   3   39.90   13.21
  -1  18   3   61.33   12.99
   1 -18  -2   -4.83   15.83
  -1 -18   2    2.71   12.39
  -1  18   2    8.41   10.45
  -1  18   2   -8.82   10.45
  -1 -18   1  287.30   23.63
   1 -18  -1  218.70   23.44
  -1  18   1  235.41   21.45
   1  18  -1  299.19   23.57
  -1  18   0    5.20   12.14
  -1 -18   0   11.08   12.93
   1  18   0   12.57   10.93
  -1  18  -1  214.39   22.18
  -1 -18  -1  263.58   23.96
   1  18   1  265.76   22.47
  -1  18  -2  376.94   28.95
  -1  18  -3   11.78   12.19
  -1 -18  -3   -3.77   17.52
  -1  18  -4    6.54   13.18
  -1 -18  -4    6.17   18.04
  -1 -18  -5   -4.36   19.53
   1  18   6   16.58   18.81
  -1 -18  -6   11.28   21.33
   1  18   7  -13.52   19.49
  -1 -18  -7   23.52   22.28
   1  18   8    7.27   20.82
  -1 -18  -8   29.09   23.32
  -1  19   8   -4.66   21.08
   1 -19  -8    5.15   24.00
  -1  19   7   30.33   21.43
   1 -19  -7   66.05   24.69
  -1  19   6  -17.51   17.55
   1 -19  -6   -4.69   21.90
  -1  19   5  116.20   20.23
   1 -19  -5  130.66   26.00
  -1  19   4  105.49   17.30
   1 -19  -4  143.69   23.54
   1 -19  -3  195.72   25.66
  -1 -19   3  214.15   21.60
  -1  19   3  175.46   19.44
  -1 -19   2    8.61   12.29
   1 -19  -2   13.53   15.83
   1  19  -2   -3.10   14.47
  -1  19   2   13.93   10.94
  -1 -19   1  261.29   22.61
  -1  19   1  292.57   22.14
   1  19  -1  279.81   22.94
  -1  19   0    9.34   12.78
  -1 -19   0   43.43   14.45
   1  19   0    9.18   11.97
  -1  19  -1   51.35   13.74
   1  19   1   60.21   13.38
  -1  19  -2   -9.88   13.42
  -1  19  -3   67.23   15.02
  -1 -19  -3   29.42   18.84
  -1  19  -4   86.73   15.51
  -1 -19  -4   17.19   20.62
  -1 -19  -5   57.21   21.50
   1  19   6   18.47   17.97
  -1 -19  -6   14.27   22.41
   1  19   7   53.73   21.22
  -1 -19  -7  -24.54   23.39
   1  19   8   -7.22   21.39
  -1 -19  -8    5.05   25.49
  -1  20   8  -22.99   22.24
   1 -20  -8  -10.71   25.08
  -1  20   7   -4.29   19.08
   1 -20  -7   -2.56   23.38
   1 -20  -6   19.57   21.98
  -1  20   6    9.66   17.55
   1 -20  -5  -36.67   22.03
  -1  20   5   39.17   17.11
   1 -20  -4   53.96   22.45
  -1  20   4   60.10   15.75
   1 -20  -3   23.65   18.52
  -1 -20   3   50.77   14.47
   1 -20  -2   47.70   19.06
  -1 -20   2   81.68   15.75
  -1  20   2   88.68   14.48
   1  20  -2   95.83   17.18
  -1 -20   1    7.35   12.64
   1 -20  -1    9.23   14.93
  -1  20   1   11.27   11.56
   1  20  -1   16.96   13.16
  -1  20   0   88.68   16.09
  -1 -20   0   76.95   16.12
  -1  20   0   97.46   16.84
   1  20   0   96.96   15.77
  -1  20  -1   -2.88   13.25
   1  20   1    1.40   12.71
  -1  20  -2  333.17   28.09
  -1  20  -3  141.94   18.23
  -1 -20  -3   65.09   21.88
  -1  20  -4   81.97   16.76
  -1 -20  -4   53.65   22.00
  -1 -20  -5   43.00   22.61
  -1 -20  -6   22.38   22.80
   1  20   7    2.22   19.26
  -1 -20  -7    7.68   23.97
  -1  21   7  -10.60   19.62
   1 -21  -7  -13.39   24.61
   1 -21  -6   30.71   24.30
  -1  21   6   30.71   19.14
   1 -21  -5    2.40   22.47
  -1  21   5   18.64   16.02
   1 -21  -4   40.57   22.97
   1 -21  -3   65.67   22.15
  -1 -21   2   45.94   14.76
   1 -21  -2   40.43   19.13
  -1  21   2   72.32   14.29
  -1 -21   1   10.67   13.23
   1 -21  -1   -3.21   14.74
   1  21  -1   -5.82   13.71
  -1  21   1   16.84   12.66
  -1 -21   0   34.49   15.07
   1  21   0   14.18   13.79
  -1  21   0  -13.26   13.38
  -1  21  -1   26.72   14.14
   1  21   1   54.12   13.82
  -1  21  -2   30.78   15.50
  -1  21  -3    7.88   14.89
  -1 -21  -3    4.21   19.20
  -1  21  -4   71.27   17.20
  -1 -21  -4   74.08   24.34
  -1 -21  -5   -2.48   23.84
  -1 -21  -6   -2.59   22.48
  -1 -21  -7   -5.33   26.63
  -1  22   7  -10.45   19.34
   1 -22  -7   -5.57   27.89
   1 -22  -6    7.99   24.01
  -1  22   6    5.70   17.77
   1 -22  -5  -44.93   24.72
   1 -22  -4   60.82   21.93
   1 -22  -3   19.12   19.97
  -1  22   2  105.69   16.59
  -1 -22   2  113.17   18.59
   1 -22  -2   85.64   21.47
  -1  22   1   77.64   15.44
   1  22  -1   77.88   17.06
   1 -22  -1   68.36   18.54
  -1 -22   1   74.58   16.83
  -1  22   0  408.86   31.09
   1  22   0  356.27   29.67
  -1 -22   0  406.88   31.28
   1  22   1   -6.09   13.98
  -1  22  -1   -1.52   13.97
  -1  22  -2  332.45   29.06
  -1  22  -3  -13.12   15.94
  -1 -22  -3   15.17   20.88
  -1 -22  -4  107.39   26.24
  -1 -22  -5   10.26   24.80
  -1 -22  -6   13.41   26.73
  -1 -22  -7  -13.81   26.41
   1 -23  -7   34.54   27.88
   1 -23  -6  -13.80   26.61
   1 -23  -5   18.08   23.97
   1 -23  -4  -28.98   23.92
   1  23  -3   11.16   17.46
   1 -23  -3   -8.76   20.44
   1  23  -2   26.45   15.33
  -1  23   2    9.58   13.09
  -1 -23   2   33.81   14.57
   1 -23  -2   21.50   19.03
  -1  23   1   17.95   13.31
   1  23  -1   20.01   14.10
  -1 -23   1   23.15   15.13
  -1  23   0  121.66   18.37
   1  23   0   90.98   17.71
  -1 -23   0  155.40   20.28
   1  23   1   89.70   18.22
  -1  23  -1   95.50   17.75
  -1  23  -2   89.94   18.39
  -1  23  -3   35.49   16.46
  -1 -23  -3   42.16   21.24
  -1 -23  -4   -4.90   22.44
  -1 -23  -5   -7.92   25.94
  -1 -23  -6   44.21   27.33
   1 -24  -6   -2.84   26.82
   1 -24  -5   10.63   24.57
   1 -24  -4    9.92   23.15
   1  24  -3   55.99   19.84
   1 -24  -3   71.73   23.34
   1  24  -2   67.30   17.46
  -1  24   2   59.52   15.87
   1 -24  -2   32.18   21.34
   1  24  -1   44.32   15.46
  -1  24   1   42.78   14.87
  -1 -24   1   56.53   16.56
   1  24   0  112.74   18.95
  -1  24   0  142.65   20.00
  -1 -24   0  131.64   20.32
   1  24   1   11.40   15.67
  -1  24  -2    9.99   15.49
  -1  24  -3    1.73   16.18
  -1 -24  -3   11.37   21.29
  -1 -24  -4   12.54   22.39
  -1 -24  -5  -13.50   24.18
  -1 -24  -6  -25.50   26.48
   1 -25  -6   26.14   26.56
   1 -25  -5   62.47   26.39
   1 -25  -4   50.67   24.91
   1  25  -3   54.53   19.06
   1 -25  -3    2.29   21.96
  -1  25   2   32.16   14.90
   1  25  -2   37.73   17.27
   1 -25  -2   26.84   19.52
  -1  25   1  105.66   17.98
   1  25  -1   66.72   17.22
  -1 -25   1  108.08   19.21
  -1  25   0   48.94   16.22
   1  25   0   62.98   17.16
  -1 -25   0   18.24   15.99
  -1  25  -1  -21.95   18.20
   1  25   1  -15.14   15.96
  -1  25  -2   11.78   15.90
  -1  25  -3   49.48   18.76
  -1 -25  -3   32.57   23.78
  -1 -25  -4   33.26   23.57
  -1 -25  -5   24.77   25.08
  -1 -25  -6  -14.46   28.12
   1 -26  -6   32.51   27.97
   1 -26  -5   30.39   25.98
   1  26  -4   -2.10   20.03
   1 -26  -4   25.77   24.84
   1  26  -3    1.90   19.29
   1 -26  -3   11.68   21.47
   1  26  -2   -3.49   17.01
  -1  26   1   13.58   15.14
   1  26  -1   11.68   16.02
  -1 -26   1   27.38   17.42
  -1  26   0   25.73   15.86
   1  26   0   41.50   16.76
   1  26   1   12.11   17.27
  -1  26  -1   25.64   17.07
  -1 -26  -2   23.69   20.62
  -1  26  -3   12.49   16.79
  -1 -26  -3   40.30   23.20
  -1 -26  -4   13.00   27.00
  -1 -26  -5  -36.33   26.69
   1 -27  -5   -8.39   26.64
   1  27  -4   -6.28   20.34
   1 -27  -4  -15.67   25.04
   1  27  -3   28.65   19.04
   1 -27  -3   26.14   23.27
   1  27  -2   -1.78   16.07
  -1  27   1   24.76   16.22
   1  27  -1   34.19   16.08
  -1  27   0   29.52   17.10
   1  27   0   11.95   16.25
   1  27   1   12.46   17.12
  -1  27  -1   45.99   18.82
  -1 -27  -2   11.03   19.90
  -1  27  -3    8.93   17.34
  -1 -27  -3   31.39   23.75
  -1 -27  -4   55.13   26.39
  -1 -27  -5   22.62   25.92
   1  28  -5   -6.82   23.36
   1 -28  -5   39.41   27.37
   1  28  -4   20.89   21.46
   1 -28  -4   28.97   25.42
   1  28  -3   11.56   19.16
   1  28  -2    3.62   17.80
   1  28  -1   10.49   16.48
  -1  28   1   19.06   16.18
   1  28   0   13.99   16.75
  -1  28   0   30.10   17.44
  -1  28  -1    7.38   18.15
   1  28   1   -1.83   17.22
  -1  28  -2   48.61   21.36
  -1 -28  -2   40.61   22.36
  -1 -28  -3   29.46   24.38
  -1 -28  -4   31.88   26.03
   1  29  -4   -6.25   20.97
   1 -29  -4    2.65   26.28
   1  29  -3   -7.78   19.17
   1  29  -2   42.38   18.88
   1  29  -1   -7.16   17.22
  -1  29   1   45.64   17.79
  -1  29   0  -17.03   17.61
   1  29   0  -14.37   18.62
  -1  29  -1    1.86   18.58
   1  29   1    1.87   17.60
  -1  29  -2   12.56   21.08
  -1 -29  -2   78.39   24.95
  -1 -29  -3   12.45   23.67
  -1 -29  -4   24.13   25.65
   1  30  -3   31.42   20.85
   1  30  -2   52.57   20.89
  -1  30   1    3.33   17.06
   1  30  -1   23.78   18.77
  -1  30   0   10.43   17.02
   1  30   0   25.70   18.31
   1  30   1   17.27   20.66
  -1  30  -1   18.75   20.10
  -1  30  -2  -29.16   21.25
  -1 -30  -2   46.91   23.87
  -1  30  -3  -16.31   24.49
  -1 -30  -3    5.05   23.68
   1  31  -2   47.66   19.95
   1  31  -1    9.32   18.63
  -1  31   0   19.44   18.23
   1  31   0    7.49   18.66
  -1  31  -1   24.58   19.30
   1  31   1    3.92   20.43
  -1  31  -2   22.75   21.81
  -1 -31  -2   11.90   23.15
  -1  32   0   -7.18   18.49
   2   0 -10  -62.37   20.97
   2   0  -9    5.37   16.97
   2   0  -8   11.41   15.90
  -2   0   7   11.91   13.37
   2   0  -7   11.64   14.07
  -2   0   6  214.37   20.28
   2   0  -6  244.16   21.75
  -2   0   5    3.95   10.11
   2   0  -5   -9.74   10.86
  -2   0   4   11.19    8.88
   2   0  -4    0.89    8.81
  -2   0   3  -10.37    8.58
   2   0  -3   -1.48    7.02
  -2   0   3    5.17    5.94
   2   0  -3   -2.54    4.49
   2   0  -3    1.40    7.08
  -2   0   3    1.15    2.69
   2   0  -2 3401.79  178.81
  -2   0   2 3281.44  178.91
  -2   0   2 3397.62  180.92
  -2   0   2 3466.80  180.78
   2   0  -2 3369.44  181.04
  -2   0   2 3250.77  182.16
   2   0  -2 3269.48  180.84
  -2   0   1    0.88    4.61
   2   0  -1    0.33    3.76
  -2   0   1    1.63    3.66
  -2   0   1   -0.59    2.53
   2   0   0 2730.16  153.40
  -2   0   0 2924.91  153.37
  -2   0   0 2843.81  153.83
  -2   0   0 2988.05  153.97
  -2   0  -1   -6.41    3.19
   2   0   1    5.25    3.65
  -2   0  -1    2.28    3.34
  -2   0  -1    2.43    4.30
  -2   0  -1   -0.99    2.59
  -2   0  -2  302.94   19.23
   2   0   2  274.13   17.78
   2   0   2  303.01   19.81
  -2   0  -2  308.82   17.62
   2   0   2  297.28   17.90
  -2   0  -3   -0.83    4.82
  -2   0  -3    0.66    6.75
   2   0   3    5.41    7.59
  -2   0  -4 1022.14   57.69
   2   0   4 1046.46   60.13
  -2   0  -4 1008.16   59.15
  -2   0  -5   -8.66   10.57
   2   0   5    5.67   11.23
  -2   0  -5    4.87   10.62
  -2   0  -6   19.95   11.90
   2   0   6   34.06   13.49
  -2   0  -6   16.80   12.91
   2   0   7   13.33   13.92
  -2   0  -7    7.58   13.70
   2   0   8   26.39   16.31
  -2   0  -8   40.51   16.51
   2   0   9  -10.88   16.97
   2  -1 -10  -23.14   20.93
   2  -1  -9   -8.97   17.40
   2   1  -9  -14.07   17.44
   2   1  -8  -21.09   16.08
   2  -1  -8   19.42   16.34
  -2   1   8    6.10   14.92
   2  -1  -7   55.20   15.80
   2   1  -7   71.02   16.22
  -2  -1   7   92.30   15.55
  -2   1   7   97.12   15.83
   2   1  -6   64.39   13.86
   2  -1  -6   52.13   13.80
  -2   1   6   63.43   14.13
  -2  -1   6   68.35   12.90
   2  -1  -5   36.10   12.23
   2   1  -5   31.24   11.61
  -2  -1   5   43.69   11.17
  -2   1   5   43.26   11.79
   2   1  -4   70.18   10.44
  -2  -1   4   75.84   10.10
  -2   1   4   74.46   11.94
   2  -1  -4   73.37   11.78
   2   1  -4   51.22   10.26
  -2   1   3   44.45    9.88
   2   1  -3   54.57    7.52
   2  -1  -3   33.98    7.62
  -2  -1   3   60.69    8.87
  -2  -1   3   48.54    3.43
   2  -1  -3   50.50    2.76
  -2   1   3   38.31    7.90
  -2  -1   3   27.69    6.95
   2   1  -3    0.52    1.83
   2  -1  -3   46.30    8.37
   2   1  -3   29.55    8.31
  -2   1   3   18.96    5.35
  -2   1   2   38.80    6.58
   2   1  -2   56.51    4.02
   2  -1  -2   59.36    7.60
  -2   1   2   54.15    9.83
   2   1  -2   56.92    6.31
  -2  -1   2   54.94    8.68
   2  -1  -2   53.00    3.99
  -2  -1   2   45.49    6.18
  -2   1   2   60.19    4.81
   2   1  -2   46.03    6.75
  -2  -1   2   53.14    6.59
   2  -1  -2   49.51    7.13
  -2   1   2   46.29    6.39
  -2  -1   1  210.38   11.77
  -2  -1   1  190.61   11.86
  -2   1   1  204.79   12.27
   2  -1  -1  210.94   12.07
  -2   1   1  201.29   13.87
  -2  -1   1  203.42   13.49
   2  -1  -1  193.95   13.35
   2  -1  -1  191.92   13.01
  -2   1   1  165.30   12.61
   2   1  -1  219.45   13.08
  -2  -1   1  223.88   13.07
  -2  -1   0 1957.61   97.85
   2   1   0 1805.31   97.97
  -2   1   0 1756.23   97.54
   2  -1   0 1833.58   97.52
  -2   1   0 1872.09   98.26
   2  -1   0 1610.13   98.04
  -2   1   0 1884.03   98.30
  -2  -1  -1  383.88   21.66
   2   1   1  364.22   21.56
  -2   1  -1  411.97   22.77
   2  -1   1  378.83   22.08
  -2  -1  -1  361.88   22.14
  -2   1  -1  385.12   21.14
  -2  -1  -1  382.96   21.65
  -2   1  -1  370.02   20.74
  -2  -1  -1  351.94   22.14
  -2   1  -2  749.83   43.73
   2   1   2  826.67   44.85
   2   1   2  759.22   42.69
  -2   1  -2  772.68   44.22
  -2   1  -2  779.16   42.41
  -2  -1  -2  809.58   43.21
   2  -1   2  744.20   42.71
   2   1   2  768.59   43.50
   2  -1   3    0.76    6.73
   2   1   3   23.70    7.93
   2   1   3   14.71    4.87
  -2  -1  -3   13.46    5.69
  -2   1  -3    3.35    6.89
  -2   1  -3    5.55    4.56
  -2  -1  -4  202.34   15.89
  -2   1  -4  226.01   15.59
   2  -1   4  220.96   18.01
   2   1   4  235.68   19.12
  -2   1  -4  218.01   18.03
  -2  -1  -4  227.40   17.70
  -2   1  -4  243.50   18.05
  -2   1  -5  241.56   19.13
  -2  -1  -5  222.46   18.88
   2  -1   5  238.32   19.76
   2   1   5  208.27   19.52
  -2   1  -5  193.18   18.86
  -2   1  -6  115.32   16.09
  -2  -1  -6  163.82   16.68
   2  -1   6  183.00   17.84
   2   1   6  118.44   16.88
  -2   1  -6  144.82   16.70
  -2  -1  -6  126.95   16.85
   2  -1   7   11.47   13.58
   2   1   7   -3.06   14.46
  -2  -1  -7   20.04   14.03
  -2   1  -7   -1.28   13.72
   2   1   8   22.12   15.93
   2  -1   8   22.44   15.45
   2  -1   9   19.52   16.76
   2   1   9   -9.30   16.71
   2  -2 -10  -13.72   19.01
   2  -2  -9  -16.23   17.84
   2   2  -9  -17.11   17.52
   2   2  -8   12.80   16.15
   2  -2  -8   13.07   15.25
  -2   2   8   -4.80   15.59
   2  -2  -7   41.08   14.67
   2   2  -7   17.36   14.92
  -2   2   7   53.77   15.72
   2  -2  -6    9.02   13.10
   2   2  -6   -6.34   12.12
  -2  -2   6    4.18   10.61
  -2   2   6    8.99   12.94
   2  -2  -5  533.71   36.29
   2   2  -5  524.21   35.90
  -2  -2   5  539.03   34.78
  -2   2   5  611.88   36.81
   2   2  -4  881.56   55.63
   2  -2  -4  950.68   55.97
  -2  -2   4 1014.15   54.98
  -2   2   4 1029.54   56.84
   2   2  -4  897.25   55.26
   2  -2  -3  724.88   39.52
  -2  -2   3  711.72   39.66
  -2  -2   3  762.80   42.80
  -2   2   3  767.63   42.32
  -2   2   3  678.48   41.64
   2   2  -3  677.85   42.12
   2  -2  -3  689.71   42.55
   2   2  -3  728.39   41.94
  -2  -2   3  830.21   42.64
  -2   2   3  757.09   44.32
   2  -2  -3  671.42   42.84
  -2   2   2   68.41    8.13
   2   2  -2   86.84    7.66
   2   2  -2   86.37    6.26
  -2   2   2   96.43   11.87
  -2  -2   2   84.53    9.44
   2  -2  -2   94.48    8.82
   2  -2  -2   88.11    6.08
  -2  -2   2   87.98    8.24
  -2   2   2   88.88    6.96
   2  -2  -2  104.23    9.14
   2   2  -2   94.33    8.55
  -2  -2   2   97.40    8.33
  -2   2   2   83.70    8.08
  -2  -2   1 1884.15  102.07
  -2   2   1 1906.23  102.37
   2  -2  -1 1930.22  102.24
  -2   2   1 1876.95  101.65
  -2   2   1 2009.00  103.90
  -2  -2   1 1969.82  103.06
   2  -2  -1 1819.25  103.27
  -2  -2   1 1925.57  102.82
   2  -2  -1 1814.32  102.76
   2   2  -1 1934.65  102.95
  -2   2   1 1877.50  102.70
   2  -2   0  580.15   31.57
  -2   2   0  575.59   31.64
   2   2   0  585.07   32.49
  -2  -2   0  580.15   32.18
  -2   2   0  571.05   32.53
  -2   2   0  582.94   32.66
   2  -2   0  545.06   32.66
   2  -2   0  586.19   32.44
  -2   2   0  572.20   32.22
   2  -2   1 1536.67   84.88
  -2   2  -1 1599.10   85.17
   2  -2   1 1613.59   85.06
  -2  -2  -1 1611.30   84.20
  -2  -2  -1 1444.04   85.20
  -2  -2  -1 1543.36   84.76
  -2  -2  -1 1519.49   84.81
  -2   2  -2 2152.66  115.53
   2   2   2 2082.24  113.80
  -2   2  -2 2154.15  115.59
   2  -2   2 2028.17  113.69
   2   2   2 2095.05  115.14
  -2   2  -2 2163.11  113.46
  -2   2  -2 1906.06  114.83
  -2  -2  -2 2197.14  115.27
   2   2   2 2453.28  116.31
   2  -2   3  112.37   11.03
   2   2   3   53.09   10.65
  -2   2  -3  102.44   11.38
  -2  -2  -3   99.65    9.31
   2   2   3   95.07    8.40
  -2   2  -3   75.38    9.96
  -2   2  -3   81.64    7.40
  -2   2  -4    9.40    9.23
  -2  -2  -4    4.59    7.59
  -2   2  -4   16.12    8.71
   2  -2   4   16.34    8.85
   2   2   4   16.13    9.20
  -2  -2  -5   -0.97    9.93
  -2   2  -5   37.23   10.67
   2  -2   5    9.57   10.23
   2   2   5   23.90   12.10
  -2   2  -5   15.03   11.37
  -2   2  -6    5.20   10.85
  -2  -2  -6   20.33   12.09
   2  -2   6   28.17   12.25
   2   2   6   -2.77   13.08
  -2   2  -6    9.19   12.68
   2   2   7   23.59   14.73
   2  -2   7   26.43   13.50
  -2   2  -7    9.00   14.10
  -2  -2  -7  -10.02   13.51
   2  -2   8    9.39   15.34
   2   2   8   15.80   15.98
  -2   2  -8    4.21   15.35
   2  -2   9   -1.73   16.08
   2   2   9   -5.71   17.33
   2  -3 -10   -3.94   18.72
   2   3  -9   23.05   16.81
   2  -3  -9    5.43   17.28
   2   3  -8   18.54   15.01
   2  -3  -8    9.86   15.78
  -2   3   8   30.08   16.95
   2   3  -7   28.17   14.48
   2  -3  -7   23.65   14.93
  -2   3   7   12.17   14.28
   2  -3  -6   23.40   13.54
   2   3  -6   22.41   12.43
  -2  -3   6   23.76   10.88
  -2   3   5  312.44   23.75
  -2  -3   5  284.64   21.02
   2  -3  -5  285.13   22.74
   2   3  -5  261.66   22.29
  -2   3   4   10.74   11.25
   2   3  -4   13.04    7.50
  -2   3   4   19.85    8.45
  -2  -3   4   22.83    7.89
   2   3  -4   -2.54    8.87
   2  -3  -4   11.17    9.57
  -2  -3   3  194.29   13.40
   2   3  -3  167.62   12.78
  -2   3   3  167.50   16.78
   2  -3  -3  173.29   14.83
   2  -3  -3  168.58   10.96
  -2   3   3  152.59   13.32
   2   3  -3  160.05   12.72
  -2   3   3  170.25   13.37
  -2  -3   3  177.81   13.28
   2  -3  -3  180.25   14.52
   2   3  -3  174.87   13.99
   2   3  -2  894.87   47.17
  -2   3   2  953.20   47.85
   2  -3  -2  867.95   46.72
  -2  -3   2  916.30   48.59
   2   3  -2  809.77   47.81
  -2   3   2  944.36   48.24
   2  -3  -2  879.56   48.58
   2   3  -2  910.47   48.32
  -2  -3   2 1006.44   49.05
  -2   3   2  952.21   51.00
   2  -3  -2  825.07   48.92
   2   3  -2  856.71   47.31
  -2  -3   1 1095.94   57.75
   2  -3  -1 1031.01   57.65
  -2   3   1 1032.53   58.18
  -2   3   1 1031.65   57.82
  -2  -3   1 1070.24   58.25
   2   3  -1 1134.67   58.51
   2  -3  -1 1082.64   58.25
  -2   3   1  969.08   57.84
  -2  -3   1 1072.05   58.16
  -2  -3   1 1097.54   58.24
  -2   3   1 1046.36   59.31
   2  -3  -1 1056.31   58.92
   2  -3   0  102.22    8.20
  -2   3   0   76.80    7.24
   2  -3   0   96.50    7.39
  -2   3   0  115.77    7.57
  -2  -3   0  104.96    7.46
   2  -3   0   97.81    6.37
  -2   3   0   94.93    6.41
  -2   3   0   93.90    7.84
   2   3   0   80.43    8.16
  -2   3  -1  281.53   16.80
   2  -3   1  288.10   16.77
   2  -3   1  241.62   16.13
  -2   3  -1  267.60   16.77
  -2  -3  -1  256.35   15.16
   2   3   1  268.31   16.69
  -2  -3  -1  250.91   17.04
  -2  -3  -1  252.75   16.61
  -2  -3  -1  237.80   16.01
   2  -3   2  549.50   32.16
  -2   3  -2  559.05   32.71
  -2   3  -2  553.30   32.95
   2  -3   2  554.91   30.36
   2   3   2  564.94   32.80
  -2   3  -2  538.70   30.15
  -2   3  -2  537.19   32.06
   2   3   2  588.01   33.29
  -2  -3  -2  580.13   32.54
   2   3   3  724.02   43.65
  -2   3  -3  738.90   43.13
  -2   3  -3  722.78   42.71
   2   3   3  705.54   40.10
   2   3   3  720.59   41.85
  -2   3  -3  753.67   40.59
  -2  -3  -3  761.09   42.36
  -2   3  -4   88.38   12.90
  -2  -3  -4  112.23   11.89
  -2   3  -4  120.80   12.63
   2  -3   4  125.45   12.93
   2   3   4  109.29   14.18
   2   3   5  167.08   18.11
   2  -3   5  158.30   16.12
  -2   3  -5  143.89   15.23
  -2  -3  -5  167.65   14.91
  -2   3  -5  132.93   16.21
  -2  -3  -6   43.01   12.52
  -2   3  -6   51.56   12.36
  -2   3  -6   43.13   14.16
   2  -3   6   32.28   12.13
   2   3   6   27.14   13.61
  -2   3  -7   52.97   15.06
  -2  -3  -7   72.66   15.21
   2  -3   7   81.36   15.52
   2   3   7   46.84   16.15
  -2   3  -8    7.09   15.61
   2  -3   8    7.63   14.34
   2   3   8   30.68   16.33
   2   3   9   35.30   19.16
   2  -4 -10  -23.81   20.54
   2  -4  -9  -16.40   18.01
   2   4  -9   24.08   17.03
  -2   4   8    1.75   15.85
   2  -4  -8    5.01   15.73
   2   4  -8    5.99   15.13
  -2   4   7  -15.97   15.57
   2  -4  -7   11.97   13.39
   2   4  -7   -2.71   13.56
  -2   4   6   15.61   14.37
   2   4  -6   -9.57   12.11
   2  -4  -6    3.95   13.06
  -2   4   5  151.74   17.33
  -2  -4   5  126.00   12.80
   2   4  -5   74.17   13.12
   2  -4  -5  101.01   14.52
  -2   4   4   37.82   12.15
  -2   4   4   40.18    9.52
  -2  -4   4   30.57    7.58
   2   4  -4   27.62    9.31
   2  -4  -4   38.29   10.21
   2  -4  -3 3020.79  164.47
  -2   4   3 2961.16  165.85
   2  -4  -3 3017.32  166.44
   2   4  -3 3025.47  165.94
  -2  -4   3 3244.04  165.34
  -2   4   3 3099.78  168.43
   2   4  -3 3030.46  165.15
   2   4  -2    1.34    3.61
   2  -4  -2   -0.69    6.32
  -2   4   2    4.49    1.58
  -2   4   2    5.55    9.15
   2   4  -2    2.08    3.25
   2   4  -2    3.21    4.39
  -2  -4   2   10.17    5.58
  -2  -4   2    5.08    2.88
  -2   4   2    9.25    5.40
  -2  -4   2    0.53    5.47
  -2   4   2    7.70    4.87
   2  -4  -2    7.65    3.33
   2  -4  -2    5.04    6.03
   2   4  -2   -0.51    5.40
   2   4  -1 3560.70  186.41
  -2  -4   1 3566.16  186.55
  -2   4   1 3588.81  186.72
   2  -4  -1 3438.35  185.55
   2  -4  -1 3438.81  186.21
  -2   4   1 3396.08  186.41
  -2  -4   1 3644.70  186.69
   2   4  -1 3612.91  186.95
  -2  -4   1 3511.42  186.62
  -2   4   1 2967.87  186.13
   2  -4  -1 3607.50  186.70
  -2   4   1 3429.48  187.80
  -2  -4   1 3561.37  186.35
  -2  -4   0   24.86    3.90
  -2  -4   0   20.49    4.13
  -2   4   0   21.50    5.92
   2  -4   0   20.37    5.83
  -2   4   0   26.58    4.69
   2  -4   0   25.01    4.18
  -2   4   0   19.77    3.11
   2  -4   0   28.38    4.75
  -2   4   0   25.39    5.31
   2  -4   0   20.60    3.12
   2   4   0   23.70    5.95
  -2  -4   0   24.05    4.78
  -2  -4  -1  842.48   48.56
  -2   4  -1  924.44   50.26
  -2   4  -1  958.30   50.17
   2   4   1  930.72   50.70
  -2  -4  -1  857.99   50.94
   2   4   1  914.21   50.28
  -2  -4  -1  903.83   49.73
  -2   4  -2   55.68    8.35
   2   4   2   34.10    6.75
  -2   4  -2   38.27    7.29
   2  -4   2   25.65    6.24
  -2  -4  -2   43.04    6.70
  -2   4  -2   46.98    6.29
   2   4   2   34.87    7.57
   2   4   3  813.70   46.25
  -2   4  -3  792.44   45.73
  -2   4  -3  817.50   45.31
   2   4   3  743.12   44.38
  -2   4  -3  743.96   42.57
  -2  -4  -3  813.90   45.40
  -2   4  -4   35.89   10.85
  -2  -4  -4   22.31    8.93
  -2   4  -4   10.43    8.40
   2  -4   4   19.41    8.73
   2   4   4   36.12   10.40
  -2   4  -5  110.53   15.12
  -2  -4  -5   78.99   13.08
  -2   4  -5  104.22   13.16
   2  -4   5   81.96   13.09
   2   4   5  117.76   15.11
  -2   4  -6    2.05   10.93
  -2   4  -6   36.47   13.44
   2  -4   6   11.67   11.50
   2   4   6   23.52   13.66
  -2   4  -7    3.94   14.11
   2   4   7   10.00   14.78
   2  -4   7   -6.61   12.02
  -2   4  -8   11.45   15.57
   2  -4   8   19.31   14.99
   2   4   8   20.38   17.10
   2   4   9   -2.02   17.66
   2  -5 -10   -5.99   19.95
  -2   5   9   15.42   18.65
   2  -5  -9   14.85   18.61
  -2   5   8   51.13   18.77
   2  -5  -8   48.99   18.12
   2   5  -8   65.62   16.52
  -2   5   7   20.09   16.05
   2   5  -7    7.91   13.27
   2  -5  -7   -3.02   13.85
  -2   5   6   85.13   16.96
   2   5  -6   71.37   13.93
   2  -5  -6   43.66   13.99
  -2   5   5  168.04   18.36
   2   5  -5  147.51   15.42
   2  -5  -5  143.41   15.97
  -2   5   4    9.72   12.27
  -2   5   4   23.47    8.72
  -2  -5   4    6.14    6.26
   2   5  -4    8.73    8.67
   2  -5  -4    2.81    9.66
   2  -5  -3 1116.01   57.88
  -2   5   3 1112.03   58.97
   2  -5  -3 1175.37   59.92
   2   5  -3 1068.38   58.90
  -2   5   3 1295.32   63.08
   2   5  -3 1160.59   57.80
   2   5  -2  575.68   34.07
  -2   5   2  587.37   32.21
  -2   5   2  603.76   33.77
   2  -5  -2  551.34   33.24
  -2  -5   2  550.62   32.86
  -2   5   2  574.73   34.57
  -2  -5   2  572.37   34.47
   2   5  -2  600.17   33.97
   2  -5  -2  631.78   34.80
  -2   5   2  633.86   34.27
   2   5  -2  562.52   34.37
  -2  -5   2  670.07   33.95
  -2   5   2  630.73   37.39
   2   5  -2  577.01   32.67
  -2   5   1   81.62    8.82
   2   5  -1   67.84    6.35
   2  -5  -1   14.88    5.51
  -2  -5   1   67.55    7.16
  -2  -5   1   63.99    5.80
   2  -5  -1   67.36    5.17
   2  -5  -1   64.83    7.38
  -2   5   1   69.97    6.74
  -2   5   1   66.83    6.19
  -2  -5   1   68.08    6.57
   2  -5  -1   60.24    6.27
  -2   5   1   62.72    6.95
   2  -5  -1   66.28    6.49
  -2  -5   1   76.81    6.93
   2   5  -1   69.62    7.22
  -2  -5   0  726.66   39.13
  -2   5   0  683.54   40.44
  -2  -5   0  718.79   39.50
  -2   5   0  695.10   40.01
   2  -5   0  729.73   39.36
   2  -5   0  728.37   40.33
   2  -5   0  662.41   39.58
   2  -5   0  702.79   38.69
  -2  -5   0  743.44   39.94
   2   5   0  662.18   40.76
  -2   5   0  696.33   38.56
   2  -5   1  831.26   44.83
  -2   5  -1  798.74   45.32
  -2   5  -1  802.34   45.04
   2   5   1  756.20   45.68
  -2  -5  -1  769.86   46.32
   2   5   1  790.74   45.17
  -2  -5  -1  808.43   44.71
  -2   5  -2  412.76   25.88
  -2   5  -2  414.01   26.27
   2  -5   2  441.14   25.70
   2   5   2  397.49   26.31
  -2   5  -2  418.31   25.17
   2   5   2  434.34   26.48
  -2   5  -3   48.63    9.67
   2   5   3   43.27    7.28
  -2  -5  -3   24.35    9.17
   2   5   3   39.81    9.63
  -2   5  -3   44.40    8.55
  -2   5  -4  599.11   37.41
  -2   5  -4  555.59   36.38
  -2  -5  -4  606.48   36.67
   2   5   4  624.32   38.50
  -2   5  -5   26.42   12.35
  -2  -5  -5   37.74   11.02
  -2   5  -5   17.62   10.02
   2  -5   5   45.22   10.91
   2   5   5   44.59   13.08
  -2   5  -6    9.29   10.74
  -2   5  -6   -2.40   12.67
   2  -5   6   -2.29   11.05
   2   5   6   -6.06   12.74
  -2   5  -7   49.27   15.82
   2   5   7   39.41   15.95
   2  -5   7   54.12   14.16
   2   5   8   28.51   17.58
   2   5   9   18.66   19.72
   2  -6 -10   16.18   19.73
  -2   6   9   16.08   19.05
   2  -6  -9    1.88   18.30
  -2   6   8   20.96   18.48
   2   6  -8   17.13   14.68
   2  -6  -8   -3.42   15.68
  -2   6   7   -8.76   15.96
   2   6  -7   26.99   13.32
   2  -6  -7   10.72   14.55
  -2   6   6   14.14   15.11
   2   6  -6    1.12   10.97
   2  -6  -6   17.39   13.89
  -2   6   5    9.90   14.04
   2   6  -5   11.38    9.43
   2  -6  -5   17.10   10.98
  -2   6   4  518.86   26.98
   2  -6  -4  456.21   28.05
   2   6  -4  484.06   26.73
  -2   6   4  488.33   30.88
  -2  -6   3   12.27    5.33
  -2   6   3   24.69   12.26
  -2   6   3   31.30    5.59
  -2   6   3   22.71    6.94
   2  -6  -3   17.81    5.97
   2  -6  -3   16.80    8.66
   2   6  -3   26.99    7.47
   2   6  -2  627.04   36.42
  -2   6   2  633.41   34.45
  -2  -6   2  651.89   35.33
  -2   6   2  645.75   37.00
  -2   6   2  630.23   35.55
   2  -6  -2  675.70   35.63
   2   6  -2  662.17   35.94
   2  -6  -2  674.20   36.65
   2   6  -2  645.06   36.51
  -2   6   2  694.98   36.29
  -2   6   2  729.33   39.82
  -2  -6   1  223.85   20.45
  -2   6   1  372.79   23.30
   2  -6  -1  340.74   22.07
   2   6  -1  422.55   21.78
  -2   6   1  396.19   21.80
   2  -6  -1  353.05   21.78
  -2   6   1  432.53   21.64
   2  -6  -1  363.29   21.35
  -2  -6   1  399.83   21.33
   2   6  -1  370.65   22.10
  -2  -6   1  253.13   20.56
   2  -6  -1  383.77   21.35
  -2   6   1  394.76   21.05
  -2  -6   0 1331.99   70.00
   2  -6   0 1261.87   70.04
   2  -6   0 1275.68   69.67
   2  -6   0 1246.06   70.82
  -2   6   0 1226.43   70.39
  -2  -6   0 1355.90   71.68
  -2  -6   0 1208.24   69.10
  -2  -6   0 1348.06   70.51
   2  -6   0 1254.73   69.04
  -2  -6   0 1328.56   69.39
  -2   6   0 1248.05   70.64
  -2   6  -1  702.22   39.96
   2  -6   1  706.59   39.21
  -2  -6  -1  682.54   41.16
   2   6   1  660.41   40.43
   2   6   1  732.31   39.61
  -2  -6  -1  681.23   39.02
  -2  -6  -1  662.24   38.94
  -2  -6  -2 1597.95   83.77
  -2   6  -2 1437.22   83.38
   2   6   2 1575.62   84.66
  -2   6  -2 1500.21   84.20
  -2   6  -2 1489.03   84.15
   2   6   2 1531.26   84.95
  -2   6  -3  314.84   23.11
  -2   6  -3  348.33   23.96
   2   6   3  384.90   24.71
  -2  -6  -3  363.89   23.91
  -2   6  -4   35.47   10.82
  -2  -6  -4   42.89   11.03
  -2   6  -4   34.71    9.29
   2   6   4   20.60   11.42
  -2   6  -5   83.33   14.27
  -2  -6  -5   59.71   12.20
  -2   6  -5   45.06   11.90
   2   6   5   79.18   15.07
  -2   6  -6   33.38   11.66
  -2   6  -6   15.90   13.46
   2   6   6   58.05   15.40
  -2   6  -7   50.10   15.60
   2   6   7   31.75   17.05
   2   6   8   13.72   16.91
   2   6   9   31.86   19.41
   2  -7 -10   24.54   20.14
  -2   7   9  -16.80   19.69
   2  -7  -9  -53.53   19.99
  -2   7   8  -21.87   18.38
   2  -7  -8    6.96   17.52
   2   7  -8   -1.40   14.24
  -2   7   7   47.58   18.54
   2   7  -7   62.94   14.25
   2  -7  -7   60.66   17.17
   2   7  -6  101.07   14.41
   2  -7  -6   82.48   15.54
  -2   7   5   -1.48   14.21
   2   7  -5   14.97    9.57
   2  -7  -5   19.60   12.25
  -2   7   4   14.79    8.04
  -2   7   4    5.31   12.77
   2   7  -4    6.36    8.22
   2  -7  -4    9.68   10.56
  -2   7   3   21.63    6.73
  -2  -7   3    0.62    4.30
  -2   7   3   13.34   12.29
  -2   7   3   18.01    5.33
   2  -7  -3   19.77    6.77
   2  -7  -3    7.04    7.52
   2   7  -3   16.46    6.86
   2  -7  -2   17.22    7.48
  -2  -7   2    6.21    4.17
  -2   7   2   33.98   11.33
  -2   7   2   21.59    4.38
   2   7  -2   14.27    6.59
  -2   7   2   14.93    7.95
  -2   7   2   14.47    4.95
  -2  -7   2   30.43    5.90
  -2   7   2   40.73    6.79
   2   7  -2   24.81    5.54
   2  -7  -2   37.06    6.16
   2  -7  -2   37.41    7.11
   2   7  -2   23.70    7.15
  -2  -7   2   15.60    4.98
  -2  -7   1 1454.89   12.88
  -2   7   1 1525.76   25.86
   2  -7  -1 1386.17   23.61
   2   7  -1 1380.86   21.04
   2  -7  -1 1467.66   22.28
  -2   7   1 1460.03   22.00
   2  -7  -1 1411.78   19.72
  -2  -7   1 1513.19   19.41
   2   7  -1 1438.57   22.65
   2  -7  -1 1419.58   19.54
  -2   7   1 1293.49   17.79
  -2  -7   0 2032.07  109.64
  -2   7   0 1959.33  110.10
   2  -7   0 1943.67  109.22
   2  -7   0 1995.83  110.48
   2  -7   0 1949.26  109.69
  -2  -7   0 2155.93  111.51
  -2  -7   0 2085.07  108.73
   2  -7   0 2032.59  108.71
  -2  -7   0 2090.42  110.25
  -2  -7   0 1981.84  108.77
  -2   7   0 1992.57  110.26
   2   7   1  108.07    9.05
  -2  -7  -1   73.20    7.91
   2  -7   1  114.88    9.00
   2   7   1  104.65   10.88
  -2  -7  -1  112.45   12.32
  -2   7  -1   98.24   10.08
   2  -7   1  105.90    6.25
   2  -7   1   93.82    6.24
  -2   7  -2  946.74   54.05
   2   7   2  947.84   54.76
  -2  -7  -2  962.22   53.45
  -2   7  -2  946.45   53.20
   2   7   2  918.70   54.26
  -2   7  -3   83.51   11.79
  -2  -7  -3   81.98   12.73
  -2   7  -3   82.92   10.98
   2   7   3  117.65   13.21
  -2   7  -4  258.41   20.89
  -2   7  -4  285.24   22.21
   2   7   4  307.15   23.48
  -2  -7  -4  295.84   22.11
  -2   7  -5    7.75   12.25
  -2   7  -5   -5.81   10.45
   2   7   5   19.87   12.80
  -2  -7  -5   18.68   12.36
   2   7   6  216.82   22.40
  -2  -7  -6  190.27   19.17
   2   7   7   14.61   17.32
   2   7   8    6.03   17.76
   2   7   9  -34.92   21.06
   2  -8 -10   20.89   19.94
  -2   8   9   28.41   20.17
   2  -8  -9    7.79   19.01
  -2   8   8   26.93   19.68
   2   8  -8   15.18   14.26
   2  -8  -8  -15.96   16.40
  -2   8   7   17.16   17.76
   2   8  -7   48.42   14.19
   2  -8  -7   20.52   15.34
  -2   8   6  126.74   20.68
   2   8  -6  149.86   16.42
   2  -8  -6  119.52   18.37
  -2   8   5   64.65   17.21
   2   8  -5   27.32   10.85
   2  -8  -5   40.16   12.96
  -2   8   4   -3.90    7.57
  -2   8   4   13.75   13.29
   2  -8  -4    0.99   10.16
   2   8  -4   19.49    8.54
  -2   8   3  977.05   52.46
   2  -8  -3  861.89   53.26
  -2   8   3  958.28   53.39
   2  -8  -3  936.91   54.20
   2   8  -3  914.36   53.70
  -2   8   3  938.62   57.09
  -2   8   2 1773.56   84.29
  -2   8   2 1640.09   79.63
   2   8  -2 1461.85   81.47
  -2   8   2 1490.94   79.87
  -2  -8   2 1773.85   80.67
   2  -8  -2 1626.42   80.62
  -2   8   2 1608.51   82.17
   2   8  -2 1610.58   80.26
   2   8  -2 1633.10   81.18
   2  -8  -2 1639.82   80.99
  -2   8   2 1671.19   80.51
  -2  -8   1 1082.08   59.07
  -2   8   1 1151.42   62.70
   2  -8  -1  991.13   61.60
   2   8  -1 1089.73   61.48
  -2   8   1 1137.11   61.85
   2  -8  -1 1179.44   61.22
   2  -8  -1 1107.50   61.50
   2   8  -1 1054.61   60.15
   2   8  -1 1091.89   62.03
   2  -8  -1 1130.10   60.86
  -2   8   1 1084.83   60.47
   2   8   0 2093.46  114.71
  -2  -8   0 2002.66  113.95
   2  -8   0 2086.16  114.11
   2  -8   0 2085.73  113.60
  -2   8   0 2030.08  114.49
   2  -8   0 2218.53  115.27
  -2  -8   0 2165.19  112.86
  -2   8   0 2045.47  112.96
  -2  -8   0 2197.44  116.04
  -2  -8   0 2144.54  114.71
   2  -8   0 2047.77  113.07
  -2   8   0 2109.51  114.61
  -2  -8  -1  117.58    8.28
   2   8   1  127.05    9.36
   2  -8   1  108.11    9.00
   2  -8   1  117.58    6.77
  -2   8  -1  111.56   10.44
   2  -8   1  113.47    6.85
  -2  -8  -1  132.51   12.74
   2   8   1  113.42   10.85
  -2  -8  -2   33.08    6.62
   2   8   2   39.57    8.29
  -2   8  -2   36.09    8.39
  -2  -8  -3    4.02   10.44
  -2   8  -3    4.72    8.63
   2   8   3    1.00    8.68
  -2   8  -4  498.00   32.92
   2   8   4  506.40   34.82
  -2  -8  -4  553.60   34.85
  -2   8  -5  159.42   17.48
   2   8   5  215.30   21.65
  -2  -8  -5  204.12   19.35
   2   8   6   11.83   14.54
  -2  -8  -6   13.11   13.76
   2   8   7    1.89   15.67
   2   8   8    8.30   18.59
   2   8   9   -2.23   19.67
  -2   9   9  -11.35   20.85
   2  -9  -9    1.99   18.17
  -2   9   8   12.92   19.16
   2   9  -8   15.20   14.25
   2  -9  -8    7.23   16.35
  -2   9   7   83.10   20.61
   2   9  -7   77.10   14.72
   2  -9  -7   45.07   17.46
  -2   9   6    7.11   16.69
   2  -9  -6    5.62   13.51
   2   9  -6   15.39   11.39
  -2   9   5   -3.19   14.81
   2  -9  -5    7.28   12.26
   2   9  -5    2.86   10.08
  -2   9   4  180.57   15.09
  -2   9   4  196.58   20.05
   2  -9  -4  154.94   16.88
   2   9  -4  177.43   15.42
  -2   9   3   33.07    7.26
  -2   9   3   21.54   12.08
  -2   9   3   27.82    5.94
   2  -9  -3   10.57    7.78
   2   9  -3   36.87    8.71
   2  -9  -3   19.50    8.71
  -2   9   2  514.17   34.00
  -2   9   2  499.09   29.97
   2   9  -2  478.63   31.91
   2  -9  -2  514.52   31.04
  -2   9   2  484.25   32.51
  -2  -9   2  568.52   30.92
   2   9  -2  515.94   30.30
   2  -9  -2  512.91   31.24
   2   9  -2  511.70   31.39
  -2   9   2  495.95   30.47
   2   9  -1  747.06   43.71
  -2   9   1  773.66   44.25
   2  -9  -1  769.07   43.73
   2  -9  -1  782.10   43.36
   2   9  -1  726.90   42.07
   2   9  -1  754.39   44.38
   2  -9  -1  816.02   43.11
  -2   9   1  815.30   45.00
   2  -9  -1  614.46   43.33
  -2  -9   0  811.63   46.15
   2   9   0  851.49   46.57
  -2   9   0  837.56   48.38
   2   9   0  879.93   48.70
  -2  -9   0  841.33   48.23
   2  -9   0  854.50   48.03
  -2   9   0  853.26   48.47
  -2  -9   0  874.08   46.19
  -2   9   0  867.08   46.67
  -2  -9   0  906.24   50.08
  -2  -9   0  647.75   47.60
   2  -9   0  872.36   46.95
  -2   9  -1   29.70    6.85
   2  -9   1   37.66    6.51
  -2  -9  -1   34.45    3.21
  -2  -9  -1   35.20    9.26
   2  -9   1   28.88    4.89
  -2  -9  -1   27.91    5.31
   2   9   1   32.32    6.24
  -2   9  -1   38.88    8.54
  -2   9  -2  345.12   24.80
   2   9   2  432.01   25.60
  -2  -9  -3  146.42   17.65
   2   9   3  142.75   15.17
  -2   9  -3  149.06   14.06
  -2  -9  -4  155.78   17.24
  -2   9  -4  129.04   14.79
   2   9   4  160.06   17.35
   2   9   5  199.78   22.58
  -2   9  -5  254.54   20.42
  -2  -9  -5  230.76   21.45
   2   9   6   22.84   16.43
  -2  -9  -6   22.10   14.74
   2   9   7   -5.86   16.60
   2   9   8   -2.13   18.87
   2   9   9    4.59   20.21
   2 -10  -9  -16.33   18.94
  -2  10   9   -2.35   21.19
   2 -10  -8   18.48   18.13
  -2  10   8    8.92   20.95
   2 -10  -7    1.65   15.77
   2  10  -7   23.73   13.48
  -2  10   7    2.05   17.89
   2  10  -6    5.53   11.53
   2 -10  -6   46.48   16.45
  -2  10   6    7.33   16.48
   2  10  -5  565.19   37.53
   2 -10  -5  601.92   39.62
  -2  10   5  637.18   42.47
   2 -10  -4  545.52   37.57
   2  10  -4  606.72   36.61
  -2  10   4  670.98   41.02
  -2  10   4  554.51   35.68
  -2  10   3  248.70   17.78
   2 -10  -3  264.10   19.65
   2  10  -3  232.10   18.82
  -2  10   3  278.10   23.08
  -2  10   2   70.38   13.12
   2  10  -2   53.74    9.55
  -2  10   2   46.05    7.50
  -2  10   2   72.85   11.40
   2 -10  -2   48.40    8.25
   2 -10  -2   35.03    8.88
   2  10  -2   35.63    6.72
  -2 -10   2   66.86    8.58
   2  10  -2   58.00    9.73
   2  10  -1 1650.58   98.88
  -2  10   1 1767.03   99.57
  -2 -10   1 1847.56   98.30
   2 -10  -1 1852.64   99.08
   2  10  -1 1840.69   99.44
   2 -10  -1 1817.41   98.38
  -2  10   1 1802.14   99.84
   2 -10  -1 1864.85   99.30
   2  10  -1 1710.97   97.17
   2  10   0   83.00    9.73
  -2  10   0   85.86    9.56
   2 -10   0   79.13    8.16
  -2  10   0   81.31    7.28
  -2 -10   0   69.77   11.18
  -2  10   0   63.48    9.40
  -2 -10   0   83.87    6.42
   2  10   0   78.44    6.90
  -2  10  -1 2378.79  127.69
  -2 -10  -1 2587.23  130.03
  -2 -10  -1 2226.47  125.74
   2  10   1 2188.23  126.46
  -2  10  -1 2464.26  127.12
  -2  10  -2  446.75   28.10
   2  10   2  426.65   28.12
  -2  10  -3    8.48    9.17
   2  10   3    2.14    9.28
  -2 -10  -3  -13.19   13.42
  -2  10  -4   12.25   10.22
   2  10   4   37.38   13.30
  -2 -10  -4    7.63   13.18
  -2  10  -5   29.28   11.37
  -2 -10  -5   40.82   14.71
   2  10   5    9.45   14.49
  -2 -10  -6    5.83   14.49
   2  10   6  -12.71   15.26
   2  10   7   12.12   17.37
   2  10   8   15.36   18.73
   2  10   9   11.78   20.97
   2 -11  -9   -2.08   19.91
  -2  11   9   34.04   22.14
   2 -11  -8   22.76   17.86
  -2  11   8  -13.77   19.86
   2 -11  -7   16.98   16.53
   2  11  -7   26.39   13.97
  -2  11   7   -4.21   19.59
   2 -11  -6   27.10   15.61
   2  11  -6   23.58   12.34
  -2  11   6   24.46   17.39
   2 -11  -5  100.92   16.19
   2  11  -5  115.77   13.96
  -2  11   5   75.39   19.29
  -2  11   4   76.83   17.31
   2 -11  -4   78.91   14.60
   2  11  -4   99.05   12.87
   2 -11  -3  224.56   18.65
  -2  11   3  207.03   16.24
   2  11  -3  215.62   17.74
  -2  11   3  268.11   22.70
  -2  11   2  838.45   50.05
   2  11  -2  866.76   52.28
  -2  11   2  892.21   52.57
   2 -11  -2  927.81   50.61
   2  11  -2  830.80   49.70
   2  11  -2  871.34   51.45
   2 -11  -2  882.99   51.22
  -2  11   2  955.26   53.56
   2  11  -1  468.77   31.52
  -2 -11   1  485.84   30.55
   2 -11  -1  515.47   31.60
  -2  11   1  505.86   32.47
   2 -11  -1  534.04   31.29
  -2  11   1  532.66   32.57
  -2 -11   1  500.38   32.27
  -2  11   1  508.84   29.87
  -2  11   0    3.51    7.04
   2  11   0    8.93    6.72
  -2  11   0   -0.49    4.61
   2 -11   0   17.78    6.55
  -2 -11   0    3.18    9.55
  -2  11   0    7.19    8.58
   2  11   0    4.59    3.95
  -2  11  -1  808.18   48.21
  -2 -11  -1  821.96   45.98
   2  11   1  814.56   46.76
  -2  11  -1  810.61   47.34
  -2 -11  -1  863.46   50.55
  -2  11  -2   48.29    9.45
   2  11   2   23.72    8.86
  -2  11  -3  425.40   29.68
   2  11   3  497.04   31.38
  -2 -11  -3  441.20   32.96
  -2  11  -4   14.58   10.18
   2  11   4    1.37   12.68
  -2 -11  -4    9.64   13.65
  -2  11  -5   22.40   11.82
  -2 -11  -5   16.07   14.63
   2  11   5   42.44   14.87
  -2 -11  -6   66.41   17.43
   2  11   6  101.47   19.61
   2  11   7    8.32   17.41
   2  11   8  -11.28   19.32
   2  11   9   -4.81   20.57
  -2  12   9    9.98   21.55
   2 -12  -9   47.03   22.19
  -2  12   8   16.48   21.36
   2 -12  -8    3.91   18.95
  -2  12   7    6.46   19.80
   2 -12  -7   12.32   17.03
   2  12  -7   18.95   13.20
  -2  12   6   30.72   17.73
   2  12  -6   25.04   11.78
   2 -12  -6    6.25   15.35
  -2  12   5   25.62   16.63
   2  12  -5   32.71   11.74
   2 -12  -5   27.46   13.59
   2  12  -4   65.60   12.16
   2 -12  -4   55.04   14.23
  -2  12   4   64.34   16.93
   2 -12  -3  559.31   37.07
   2  12  -3  549.78   36.29
   2 -12  -2   53.45    9.32
  -2  12   2   55.66   12.20
   2 -12  -2   64.79   11.60
  -2  12   2   58.71    8.75
   2  12  -2   51.15   11.59
  -2  12   2   56.61   12.81
   2  12  -2   52.95   10.32
  -2  12   1  187.33   17.78
   2 -12  -1  238.80   17.39
  -2 -12   1  207.90   17.92
  -2  12   1  221.38   14.61
  -2  12   1  217.57   17.92
   2  12  -1  167.97   16.64
   2 -12  -1  209.93   16.47
   2  12   0  224.63   17.04
  -2  12   0  224.61   17.57
  -2 -12   0  183.66   18.05
  -2  12   0  196.73   15.75
   2 -12   0  213.59   15.83
  -2  12  -1   68.90    9.08
  -2 -12  -1   75.35   13.03
   2  12   1   51.06    8.00
  -2  12  -1   74.72   11.29
  -2  12  -2  497.20   33.01
   2  12   2  535.85   32.80
  -2  12  -3  986.83   59.44
   2  12   3 1051.84   60.75
  -2  12  -4   34.42   11.23
   2  12   4   45.27   14.03
  -2 -12  -4   26.64   15.37
  -2  12  -5   42.67   12.84
  -2 -12  -5   53.08   16.72
   2  12   5   37.11   15.38
  -2 -12  -6   22.95   16.95
   2  12   6   29.05   17.39
  -2 -12  -7   31.90   18.49
   2  12   7   17.11   19.82
   2  12   8  -11.54   20.61
  -2  13   9   17.83   24.68
   2 -13  -9   -6.61   20.75
  -2  13   8   40.81   23.81
   2 -13  -8   34.38   20.08
  -2  13   7   -4.38   20.52
   2 -13  -7   -1.82   17.56
  -2  13   6   33.15   19.33
   2  13  -6   -6.93   11.99
   2 -13  -6   22.88   15.98
  -2  13   5   62.26   18.38
   2  13  -5   31.57   11.96
   2 -13  -5   34.71   14.56
  -2  13   4   19.63   14.55
   2  13  -4  -12.71   10.68
   2 -13  -4   -1.28   12.42
   2  13  -3  266.54   22.25
   2 -13  -3  330.07   24.25
  -2  13   3  332.84   25.54
  -2  13   2  407.83   27.39
   2  13  -2  475.78   30.23
  -2  13   2  419.58   30.08
   2 -13  -2  402.97   27.65
   2  13  -2  436.20   29.27
   2 -13  -2  417.00   29.10
  -2  13   2  484.26   30.99
   2 -13  -1   51.32   10.37
  -2  13   1   39.79   11.77
   2  13  -1   59.17   11.22
  -2  13   1   53.50   11.48
  -2 -13   1   48.35   11.64
   2 -13  -1   50.55   10.05
   2 -13   0  115.32   11.95
  -2 -13   0   95.33   14.03
  -2  13   0  124.15   13.47
   2  13   0  102.93   12.31
  -2  13   0  117.25   11.90
  -2  13  -1  698.36   43.97
  -2  13  -1  705.09   42.42
  -2 -13  -1  804.61   46.80
  -2  13  -2  236.84   18.34
  -2  13  -2  213.20   15.85
   2  13   2  181.85   17.20
  -2  13  -3  130.31   15.00
   2  13   3  133.25   15.62
  -2  13  -4  347.69   25.54
   2  13   4  342.39   27.88
  -2 -13  -4  336.19   29.47
  -2  13  -5    7.95   11.65
   2  13   5   10.25   15.35
  -2 -13  -5   10.00   17.10
   2  13   6    3.92   17.71
  -2 -13  -6    3.48   17.53
   2  13   7   21.91   19.91
  -2 -13  -7   22.19   18.51
   2  13   8    7.08   20.50
  -2  14   9  -41.36   24.87
   2 -14  -9   -9.10   21.02
  -2  14   8   -2.43   21.21
   2 -14  -8   25.07   20.26
  -2  14   7  -15.54   20.85
   2 -14  -7   49.48   20.15
  -2  14   6   43.38   19.23
   2 -14  -6   18.90   16.52
   2  14  -6   -7.06   12.11
  -2  14   5    5.23   17.01
   2 -14  -5   -9.20   14.87
   2  14  -5   -4.33   11.24
  -2  14   4   97.87   18.46
   2  14  -4   96.15   13.82
   2 -14  -4  121.22   17.39
   2  14  -3  325.48   26.12
   2 -14  -3  375.73   28.09
   2 -14  -2  199.82   16.01
  -2  14   2  181.70   18.73
   2 -14  -2  182.40   18.03
   2  14  -2  191.88   18.33
  -2  14   2  189.08   16.04
  -2  14   2  208.80   19.11
   2  14  -2  167.29   17.03
   2 -14  -1   17.48    9.88
  -2  14   1   21.87   11.14
   2 -14  -1   18.44   10.27
  -2 -14   1    3.56   10.67
   2  14  -1   27.46   10.23
  -2  14   1   27.88    9.90
  -2  14   0  220.03   17.97
  -2 -14   0  226.23   21.03
   2  14   0  246.83   19.03
  -2  14   0  231.46   19.58
   2 -14   0  240.42   18.43
  -2  14  -1  134.63   15.04
  -2 -14  -1  153.30   17.55
  -2  14  -1  130.67   12.68
  -2  14  -2  139.63   15.16
   2  14   2  143.49   14.05
  -2  14  -3    5.23   10.72
   2  14   3   -2.42   10.81
  -2  14  -4   34.40   11.87
   2  14   4   22.38   13.07
  -2 -14  -4   47.60   17.90
  -2  14  -5  219.30   20.81
   2  14   5  248.02   24.47
  -2 -14  -5  193.48   24.33
   2  14   6   38.01   17.83
  -2 -14  -6   68.56   19.29
   2  14   7   55.87   20.97
  -2 -14  -7   93.51   21.74
   2  14   8  -36.02   21.08
  -2  15   9    5.22   25.16
   2 -15  -9    2.35   22.86
  -2  15   8    7.37   21.77
   2 -15  -8    2.18   21.03
  -2  15   7   20.13   20.12
   2 -15  -7   17.97   19.27
  -2  15   6  105.20   21.94
   2 -15  -6   54.28   18.86
   2  15  -6   79.11   14.77
  -2  15   5   -1.75   15.97
   2 -15  -5   13.05   17.09
   2  15  -5   -1.12   11.12
   2 -15  -4  345.55   29.18
   2  15  -4  359.50   26.56
  -2  15   4  385.35   30.28
   2 -15  -3   25.90   13.90
  -2  15   3   21.79   14.41
   2  15  -3   11.86   11.13
   2 -15  -2  156.28   15.13
  -2 -15   2  171.82   17.66
   2 -15  -2  174.90   18.53
  -2  15   2  149.93   18.02
   2  15  -2  176.61   17.51
  -2  15   2  179.43   15.56
   2  15  -1  356.25   26.71
  -2  15   1  338.45   27.47
   2 -15  -1  389.62   26.72
  -2 -15   1  373.92   28.01
  -2  15   1  405.85   26.60
   2 -15  -1  366.39   27.15
  -2  15   0 1148.42   67.79
  -2 -15   0 1118.31   68.59
   2  15   0 1140.72   67.43
  -2  15   0 1182.69   66.32
  -2  15  -1  185.80   18.68
  -2  15  -1  209.10   16.15
  -2 -15  -1  215.41   20.76
  -2  15  -2  182.75   18.41
  -2  15  -3   36.52   12.61
   2  15   3   46.44   12.02
  -2  15  -4   15.04   11.45
   2  15   4   25.82   14.29
  -2 -15  -4   14.44   17.23
  -2  15  -5   29.38   12.90
   2  15   5    7.10   15.22
  -2 -15  -5    9.44   18.32
   2  15   6   10.16   17.12
  -2 -15  -6   43.22   19.62
   2  15   7    2.26   19.90
  -2 -15  -7   22.48   19.88
   2  15   8  -12.16   21.28
  -2  16   8   54.21   23.17
   2 -16  -8   31.81   21.64
  -2  16   7   24.68   21.00
   2 -16  -7   35.62   20.82
  -2  16   6  177.23   24.53
   2 -16  -6  137.28   22.78
   2  16  -6  107.89   16.70
  -2  16   5   93.53   19.17
   2  16  -5   59.28   13.70
   2 -16  -5  100.50   20.15
  -2  16   4   37.08   16.03
   2  16  -4   28.56   12.78
   2 -16  -4   42.20   15.72
   2 -16  -3  173.48   19.45
   2  16  -3  179.27   19.74
  -2  16   3  167.89   19.66
   2  16  -3  141.32   17.79
   2 -16  -2  184.03   16.96
   2 -16  -2  175.42   19.64
  -2 -16   2  175.42   19.24
   2  16  -2  204.02   19.56
  -2  16   2  191.68   18.45
  -2  16   2  190.53   16.62
  -2  16   1  142.13   18.68
   2 -16  -1  192.39   17.51
   2 -16  -1  176.26   17.97
  -2 -16   1  173.84   19.12
   2  16  -1  152.10   17.46
  -2  16   1  204.11   17.55
  -2  16   0   53.67   13.80
  -2 -16   0   59.93   14.17
   2  16   0   36.74   11.36
  -2  16   0   41.35   10.27
  -2  16  -1   61.94   13.86
   2  16   1   57.05   14.77
  -2  16  -2   86.56   15.08
  -2  16  -3   11.80   11.93
  -2  16  -4   24.31   12.48
   2  16   4   40.99   14.16
  -2 -16  -4   51.62   19.84
  -2  16  -5    6.36   12.87
   2  16   5  -14.34   15.12
  -2 -16  -5   18.06   19.83
   2  16   6   14.35   17.77
  -2 -16  -6   27.11   20.24
   2  16   7   -2.28   20.06
  -2 -16  -7    2.15   20.26
   2  16   8    2.45   20.68
  -2  17   8  -24.62   23.66
   2 -17  -8   18.92   23.87
  -2  17   7   29.16   21.21
   2 -17  -7    8.78   20.44
  -2  17   6    7.95   17.93
   2 -17  -6    8.05   18.73
  -2  17   5   -7.06   16.48
   2  17  -5   10.97   12.65
   2 -17  -5   12.92   17.43
  -2  17   4  105.19   17.52
   2  17  -4   61.53   14.14
   2 -17  -4  101.96   19.62
   2 -17  -3   13.60   15.03
  -2  17   3   24.30   13.47
   2  17  -3   13.16   13.87
   2  17  -3    2.45   12.33
   2  17  -2  612.63   41.15
  -2  17   2  665.77   39.77
   2 -17  -2  600.54   39.28
  -2 -17   2  615.19   41.71
  -2  17   2  623.76   40.93
   2 -17  -2  669.97   42.64
   2  17  -1  728.57   45.24
  -2  17   1  678.19   45.57
   2 -17  -1  623.97   44.21
  -2 -17   1  735.46   45.99
  -2  17   1  771.88   44.48
   2 -17  -1  696.43   44.76
  -2  17   0  150.86   18.60
   2  17   0  154.56   17.21
  -2 -17   0  181.72   19.78
  -2 -17  -1   85.62   17.26
   2  17   1   90.26   15.52
  -2  17  -1   83.59   14.73
  -2  17  -2   84.07   15.08
  -2  17  -3  414.26   30.19
  -2  17  -4   16.72   13.10
  -2 -17  -4    6.03   18.94
  -2  17  -5  214.26   20.82
   2  17   5  152.93   21.28
  -2 -17  -5  152.47   25.26
   2  17   6   -2.06   17.41
  -2 -17  -6   13.20   20.47
   2  17   7    2.29   19.43
  -2 -17  -7  -27.07   22.30
   2  17   8  -17.21   21.22
  -2  18   8   22.04   22.56
   2 -18  -8   37.11   24.30
  -2  18   7   40.23   22.54
   2 -18  -7   39.28   23.48
  -2  18   6  -13.89   18.57
   2 -18  -6    6.38   20.75
  -2  18   5   95.36   19.21
   2  18  -5   45.83   15.13
   2 -18  -5   79.02   21.51
  -2  18   4  175.96   20.66
   2  18  -4  143.91   18.29
   2 -18  -4  181.28   23.34
   2 -18  -3   32.32   15.99
  -2  18   3   18.94   13.37
   2  18  -3   -1.49   13.83
   2 -18  -2   21.56   10.80
   2 -18  -2   -7.28   14.35
  -2 -18   2   10.57   13.07
  -2  18   2   -7.27   11.98
   2  18  -2    2.71   12.73
  -2  18   2   12.44   10.28
   2 -18  -1   63.80   14.19
  -2  18   1   98.31   15.63
  -2 -18   1   72.21   15.23
  -2  18   1   96.51   15.37
   2  18  -1   85.05   13.98
  -2  18   0   64.96   14.65
  -2 -18   0   43.34   14.56
   2  18   0   71.62   13.70
  -2  18  -1  307.47   25.57
  -2 -18  -1  359.83   27.85
  -2  18  -2   10.79   12.75
  -2  18  -3   46.95   15.06
  -2  18  -4   34.07   14.20
  -2 -18  -4   52.59   20.45
  -2  18  -5   58.79   15.56
  -2 -18  -5   42.27   21.93
   2  18   6   12.31   18.31
  -2 -18  -6  -20.84   21.27
   2  18   7   11.40   19.88
  -2 -18  -7   18.94   22.57
   2  18   8   17.14   21.37
  -2 -18  -8   29.24   24.05
  -2  19   8   26.67   22.76
   2 -19  -8   41.21   24.82
  -2  19   7   15.53   20.90
   2 -19  -7    7.26   22.03
  -2  19   6    9.88   17.77
   2 -19  -6   20.18   21.68
  -2  19   5   35.04   17.53
   2  19  -5   11.98   13.79
   2 -19  -5    8.36   19.64
  -2  19   4   43.24   16.08
   2  19  -4   20.18   14.20
   2 -19  -4    9.44   17.56
  -2 -19   3  173.87   20.49
   2  19  -3  182.30   20.90
  -2  19   3  207.57   19.85
   2 -19  -2   10.84   15.63
  -2 -19   2   -7.97   13.64
  -2  19   2   15.94   12.35
   2  19  -2   -2.80   12.18
  -2  19   1   61.13   15.04
   2 -19  -1   69.25   14.45
  -2 -19   1   45.76   14.73
  -2  19   1   68.10   14.34
   2  19  -1   61.47   14.21
  -2  19   0   33.88   15.29
  -2 -19   0   49.78   14.89
   2  19   0    6.96   12.92
  -2  19  -1  624.16   41.75
  -2 -19  -1  680.07   43.33
   2  19   1  545.42   41.00
  -2  19  -2   27.44   14.00
  -2  19  -3  125.76   18.58
  -2  19  -4   -1.44   14.78
  -2 -19  -4   -4.38   19.56
  -2 -19  -5   27.92   21.89
  -2 -19  -6   17.02   21.93
   2  19   7  -15.87   20.16
  -2 -19  -7   14.87   23.75
  -2  20   7  -22.02   21.17
   2 -20  -7   32.88   24.93
  -2  20   6    9.83   17.95
   2 -20  -6  -11.78   22.32
  -2  20   5   69.91   18.87
   2 -20  -5   50.71   21.80
  -2 -20   4   66.13   17.98
   2 -20  -4   59.84   20.23
  -2  20   4   81.92   17.22
   2  20  -4   92.86   18.77
   2 -20  -3   58.33   18.25
  -2 -20   3   40.29   16.00
  -2  20   3   32.76   14.92
   2  20  -3   73.11   17.01
   2 -20  -2    1.63   15.14
  -2 -20   2  -21.77   14.69
   2  20  -2   14.48   13.75
   2 -20  -1  -10.66   12.55
  -2  20   1    1.45   13.77
  -2 -20   1   -1.64   14.36
   2  20  -1   12.77   12.23
  -2  20   1   12.89   12.53
  -2  20   0   10.74   14.29
  -2 -20   0   29.10   15.10
   2  20   0   36.43   13.38
  -2  20  -1    4.69   14.45
  -2 -20  -1   47.64   15.22
   2  20   1   44.14   15.70
  -2  20  -2   83.11   16.88
  -2  20  -3  309.82   27.57
  -2  20  -4   18.35   15.30
  -2 -20  -4   40.93   21.39
  -2 -20  -5    9.69   22.47
  -2 -20  -6   10.15   24.75
  -2 -20  -7   36.14   24.53
  -2  21   7   -6.54   21.14
   2 -21  -7    2.64   24.11
  -2  21   6   46.90   19.83
   2 -21  -6   -4.94   23.73
  -2  21   5   48.66   18.07
   2 -21  -5   57.37   23.69
   2 -21  -4   89.90   23.72
  -2  21   4  103.62   19.11
   2  21  -4  146.71   21.83
   2 -21  -3   44.00   18.93
  -2 -21   3   51.45   17.13
   2  21  -3   50.67   17.38
  -2 -21   2  456.57   35.40
   2  21  -2  467.24   34.58
   2 -21  -1   45.53   14.58
  -2 -21   1   35.54   14.75
   2  21  -1   36.81   13.22
  -2  21   1   43.59   13.91
  -2  21   0  136.48   18.97
  -2 -21   0  142.94   19.16
  -2  21  -1  -11.47   15.38
  -2 -21  -1   -3.53   14.76
   2  21   1    6.59   15.38
  -2  21  -2   31.12   15.37
  -2  21  -3    9.71   15.40
  -2 -21  -3   19.15   20.58
  -2  21  -4   14.59   15.59
  -2 -21  -4   49.32   23.44
  -2 -21  -5    7.53   23.57
  -2 -21  -6  -13.19   25.00
  -2 -21  -7   37.57   26.74
  -2  22   7   -2.15   21.11
   2 -22  -7   27.43   26.82
  -2  22   6   -1.94   18.42
   2 -22  -6    2.57   24.60
  -2  22   5   53.68   17.75
   2 -22  -5   19.15   23.31
  -2 -22   4   24.39   17.74
   2 -22  -4   41.47   21.42
   2  22  -4    5.28   16.09
   2 -22  -3   11.98   20.98
  -2 -22   3   38.32   16.89
  -2 -22   2   54.89   16.82
   2  22  -2   23.06   15.33
  -2 -22   1   31.26   15.33
  -2  22   1   37.70   14.35
   2  22  -1   25.91   14.79
  -2  22   0   78.10   17.52
  -2 -22   0   92.25   17.80
   2  22   0   58.41   16.27
  -2  22  -1   16.94   15.86
   2  22   1   56.64   17.15
  -2  22  -2   25.88   16.59
  -2  22  -3    8.57   15.80
  -2 -22  -3    2.19   21.34
  -2  22  -4   15.43   17.04
  -2 -22  -4    2.41   21.81
  -2 -22  -5    2.59   24.89
  -2 -22  -6   -5.45   25.20
  -2  23   7   40.28   21.96
   2 -23  -7   48.24   28.82
  -2  23   6   11.59   17.96
   2 -23  -6  -32.04   25.80
   2  23  -5   -1.94   18.65
   2 -23  -5  -32.31   23.69
   2  23  -4   30.23   16.77
   2 -23  -4   31.69   20.66
   2  23  -3   21.46   16.27
  -2 -23   3  -25.90   17.30
   2  23  -2   31.62   15.33
  -2 -23   2   11.40   16.77
  -2  23   1   19.28   14.23
   2  23  -1   -1.58   14.84
  -2 -23   1   12.51   15.08
   2  23   0  172.86   21.23
  -2  23   0  150.70   21.47
  -2 -23   0  179.83   22.28
   2  23   1   89.05   20.51
  -2  23  -1  110.10   19.37
  -2  23  -2  107.92   20.48
  -2  23  -3   99.48   19.74
  -2 -23  -3   42.66   23.26
  -2  23  -4    7.21   16.83
  -2 -23  -4   14.84   22.87
  -2 -23  -5   53.15   25.10
  -2 -23  -6   -8.42   27.35
   2 -24  -6  -13.76   27.44
   2  24  -5  -19.38   19.47
   2 -24  -5   17.94   23.62
   2  24  -4   -8.97   17.51
   2 -24  -4  -23.35   21.87
   2  24  -3  -20.21   16.47
  -2 -24   3   10.29   17.10
   2  24  -2   39.06   15.90
  -2 -24   2   17.56   16.71
   2  24  -1    3.25   14.65
  -2  24   1   -9.86   14.11
  -2 -24   1   27.71   16.49
   2  24   0   59.04   17.37
  -2  24   0   61.96   17.89
  -2  24   0   82.24   18.70
  -2 -24   0   55.57   18.28
   2  24   1   29.46   18.16
  -2  24  -1   46.62   18.95
  -2  24  -2   18.58   17.63
  -2  24  -3  -20.78   18.73
  -2 -24  -3   57.43   23.37
  -2  24  -4    3.79   18.05
  -2 -24  -4  -27.79   23.50
  -2 -24  -5    2.72   25.34
  -2 -24  -6  -28.72   26.76
   2 -25  -6   -5.64   25.41
   2  25  -5    3.89   18.65
   2 -25  -5    5.26   23.92
   2  25  -4   52.69   18.93
   2 -25  -4    2.39   23.34
   2  25  -3   20.63   16.97
  -2 -25   3   12.72   18.29
   2  25  -2   41.73   16.44
  -2 -25   2   -1.97   16.87
   2  25  -1  153.72   21.61
  -2 -25   1  177.75   22.79
   2  25   0   20.87   15.94
  -2  25   0   -5.03   16.04
  -2 -25   0    5.73   16.69
   2  25   1   39.88   19.09
  -2  25  -1   20.06   17.69
  -2  25  -2  -11.40   16.96
  -2  25  -3   15.57   18.37
  -2 -25  -3   68.04   24.06
  -2  25  -4   35.48   19.95
  -2 -25  -4   66.92   26.24
  -2 -25  -5   35.94   27.98
   2 -26  -6    2.87   26.38
   2  26  -5   -9.75   19.42
   2 -26  -5   -5.36   25.08
   2  26  -4   12.89   18.79
   2  26  -3   35.08   18.44
   2  26  -2   37.66   17.93
  -2 -26   2    6.04   16.64
   2  26  -1   17.20   17.07
  -2 -26   1   41.33   17.57
  -2  26   0    5.07   16.91
   2  26   0   44.71   17.90
  -2 -26   0   49.29   18.91
  -2  26  -1    5.51   15.90
  -2  26  -2  -29.06   18.25
  -2  26  -3   41.76   20.26
  -2 -26  -3   26.24   21.64
  -2  26  -4  -10.11   19.27
  -2 -26  -4    7.85   24.99
  -2 -26  -5   11.22   27.72
   2  27  -5   49.06   21.93
   2  27  -4   35.44   18.87
   2  27  -3   34.00   18.48
   2  27  -2   24.52   17.00
  -2 -27   2   35.14   19.05
   2  27  -1    7.05   16.12
  -2 -27   1   32.35   19.17
   2  27   0   49.64   18.71
  -2  27   0   25.45   17.11
  -2 -27   0   36.52   19.43
  -2  27  -1   22.14   18.02
  -2  27  -2  -19.57   18.78
  -2  27  -3   10.10   19.64
  -2 -27  -3   -7.29   22.32
  -2 -27  -4   21.10   25.80
   2  28  -5  -21.68   20.14
   2  28  -4   -9.45   19.37
   2  28  -3   10.97   18.22
   2  28  -2   37.64   18.62
   2  28  -1  -14.48   18.13
  -2 -28   1   -2.07   18.11
   2  28   0   22.64   18.90
  -2  28   0   -5.14   16.70
  -2  28  -1   27.85   20.39
  -2  28  -2   43.13   19.04
  -2  28  -3   42.86   19.95
  -2 -28  -3   56.76   25.93
  -2 -28  -4   56.00   27.71
   2  29  -4   21.04   18.57
   2  29  -3   14.87   17.78
   2  29  -2   43.98   18.89
   2  29  -1  -11.09   17.97
  -2 -29   1   23.32   19.60
  -2  29   0   -8.64   17.50
   2  29   0   -1.93   19.63
  -2  29  -1    9.89   20.14
  -2  29  -2   25.39   18.71
  -2  29  -3  -26.53   19.77
  -2 -29  -3  -22.45   23.53
   2  30  -3  -13.25   19.17
   2  30  -2   35.51   19.01
   2  30  -1   11.36   18.32
  -2 -30   1   15.21   19.91
   2  30   0    7.91   19.82
  -2  30  -1   23.72   20.56
  -2  30  -2   13.55   23.46
  -2 -30  -2    9.48   22.38
   2  31  -1    3.86   20.14
   2  31   0   20.23   20.76
  -2  31  -1   37.30   21.55
   3   0 -10  -50.06   20.88
   3   0  -9  -16.67   19.76
   3   0  -8   41.68   17.99
  -3   0   7   18.09   14.35
   3   0  -7    7.89   15.22
  -3   0   6   26.28   13.45
   3   0  -6   15.43   14.35
  -3   0   5   12.75   11.95
   3   0  -5   -8.46   11.89
  -3   0   4  108.92   13.20
   3   0  -4   99.26   14.19
  -3   0   4  128.36   15.33
  -3   0   3   -0.76    6.86
   3   0  -3    1.35    5.87
  -3   0   3    1.15   11.12
   3   0  -3   -3.19    8.29
  -3   0   2  390.27   23.09
  -3   0   2  334.99   24.37
   3   0  -2  393.45   25.35
  -3   0   2  454.85   27.43
   3   0  -2  390.19   24.72
  -3   0   2  455.54   22.90
  -3   0   1    5.77    6.50
   3   0  -1   -1.68    4.59
  -3   0   1   -0.42    4.16
  -3   0   1    2.40    4.03
  -3   0   0  297.11   17.68
   3   0   0  298.05   18.05
  -3   0   0  306.55   18.96
  -3   0   0  296.20   18.50
  -3   0  -1   -2.03    4.97
  -3   0  -1   -3.95    4.41
  -3   0  -1   -1.48    4.97
  -3   0  -1    4.54    5.99
  -3   0  -1    4.80    3.08
  -3   0  -2  563.98   34.93
   3   0   2  591.55   33.64
  -3   0  -3   -5.86    9.29
   3   0   3    6.00    5.49
  -3   0  -4  146.27   16.03
   3   0   4  173.03   17.33
  -3   0  -5   -2.35   11.78
   3   0   5   15.54   12.52
  -3   0  -5    9.14   13.12
  -3   0  -6   -3.92   13.47
   3   0   6    2.92   12.89
  -3   0  -6   -3.88   14.21
  -3   0  -7   20.98   14.67
  -3   0  -7    4.30   15.30
   3   0   7    1.62   14.76
  -3   0  -8   11.02   17.09
   3   0   8    5.35   16.48
   3   0   9   21.28   18.25
   3   1 -10   22.48   20.02
   3  -1 -10   -7.90   20.10
   3   1  -9  -27.10   19.01
   3  -1  -9  -35.98   19.63
   3   1  -8    1.70   17.20
   3  -1  -8   17.57   16.55
  -3   1   7   -1.46   14.37
   3   1  -7   15.58   14.98
   3  -1  -7   14.23   15.42
  -3  -1   6   38.78   12.84
  -3   1   6   37.47   14.34
   3  -1  -6   30.63   14.46
   3   1  -6   49.75   15.37
  -3   1   5   24.97   13.59
  -3  -1   5   46.34   12.13
   3   1  -5   15.42   12.12
   3  -1  -5   56.60   13.94
  -3  -1   4  191.19   15.77
  -3   1   4  175.16   15.78
   3   1  -4  168.34   15.87
   3  -1  -4  160.69   16.25
  -3  -1   4  177.71   17.71
  -3   1   4  163.69   18.76
  -3  -1   3   91.91   11.06
  -3   1   3   77.25   10.44
  -3  -1   3   51.91   12.41
  -3   1   3   88.82   13.97
   3   1  -3   79.27    8.68
   3   1  -3   76.55    9.99
   3  -1  -3   71.91   10.66
  -3   1   2 1915.04  102.16
  -3  -1   2 1894.72  102.69
   3  -1  -2 1924.20  102.90
  -3   1   2 1903.79  102.97
  -3  -1   2 1836.27  104.79
  -3   1   2 2014.63  106.62
  -3  -1   2 2032.41  106.20
   3  -1  -2 1989.09  104.79
   3   1  -2 1764.29  104.02
   3  -1  -2 1898.76  104.76
  -3  -1   2 1721.95  104.21
  -3   1   2 2124.73  104.56
   3   1  -2 1906.22  104.65
  -3   1   1  205.85   13.26
  -3  -1   1  194.89   13.13
   3  -1  -1  203.51   13.05
  -3   1   1  210.79   15.50
  -3  -1   1  208.82   15.13
   3  -1  -1  220.59   13.69
  -3  -1   1  215.84   13.78
   3   1  -1  198.88   13.85
  -3   1   1  191.26   13.48
  -3   1   0 3761.01  203.15
   3   1   0 3845.23  203.66
   3  -1   0 3780.67  203.17
  -3  -1   0 3770.38  203.37
  -3   1   0 3781.86  204.05
  -3  -1   0 3759.79  204.02
  -3  -1   0 3828.64  203.77
  -3   1   0 3805.76  204.04
  -3  -1  -1   54.83    7.00
  -3  -1  -1   64.01    6.62
   3  -1   1   55.15    7.18
  -3   1  -1   54.21    6.24
  -3  -1  -1   54.25    7.85
  -3  -1  -1   65.68    8.11
  -3   1  -1   60.71    8.20
  -3   1  -1   72.13    5.12
  -3  -1  -1   59.45    5.55
  -3   1  -2  740.23   40.35
  -3   1  -2  743.60   42.97
   3   1   2  753.03   41.32
   3  -1   2  698.57   41.60
  -3  -1  -2  694.28   42.66
  -3   1  -3  636.59   36.63
  -3  -1  -3  576.52   36.19
   3  -1   3  561.89   34.33
   3   1   4  293.51   22.83
  -3   1  -4  269.18   21.97
  -3   1  -4  257.06   21.47
  -3  -1  -4  289.09   21.86
  -3   1  -5   67.01   13.72
  -3  -1  -5   57.64   13.55
   3  -1   5   46.01   13.67
   3   1   5   47.18   13.90
  -3   1  -5   50.63   14.09
  -3   1  -6   80.91   15.15
  -3  -1  -6   96.23   16.57
   3  -1   6  101.80   16.17
   3   1   6   79.99   16.83
  -3   1  -6   81.66   16.52
  -3  -1  -6   94.02   16.61
  -3   1  -7   17.69   14.72
  -3  -1  -7   15.83   15.06
   3  -1   7   23.87   14.71
   3   1   7   26.40   15.99
  -3   1  -7    8.68   15.78
  -3  -1  -7   38.56   15.99
   3  -1   8   -5.24   15.43
   3   1   8   -5.46   15.63
  -3   1  -8   -4.72   17.48
  -3  -1  -8   36.07   18.25
   3   1   9   21.70   19.16
   3   2 -10  -16.47   18.24
   3  -2 -10   10.12   20.11
   3  -2  -9  -21.05   18.93
   3   2  -9   -1.76   16.71
   3  -2  -8   -3.51   16.32
   3   2  -8  -38.07   17.12
  -3   2   8  -10.07   16.15
   3   2  -7   61.75   16.65
   3  -2  -7   57.97   16.52
  -3   2   7   56.81   16.47
   3   2  -6  126.07   16.95
   3  -2  -6  146.07   19.05
  -3  -2   6  139.73   15.77
  -3   2   6  116.57   18.03
  -3   2   5  162.33   18.59
  -3  -2   5  156.19   15.80
   3   2  -5  148.07   16.29
   3  -2  -5  123.06   16.44
  -3   2   4   46.21   15.02
  -3  -2   4   25.93   10.89
   3   2  -4   35.39   10.31
   3  -2  -4   29.35   10.76
  -3   2   4   17.41   10.21
  -3  -2   4   36.86   10.39
  -3   2   3  180.53   18.94
  -3  -2   3  172.26   14.41
  -3   2   3  168.06   14.54
   3   2  -3  166.29   12.83
   3   2  -3  147.64   14.21
   3  -2  -3  176.18   14.80
  -3   2   2  160.99    9.54
  -3   2   2  187.05   16.11
   3  -2  -2  173.02   10.89
  -3  -2   2  167.86   10.47
  -3   2   2  179.94   11.23
  -3  -2   2  187.54   13.63
  -3   2   2  174.76   12.48
   3  -2  -2  186.36   13.53
  -3  -2   2  150.48   12.62
   3   2  -2  165.04   13.03
  -3  -2   2  183.96   14.79
   3  -2  -2  185.98   13.34
  -3   2   1  990.77   31.69
  -3   2   1  973.98   33.07
   3  -2  -1 1069.54   33.16
  -3  -2   1  995.95   32.58
  -3  -2   1  990.85   31.99
   3  -2  -1 1027.83   33.42
  -3  -2   1  997.48   33.59
   3   2  -1 1048.99   34.03
  -3   2   1  861.15   32.53
  -3   2   1  985.54   35.75
  -3  -2   1 1102.47   35.45
  -3   2   0    3.77    4.31
  -3   2   0    7.06    5.54
   3  -2   0    9.98    4.90
   3   2   0    7.02    5.05
   3  -2   0    7.04    3.39
  -3   2   0   10.62    3.17
  -3  -2   0    9.22    4.14
   3  -2   1  117.57    9.78
  -3  -2  -1  108.85    8.63
  -3  -2  -1  100.55   10.63
  -3   2  -1  104.60    7.97
  -3   2  -1  117.19    7.05
  -3   2  -1   91.03   10.12
  -3  -2  -1  111.71    8.34
  -3  -2  -1  100.91    9.12
   3  -2   2   98.87    9.85
  -3   2  -2  102.93   11.17
   3  -2   3   47.90    8.16
  -3   2  -3   49.49   11.10
  -3  -2  -3   54.51    8.04
  -3   2  -3   59.68   10.32
   3   2   3   58.57   11.06
  -3  -2  -4  148.34   16.12
  -3   2  -4  166.04   16.31
   3   2   4  186.00   18.04
  -3   2  -4  161.43   17.13
  -3  -2  -5  240.70   22.81
   3   2   5  280.55   23.85
  -3   2  -5  299.62   23.07
  -3   2  -5  276.00   23.63
  -3   2  -6   23.45   13.14
  -3  -2  -6   25.71   13.62
   3   2   6   37.68   15.40
  -3   2  -6   18.36   13.98
  -3  -2  -7   23.92   16.39
  -3   2  -7   11.65   15.90
  -3  -2  -7    8.57   15.31
   3  -2   7   31.19   15.05
   3   2   7   -1.68   14.93
  -3   2  -8   11.01   17.90
  -3  -2  -8   12.48   17.77
   3   2   8    9.26   17.29
   3   2   9   24.13   19.81
   3   3 -10   14.35   18.25
   3  -3 -10  -10.27   20.95
   3   3  -9   -8.59   17.74
   3  -3  -9    9.58   18.62
  -3   3   8   12.34   17.39
   3   3  -8   24.05   16.82
   3  -3  -8    5.22   16.04
  -3   3   7   16.17   14.96
   3   3  -7   10.23   14.57
   3  -3  -7    4.73   15.06
  -3   3   6   22.57   14.76
   3   3  -6   29.64   13.76
   3  -3  -6   15.35   13.99
  -3   3   5    5.47   10.69
  -3   3   5    5.68   14.26
  -3  -3   5   17.54   10.14
   3   3  -5    1.10   10.90
   3  -3  -5   -7.31   12.11
  -3  -3   4  268.87   20.22
  -3   3   4  263.09   23.62
  -3   3   4  278.63   20.40
   3   3  -4  249.85   20.17
   3  -3  -4  229.88   20.30
   3   3  -3   78.45    8.18
  -3   3   3   94.92   15.93
  -3  -3   3  116.39   12.94
  -3   3   3   84.44    8.85
  -3  -3   3   82.66   10.32
  -3   3   3   88.26   10.60
   3   3  -3   97.86   10.96
   3  -3  -3   77.37   11.05
  -3  -3   2   15.61    6.83
  -3  -3   2   25.78    8.24
   3  -3  -2   20.70    7.14
  -3   3   2   24.95    9.68
  -3   3   2   15.80    4.68
   3  -3  -2   15.80    3.93
  -3  -3   2   18.43    3.46
  -3   3   2    7.83    5.79
  -3  -3   2   14.74    6.36
   3  -3  -2   11.89    6.69
   3   3  -2   10.22    6.68
  -3   3   1  314.70   18.63
  -3   3   1  311.46   17.50
   3  -3  -1  271.42   17.92
  -3  -3   1  290.45   17.68
   3  -3  -1  254.04   18.31
   3   3  -1  287.21   19.08
  -3   3   1  319.49   18.32
  -3  -3   1  320.64   18.81
  -3   3   1  316.47   20.67
  -3  -3   1  301.99   19.50
  -3   3   0  125.35   10.15
   3  -3   0  124.99   10.12
   3  -3   0  144.18   11.57
  -3   3   0  138.57   10.49
  -3   3   0  153.43   10.96
  -3  -3   0  135.82    9.69
   3  -3   0  134.98    8.82
  -3   3   0  131.56    8.90
   3   3   0  121.81   10.86
  -3   3  -1 1477.29   77.12
  -3   3  -1 1460.34   76.95
   3  -3   1 1402.01   76.78
  -3  -3  -1 1457.98   75.64
   3  -3   1 1244.46   76.25
  -3   3  -1 1378.02   74.69
  -3  -3  -1 1428.85   77.84
  -3  -3  -1 1418.99   75.79
  -3   3  -1 1319.37   74.28
  -3  -3  -1 1481.41   76.45
  -3   3  -2  535.88   32.29
  -3   3  -2  484.99   31.78
   3  -3   2  517.25   31.36
   3   3   2  548.30   31.41
   3   3   3  299.07   21.03
  -3  -3  -3  250.09   18.12
  -3   3  -3  265.45   20.46
  -3   3  -3  252.41   19.67
  -3   3  -4   37.45   10.90
   3   3   4   57.07   13.42
  -3   3  -4   44.96   12.69
  -3  -3  -5   87.42   14.80
  -3   3  -5   66.80   13.10
   3   3   5   98.60   15.66
  -3   3  -5   68.38   14.57
  -3   3  -6   20.85   12.79
  -3  -3  -6   24.57   14.60
   3   3   6   23.04   13.03
  -3   3  -6   -7.99   14.01
  -3  -3  -7   10.48   15.83
  -3   3  -7    8.78   15.61
  -3  -3  -7   14.28   16.04
   3   3   7   30.94   15.91
  -3   3  -8   28.46   17.42
  -3  -3  -8   31.12   17.85
   3   3   8   28.32   17.85
  -3   3  -9    1.69   18.57
   3   3   9   42.95   21.05
   3   4 -10    3.53   17.99
   3  -4 -10   10.39   19.51
  -3   4   9   47.01   19.44
   3   4  -9   23.60   18.12
   3  -4  -9   -3.84   19.51
  -3   4   8    5.55   17.85
   3   4  -8    6.28   15.99
   3  -4  -8   22.76   18.05
  -3   4   7   22.15   15.61
   3   4  -7    5.70   14.24
   3  -4  -7    6.31   15.35
  -3   4   6   43.00   16.68
   3  -4  -6   21.17   12.69
   3   4  -6   48.88   13.77
  -3   4   5  233.06   19.18
   3  -4  -5  184.22   19.17
   3   4  -5  201.05   18.43
  -3   4   5  190.32   22.11
  -3   4   4    2.80    9.54
  -3  -4   4    7.02    8.57
  -3   4   4   -4.41   14.04
   3  -4  -4    4.15    9.47
   3   4  -4   15.14    9.80
   3   4  -3 1020.15   52.59
  -3   4   3  989.32   53.95
  -3  -4   3 1022.41   55.39
  -3   4   3 1016.35   55.10
   3  -4  -3  922.19   55.21
   3   4  -3  927.75   54.68
  -3   4   3 1035.97   59.10
  -3  -4   2   65.10    8.88
  -3   4   2   71.18   12.04
  -3  -4   2   68.74    8.86
   3  -4  -2   66.89    6.34
  -3   4   2   64.97    7.00
  -3   4   2   67.07    7.94
   3   4  -2   65.58    8.98
   3  -4  -2   68.52    8.50
  -3   4   1   97.18   10.89
  -3  -4   1   94.25    9.39
  -3  -4   1   89.86    7.70
  -3   4   1   99.49    7.47
   3  -4  -1  108.24    8.32
  -3   4   1   91.98    8.05
  -3  -4   1  100.29    8.68
   3   4  -1  112.15    9.84
   3  -4  -1  106.51    8.49
  -3   4   1   99.56    8.99
   3   4   0  198.88   14.12
   3  -4   0  185.90   11.42
  -3  -4   0  192.99   12.75
  -3   4   0  174.47   11.48
  -3   4   0  202.76   13.74
  -3   4   0  195.94   13.01
   3  -4   0  182.54   12.96
   3  -4   0  183.08   14.13
  -3   4   0  184.21   13.52
  -3   4  -1 1547.54   80.94
  -3   4  -1 1449.29   80.98
  -3  -4  -1 1451.07   79.46
   3  -4   1 1414.58   81.02
  -3  -4  -1 1451.53   82.19
  -3  -4  -1 1481.56   80.25
  -3  -4  -1 1426.01   80.28
  -3   4  -2    0.72    7.54
   3  -4   2   16.90    7.31
  -3   4  -2    6.52    8.23
  -3  -4  -2   16.04    7.58
   3   4   2   14.05    6.21
   3   4   3 1335.94   73.90
  -3  -4  -3 1296.76   72.39
  -3   4  -3 1155.11   72.47
  -3   4  -3 1360.08   73.44
  -3   4  -4    4.85    9.94
   3   4   4   37.79   12.64
  -3   4  -4    6.28   11.53
  -3   4  -5    7.71   11.57
   3   4   5   13.79   12.71
  -3   4  -5   -7.20   13.38
  -3  -4  -6   -6.80   14.02
  -3   4  -6    9.76   12.79
   3   4   6    6.30   14.66
  -3   4  -6    4.02   14.16
  -3  -4  -7   45.28   16.99
  -3   4  -7   27.91   16.55
   3   4   7   66.75   18.66
  -3   4  -8    4.78   17.18
  -3  -4  -8  -18.70   17.48
   3   4   8    1.93   17.01
  -3   4  -9   -5.08   18.40
   3   4   9   31.32   19.19
   3   5 -10   22.54   18.54
   3  -5 -10    4.16   19.38
  -3   5   9  -20.49   19.64
   3   5  -9   23.22   17.30
   3  -5  -9  -21.14   18.26
  -3   5   8   19.39   18.42
   3   5  -8   40.11   16.15
   3  -5  -8   14.06   17.04
  -3   5   7   30.51   18.18
   3  -5  -7    1.60   15.06
   3   5  -7   11.17   14.29
  -3   5   6   16.74   15.86
   3  -5  -6  -12.75   13.14
   3   5  -6   -6.14   12.30
  -3   5   5   90.59   13.65
  -3   5   5   44.15   16.11
   3   5  -5   45.19   12.25
   3  -5  -5   56.72   13.67
  -3   5   4  741.76   41.34
   3  -5  -4  752.41   42.14
   3   5  -4  752.71   41.04
  -3   5   4  751.19   45.55
   3   5  -3   91.50    8.24
  -3   5   3   99.04   16.12
  -3   5   3   88.22   10.25
  -3  -5   3  124.65   12.27
  -3   5   3   81.09   10.35
   3  -5  -3  108.54   12.44
   3   5  -3  102.40   11.27
   3   5  -2  708.87   38.64
   3  -5  -2  698.11   38.25
  -3   5   2  691.72   38.84
  -3  -5   2  732.39   39.94
  -3   5   2  712.74   39.34
   3  -5  -2  734.94   40.07
   3   5  -2  683.72   39.90
  -3   5   2  745.09   42.69
  -3  -5   1  770.36   40.01
   3  -5  -1  733.21   40.06
  -3   5   1  763.16   40.65
  -3  -5   1  692.33   40.37
  -3   5   1  599.30   39.60
   3   5  -1  735.40   41.13
   3  -5  -1  694.47   40.15
  -3  -5   1  683.37   40.32
  -3   5   1  751.14   42.40
  -3  -5   0  116.96    9.03
  -3   5   0  112.79   11.73
  -3  -5   0  118.65    9.12
   3  -5   0  115.69   11.04
  -3   5   0  125.83    9.62
  -3   5   0  114.65    7.90
   3  -5   0  108.74    7.84
   3  -5   0  107.96    9.38
  -3  -5   0  118.18    9.52
  -3   5   0  116.67   10.51
   3   5   0  126.57   11.15
  -3   5  -1  495.82   29.18
  -3   5  -1  495.00   28.79
  -3  -5  -1  424.71   26.67
   3  -5   1  453.70   29.07
  -3  -5  -1  501.41   30.65
  -3  -5  -1  497.21   28.37
  -3  -5  -1  490.20   27.98
  -3   5  -2 1375.44   76.55
  -3   5  -2 1392.14   76.71
   3  -5   2 1406.87   76.65
   3   5   2 1203.47   76.09
  -3  -5  -2 1409.74   77.16
   3   5   2 1408.40   77.05
  -3   5  -3   20.83   10.80
  -3  -5  -3   30.90    9.78
  -3   5  -3   24.71    9.95
   3   5   3   45.02   10.83
  -3   5  -4   89.41   14.34
  -3  -5  -4   98.07   12.46
  -3   5  -4   79.26   13.08
   3   5   4   90.23   14.01
  -3   5  -5   23.22   11.68
   3   5   5   28.28   14.16
  -3   5  -5   31.56   13.92
  -3   5  -6   63.62   14.45
   3   5   6   46.87   16.55
  -3   5  -6   25.70   16.08
  -3  -5  -7   -7.56   15.07
  -3   5  -7   -2.98   15.87
   3   5   7    1.81   16.06
  -3   5  -8   -9.65   17.31
  -3  -5  -8   18.72   17.51
   3   5   8   23.70   17.22
   3   5   9   25.55   20.57
  -3   6   9   40.71   21.06
   3   6  -9    1.63   16.57
   3  -6  -9   -5.82   18.53
  -3   6   8   14.22   18.31
   3   6  -8    3.04   14.80
   3  -6  -8    1.78   17.37
  -3   6   7    1.88   17.99
   3  -6  -7    1.61   15.56
   3   6  -7   26.07   14.64
  -3   6   6   96.59   19.08
   3   6  -6   74.87   14.65
   3  -6  -6  100.37   17.24
  -3   6   5   39.35   11.98
   3   6  -5   76.07   12.81
   3  -6  -5   33.69   13.59
  -3   6   5   67.54   17.45
  -3   6   4  173.55   15.33
  -3   6   4  154.20   20.66
   3   6  -4  150.19   15.40
   3  -6  -4  173.19   16.61
  -3   6   3   35.88    8.88
  -3  -6   3   52.49    9.38
  -3  -6   3   11.31    7.80
   3   6  -3   48.70    6.74
  -3   6   3   55.48   14.95
   3  -6  -3   38.81    9.80
   3   6  -3   46.17    9.22
   3   6  -2  422.34   24.33
   3  -6  -2  405.49   23.91
  -3   6   2  436.62   25.04
  -3  -6   2  441.09   25.50
   3   6  -2  427.40   25.97
  -3   6   2  397.01   24.61
   3  -6  -2  419.64   25.71
  -3   6   2  429.32   28.40
  -3  -6   1 1250.67   68.62
   3  -6  -1 1252.03   68.57
  -3   6   1 1236.62   69.16
  -3  -6   1 1176.16   68.68
  -3   6   1 1247.31   68.29
   3   6  -1 1197.46   69.60
   3  -6  -1 1297.01   68.74
  -3   6   1 1282.56   70.65
  -3  -6   0   50.54    5.86
  -3   6   0   60.30    8.97
  -3  -6   0   41.03    6.20
   3  -6   0   51.26    8.91
  -3  -6   0   54.36    9.13
  -3   6   0   46.28    4.75
   3  -6   0   49.71    6.71
  -3   6   0   48.54    8.19
   3  -6   0   49.31    5.00
  -3  -6   0   49.60    7.06
  -3   6  -1  601.54   37.20
   3  -6   1  662.71   37.71
  -3   6  -1  626.09   36.60
  -3  -6  -1  583.84   38.67
  -3  -6  -1  646.97   36.87
  -3  -6  -1  610.04   36.03
  -3   6  -2    9.03    8.93
  -3  -6  -2   19.44    9.08
  -3   6  -2   -2.31    8.37
   3   6   2    6.60    7.66
  -3   6  -3   77.83   12.80
  -3  -6  -3   88.77   12.70
  -3   6  -3  103.13   12.74
   3   6   3  115.50   13.42
  -3   6  -4   16.14   12.00
  -3  -6  -4   25.05   11.62
  -3   6  -4   18.94   10.69
   3   6   4   30.79   12.75
   3   6   5  288.62   24.02
  -3   6  -5  259.61   22.60
  -3   6  -6   33.24   13.23
   3   6   6   68.40   19.09
  -3   6  -6   22.01   15.19
  -3  -6  -7   -4.47   14.58
  -3   6  -7   33.17   16.56
   3   6   7    5.56   16.38
  -3  -6  -8   21.83   17.91
   3   6   8    6.09   20.24
   3   6   9   19.60   20.22
  -3   7  10   11.44   21.03
  -3   7   9   42.53   20.91
   3   7  -9   16.17   16.86
   3  -7  -9    5.86   18.04
  -3   7   8   33.93   19.75
   3  -7  -8   -5.40   16.50
   3   7  -8   25.54   16.37
  -3   7   7   23.59   19.07
   3   7  -7   39.40   15.46
   3  -7  -7   56.84   17.00
  -3   7   6   60.47   18.66
   3  -7  -6   75.21   16.34
   3   7  -6   76.64   14.19
  -3   7   5   19.73   10.97
  -3   7   5    3.41   15.50
   3   7  -5    7.37   10.51
   3  -7  -5   20.00   12.24
  -3   7   4  266.04   21.12
   3   7  -4  268.65   21.07
   3  -7  -4  278.21   22.14
   3   7  -3  326.80   23.12
  -3   7   3  375.19   25.05
   3   7  -3  354.04   24.73
   3  -7  -3  415.66   25.68
  -3   7   3  449.53   30.18
   3   7  -2 1159.21   76.21
   3  -7  -2 1222.26   75.92
  -3   7   2 1250.50   76.90
  -3  -7   2 1242.30   76.85
   3   7  -2 1182.01   77.17
  -3   7   2 1161.24   76.31
   3  -7  -2 1145.20   76.86
  -3   7   2 1232.33   79.26
  -3   7   1    1.68    7.93
  -3  -7   1    1.07    5.32
   3  -7  -1   -2.69    4.12
   3  -7  -1    0.70    6.49
  -3  -7   1    7.00    5.37
  -3   7   1   -1.25    4.68
   3  -7  -1    2.48    5.21
  -3   7   1    4.23    6.62
   3   7  -1   -4.21    7.58
   3  -7  -1    0.49    5.18
  -3  -7   0 1875.51  106.95
   3  -7   0 2020.19  106.96
   3  -7   0 1894.75  108.42
  -3   7   0 1985.12  108.10
  -3  -7   0 1990.67  109.34
   3  -7   0 2054.41  106.07
  -3  -7   0 1880.70  106.69
  -3   7   0 1967.79  108.61
  -3   7  -1  686.82   41.09
   3  -7   1  709.15   41.69
  -3  -7  -1  714.68   43.18
  -3  -7  -1  678.79   39.76
  -3   7  -2  626.77   38.13
  -3   7  -2  561.17   37.63
  -3  -7  -2  674.13   39.43
   3   7   2  648.03   38.17
  -3   7  -3    5.61   10.63
  -3   7  -3   14.58    9.87
   3   7   3   17.53   10.19
  -3   7  -4  143.88   18.05
  -3  -7  -4  199.37   17.99
  -3   7  -4  163.34   16.94
   3   7   4  221.80   19.58
  -3   7  -5   35.46   12.50
   3   7   5   42.10   15.16
  -3   7  -5   37.64   14.65
  -3   7  -6  113.41   16.43
  -3   7  -6   69.95   17.46
   3   7   6  104.62   18.19
   3   7   7   67.02   19.66
   3   7   8   41.64   19.78
  -3   8   9    2.34   21.93
   3   8  -9   29.22   17.56
   3  -8  -9   -1.99   18.92
  -3   8   8   57.47   23.25
   3   8  -8   49.46   16.50
   3  -8  -8   10.94   17.17
  -3   8   7   20.44   19.54
   3   8  -7    8.13   13.63
   3  -8  -7    4.93   15.54
  -3   8   6   24.68   18.31
   3  -8  -6   14.57   13.98
   3   8  -6    6.04   11.96
  -3   8   5    5.50   10.74
   3  -8  -5   10.11   11.98
   3   8  -5    8.56   10.70
  -3   8   5   33.37   17.69
  -3   8   4   -0.95    9.25
   3  -8  -4   21.34   11.32
   3   8  -4   19.87   10.32
  -3   8   4   36.00   16.32
  -3   8   3   29.41   10.04
   3   8  -3   25.57    7.56
  -3   8   3   41.15   15.24
   3   8  -3   41.85   10.59
   3  -8  -3   35.05    9.98
  -3   8   2  630.47   40.63
   3   8  -2  633.13   37.16
   3  -8  -2  584.54   36.49
  -3   8   2  652.87   38.21
  -3  -8   2  652.87   37.62
   3  -8  -2  660.79   37.85
   3   8  -2  633.35   38.35
  -3   8   2  637.54   37.05
  -3   8   1   12.37    9.20
  -3  -8   1   -2.48    6.27
   3  -8  -1   22.39    7.96
  -3  -8   1    7.17    5.43
  -3   8   1    0.43    5.05
  -3   8   1    0.66    7.08
   3  -8  -1    7.07    5.28
   3   8  -1    0.76    7.66
   3  -8   0  173.14   14.38
   3  -8   0  159.32   12.18
  -3   8   0  183.78   14.33
  -3  -8   0  200.19   16.20
  -3  -8   0  164.37   11.32
  -3   8   0  159.63   14.34
  -3  -8   0  165.40   11.71
   3  -8   1   43.12    9.94
  -3  -8  -1   31.89   10.73
  -3  -8  -1   36.21    6.27
  -3   8  -1   29.80    8.90
  -3  -8  -2    1.12    9.48
   3   8   2    4.21    8.11
  -3   8  -2    3.39    8.13
  -3   8  -3    0.96   10.42
  -3   8  -3    5.70   10.15
   3   8   3   23.20   11.46
  -3   8  -4  224.09   20.15
  -3  -8  -4  209.42   20.02
  -3   8  -4  219.95   19.68
   3   8   4  199.66   20.11
  -3   8  -5   75.46   14.66
   3   8   5   75.77   15.98
  -3   8  -5   99.70   16.74
   3   8   6   -8.87   14.96
  -3   8  -6    1.29   13.14
   3   8   7   27.57   18.38
   3   8   8   23.51   18.85
  -3   9   9  -26.67   22.06
   3  -9  -9   10.12   19.84
   3   9  -9    4.87   15.90
  -3   9   8  -25.21   21.90
   3  -9  -8   12.98   18.62
   3   9  -8    4.53   14.67
  -3   9   7   10.57   19.01
   3  -9  -7   21.76   15.93
   3   9  -7   19.16   13.81
  -3   9   6   97.77   20.91
   3  -9  -6   69.37   16.20
   3   9  -6  105.25   15.19
  -3   9   5  138.13   15.62
   3  -9  -5   98.37   16.18
   3   9  -5  134.15   15.82
  -3   9   4    0.96    8.93
  -3   9   4   -6.66   16.67
   3  -9  -4   15.18   11.12
   3   9  -4    0.98   10.29
  -3   9   3  191.78   17.57
  -3   9   3  209.41   21.49
   3   9  -3  186.96   15.44
   3  -9  -3  181.22   16.34
   3   9  -3  203.52   16.91
   3   9  -2  274.64   19.96
  -3   9   2  291.48   21.14
   3   9  -2  304.52   21.57
   3  -9  -2  300.62   20.44
  -3   9   2  326.61   24.34
   3   9  -1  658.88   37.42
   3  -9  -1  644.84   37.74
  -3   9   1  593.20   37.11
  -3  -9   1  602.37   35.79
   3  -9  -1  619.67   35.93
   3   9  -1  579.84   37.92
  -3   9   1  644.13   38.45
   3  -9   0  778.00   46.61
  -3   9   0  819.67   46.16
   3  -9   0  794.60   44.40
  -3  -9   0  751.04   43.57
  -3  -9   0  807.11   47.63
  -3   9   0  775.00   46.34
  -3   9  -1  164.63   14.45
   3  -9   1  158.31   15.71
  -3  -9  -1  181.31   17.53
  -3  -9  -2  139.87   16.25
   3   9   2  147.42   13.68
  -3   9  -2  125.64   13.85
  -3   9  -3  683.59   44.10
   3   9   3  762.54   44.94
  -3   9  -4  238.91   20.62
   3   9   4  234.41   21.30
  -3  -9  -4  209.66   21.91
  -3   9  -5   25.46   13.38
   3   9   5    9.52   14.01
   3   9   6   18.26   15.85
  -3   9  -6   32.87   14.66
   3   9   7   10.18   18.29
   3   9   8   30.87   20.95
  -3  10   9   45.11   24.03
   3 -10  -9   -8.25   19.32
  -3  10   8   11.82   22.28
   3 -10  -8   11.37   19.83
   3  10  -8   24.27   15.62
  -3  10   7   32.61   21.28
   3 -10  -7   11.93   15.85
   3  10  -7   26.20   14.81
  -3  10   6   -2.00   17.53
   3 -10  -6   22.52   14.63
   3  10  -6   29.82   13.50
  -3  10   5   19.98   10.98
   3  10  -5   21.25   12.23
   3 -10  -5   24.71   12.74
  -3  10   5  -10.94   17.54
  -3  10   4   41.92   10.72
   3 -10  -4   44.25   12.49
   3  10  -4   36.37   12.07
  -3  10   4   65.37   18.34
  -3  10   3   91.92   13.27
   3 -10  -3   95.60   12.04
   3  10  -3   78.25   12.02
  -3  10   3  100.31   17.53
   3  10  -3   73.68   10.79
  -3  10   2   43.51   10.10
  -3  10   2   58.81   13.07
   3  10  -2   34.20    8.63
   3 -10  -2   51.31    9.13
   3  10  -2   33.70   10.14
   3  10  -1 1199.03   66.83
  -3  10   1 1171.35   66.91
   3 -10  -1 1195.18   67.27
  -3 -10   1 1138.41   65.06
   3  10  -1 1162.30   67.43
   3 -10  -1 1188.29   65.36
  -3  10   1 1157.83   67.61
  -3  10   0  444.69   28.90
   3 -10   0  529.25   30.38
  -3 -10   0  415.16   26.05
  -3 -10   0  438.18   30.66
  -3  10   0  495.12   29.52
   3 -10   1  386.39   27.21
  -3  10  -1  378.49   26.00
  -3  10  -1  382.53   25.76
  -3 -10  -1  398.33   28.57
  -3 -10  -2  125.43   16.33
   3  10   2  125.38   12.95
  -3  10  -2  111.79   13.77
  -3  10  -3  388.92   28.15
   3  10   3  422.99   28.88
  -3  10  -4   51.65   12.40
   3  10   4   27.45   12.72
  -3 -10  -4   28.54   14.59
  -3  10  -5  266.57   22.62
   3  10   5  231.87   23.86
  -3 -10  -5  228.14   23.08
   3  10   6   -7.49   16.37
  -3  10  -6    1.33   13.57
   3  10   7   35.55   19.96
   3  10   8   20.35   21.51
   3 -11  -9   27.49   20.79
  -3  11   9   -5.16   24.65
   3 -11  -8   -1.94   18.85
   3  11  -8    7.64   15.78
  -3  11   8  -14.55   21.57
   3 -11  -7   33.11   17.87
   3  11  -7  -18.21   14.93
  -3  11   7   17.79   20.17
   3 -11  -6   89.09   17.52
   3  11  -6   91.22   15.29
  -3  11   6   85.57   20.74
   3 -11  -5  123.96   17.08
   3  11  -5  130.23   15.89
  -3  11   5   86.56   19.98
  -3  11   4   52.14   17.77
  -3  11   4   29.47   10.21
   3 -11  -4   23.90   12.18
   3  11  -4   41.87   11.93
  -3  11   3   85.94   16.95
   3  11  -3   38.29    9.95
   3  11  -3   33.19   11.59
   3 -11  -3   55.14   11.13
  -3  11   3   67.96   12.12
  -3  11   2   49.95   12.91
   3  11  -2   55.61   10.00
   3 -11  -2   59.85    9.59
   3  11  -2   33.22   11.66
  -3  11   2   58.88   11.65
   3  11  -1  101.59   11.93
  -3  11   1  104.38   13.41
   3 -11  -1  120.92   12.62
  -3  11   1  106.37   12.77
   3 -11  -1  103.00   10.21
   3  11  -1  113.56   14.15
   3 -11   0  309.65   23.31
  -3  11   0  321.78   22.38
  -3 -11   0  317.92   24.09
  -3  11   0  293.05   21.97
  -3  11  -1  463.55   29.60
   3  11   1  425.97   27.69
  -3  11  -1  436.06   28.78
  -3 -11  -1  468.21   31.87
  -3  11  -2  197.23   17.44
   3  11   2  178.25   16.05
  -3 -11  -2  216.09   20.93
  -3  11  -3   14.62   11.15
   3  11   3   12.53   10.62
  -3  11  -4   22.97   12.25
   3  11   4    5.63   12.28
  -3 -11  -4    1.47   15.49
  -3  11  -5    5.05   12.83
   3  11   5   15.09   14.73
  -3 -11  -5   22.79   15.44
   3  11   6   -9.62   17.73
  -3  11  -6    1.36   13.95
   3  11   7    8.56   18.78
   3  11   8    4.65   20.39
   3 -12  -9   30.43   22.51
  -3  12   9  -21.11   23.86
   3 -12  -8   41.87   19.96
   3  12  -8   13.92   17.02
  -3  12   8   19.80   21.53
   3  12  -7   -1.42   14.15
   3 -12  -7   -1.79   16.28
  -3  12   7   -4.52   20.17
   3  12  -6   -3.86   12.67
   3 -12  -6   -4.74   15.32
  -3  12   6   24.74   19.53
  -3  12   5  130.37   21.01
   3 -12  -5  129.99   17.66
   3  12  -5   81.95   14.77
  -3  12   4   23.77   16.38
   3  12  -4   21.65   11.62
   3 -12  -4    4.75   11.50
  -3  12   3  911.36   54.10
   3  12  -3  811.68   52.55
   3  12  -3  932.49   53.52
   3 -12  -3  863.69   52.95
  -3  12   3  971.11   56.97
  -3  12   2   18.41   11.14
   3 -12  -2   18.61    8.94
  -3  12   2   30.50   13.44
   3  12  -2   15.87    8.83
   3 -12  -2   11.36    8.61
   3  12  -2   10.13   10.47
   3  12  -1  256.44   19.76
   3 -12  -1  255.61   20.59
  -3 -12   1  271.36   21.40
  -3  12   1  250.19   20.11
  -3  12   1  260.53   21.06
   3 -12   0   44.77   11.27
  -3 -12   0   47.03   12.46
  -3  12   0   27.15   10.40
  -3  12   0   28.20    9.70
  -3  12  -1 1174.27   67.22
  -3  12  -1 1129.16   66.58
  -3 -12  -1 1182.79   69.56
  -3 -12  -2   17.50   12.81
   3  12   2   14.37    9.31
  -3  12  -2   11.11   10.77
  -3  12  -3  392.73   27.66
   3  12   3  366.75   27.32
  -3  12  -4    7.06   12.01
   3  12   4    5.75   12.48
  -3 -12  -4    9.50   16.06
  -3  12  -5  -12.82   13.11
   3  12   5  -10.27   14.86
  -3 -12  -5   32.70   16.50
   3  12   6   23.55   17.28
  -3  12  -6   30.24   14.66
   3  12   7   17.51   18.07
   3  12   8    4.75   20.02
  -3  13   9   18.78   25.04
   3 -13  -9    8.91   21.48
  -3  13   8    7.54   22.64
   3 -13  -8   12.34   19.07
   3  13  -8   -7.77   15.24
   3  13  -7   14.32   15.00
   3 -13  -7   11.08   17.01
  -3  13   6   10.39   18.85
   3 -13  -6   -9.81   15.80
   3  13  -6    2.62   13.48
   3 -13  -5  110.21   17.19
   3  13  -5   57.76   13.81
  -3  13   5  100.83   20.15
   3 -13  -4  484.68   35.69
   3  13  -4  549.61   35.68
  -3  13   4  566.76   39.27
   3  13  -3   35.51   10.86
  -3  13   3   40.76   15.63
   3 -13  -3   13.60   10.94
   3  13  -3    2.17   11.52
  -3  13   2  229.96   20.85
   3  13  -2  204.00   18.17
  -3  13   2  222.72   19.93
   3 -13  -2  224.15   18.78
   3 -13  -2  216.70   17.64
   3  13  -2  202.13   19.81
   3 -13  -1    6.33   10.69
  -3 -13   1   11.12   10.85
  -3  13   1    8.43   10.13
   3  13  -1    8.06    9.35
  -3  13   1   10.97   10.37
   3 -13   0   64.43   13.33
  -3  13   0   64.11   11.24
  -3  13   0   61.71   12.41
  -3 -13  -1  151.84   18.22
  -3  13  -1  101.80   14.26
  -3  13  -1  128.95   13.66
  -3  13  -2  767.76   48.63
   3  13   2  762.30   47.37
  -3  13  -2  795.38   47.65
  -3 -13  -2  912.55   52.26
  -3  13  -3  100.31   14.90
   3  13   3   93.66   13.86
  -3  13  -4   -3.65   12.47
   3  13   4   10.27   13.57
  -3 -13  -4   18.63   17.41
  -3  13  -5   23.54   13.39
   3  13   5   -5.24   14.14
  -3 -13  -5   15.73   16.86
   3  13   6   30.06   18.20
  -3  13  -6    9.77   14.20
   3  13   7    2.23   18.40
   3  13   8   26.59   21.11
   3 -14  -9   41.51   23.51
   3 -14  -8   12.70   19.50
  -3  14   8   -2.53   23.93
   3  14  -7   29.02   15.90
   3 -14  -7   38.28   18.34
  -3  14   7   46.05   22.77
   3 -14  -6   20.42   16.85
   3  14  -6   17.34   13.82
  -3  14   6   20.86   20.07
  -3  14   5   24.29   18.03
   3  14  -5   44.50   14.23
   3 -14  -5   22.46   15.33
  -3  14   4   65.09   18.48
   3  14  -4   67.86   14.42
   3 -14  -4   76.77   14.93
   3  14  -4   72.62   14.35
   3  14  -3   31.95   11.41
  -3  14   3   21.20   14.87
   3  14  -3    8.05   12.23
   3 -14  -3    7.77   11.51
  -3  14   2   36.86   12.47
   3 -14  -2   41.31   11.36
   3 -14  -2   33.57   11.18
  -3  14   2   35.86   13.45
   3  14  -2   34.69   11.04
   3  14  -2   43.81   12.76
  -3  14   1  613.52   40.19
   3 -14  -1  602.48   40.02
  -3 -14   1  621.03   40.99
   3  14  -1  631.04   39.63
  -3  14   1  652.28   40.16
   3 -14   0  155.95   17.23
  -3  14   0  135.17   16.29
  -3 -14   0  158.65   18.42
  -3  14   0  147.73   15.68
  -3  14  -1   10.85   11.90
  -3 -14  -1   44.75   15.03
  -3  14  -1   23.20    9.88
  -3  14  -2  112.59   15.42
  -3 -14  -2  110.72   18.50
  -3  14  -2  113.76   13.26
  -3  14  -3   15.30   12.19
   3  14   3    1.21   11.23
  -3  14  -4   20.12   12.99
   3  14   4   -7.46   12.78
  -3 -14  -4   -5.41   18.21
  -3  14  -5   31.00   14.49
   3  14   5   65.80   17.30
  -3 -14  -5   39.33   19.58
   3  14   6   14.26   17.50
  -3 -14  -6   -1.92   18.76
   3  14   7   -9.07   19.75
   3  14   8    2.45   21.12
   3 -15  -8  -15.35   19.70
  -3  15   8    2.55   22.79
   3  15  -7   33.81   15.65
   3 -15  -7   23.79   19.24
  -3  15   7   36.94   20.74
   3  15  -6   72.05   15.73
   3 -15  -6   60.48   18.65
  -3  15   6   56.46   21.01
   3  15  -5    3.82   12.85
   3 -15  -5   -4.72   15.83
  -3  15   5   -1.88   17.41
  -3  15   4   32.46   16.19
   3  15  -4   40.29   13.40
   3  15  -4    7.37   12.05
   3 -15  -4   32.92   14.20
  -3  15   3   10.61   15.07
   3  15  -3    8.42   12.03
   3 -15  -3   10.66   12.04
   3  15  -3   17.00   13.14
  -3  15   2  213.80   21.28
   3 -15  -2  201.90   18.85
   3 -15  -2  232.32   19.23
  -3  15   2  245.97   21.97
   3  15  -2  197.60   19.16
   3  15  -2  197.58   20.45
   3  15  -1   90.51   14.08
  -3  15   1   93.14   14.56
   3 -15  -1  128.98   15.60
  -3  15   1  124.69   15.98
  -3 -15   1   87.11   15.49
  -3  15   0  429.66   31.84
   3 -15   0  460.34   33.02
  -3 -15   0  440.05   33.53
  -3  15   0  505.01   31.34
  -3  15  -1  481.93   32.58
  -3  15  -1  423.19   30.55
  -3 -15  -1  520.71   35.29
  -3  15  -2  119.79   15.66
  -3 -15  -2  132.18   19.86
  -3  15  -3   28.23   13.38
  -3  15  -4  224.81   21.29
   3  15   4  204.24   21.55
  -3 -15  -4  213.97   26.75
  -3  15  -5   20.83   14.76
   3  15   5    7.20   15.71
  -3 -15  -5   27.85   20.06
   3  15   6   24.72   17.43
  -3 -15  -6   57.34   21.46
   3  15   7    2.29   19.04
   3  15   8    2.47   22.06
   3 -16  -8   22.80   22.05
  -3  16   8    5.09   21.22
   3 -16  -7   12.41   19.56
   3  16  -7   20.83   16.26
  -3  16   7   23.07   22.82
   3 -16  -6   16.71   17.74
   3  16  -6    9.74   14.35
  -3  16   6   -4.17   18.94
   3  16  -5   11.87   13.12
   3 -16  -5  -38.11   16.82
  -3  16   5   -1.87   17.10
  -3  16   4   18.59   15.68
   3  16  -4   10.76   12.41
   3  16  -4   -1.29   12.74
   3 -16  -4   14.51   13.95
  -3  16   3   28.88   16.01
   3  16  -3   26.49   12.00
   3  16  -3    1.28   12.34
   3 -16  -3   32.94   12.88
  -3  16   2  444.93   35.27
   3 -16  -2  517.54   34.27
  -3 -16   2  537.50   36.45
   3  16  -2  519.15   34.79
  -3  16   2  524.40   36.05
   3 -16  -1  280.97   23.18
  -3  16   1  260.34   23.34
  -3 -16   1  251.45   23.35
   3  16  -1  270.62   22.67
  -3  16   1  253.81   22.46
   3 -16   0   13.94   14.01
  -3  16   0   13.96   12.56
  -3 -16   0    3.11   12.63
  -3  16   0   20.54   10.62
  -3  16  -1   88.00   15.13
  -3 -16  -1   53.14   15.90
  -3  16  -1  102.37   13.14
  -3  16  -2   98.23   15.55
  -3 -16  -2   95.90   18.96
  -3  16  -3   37.11   14.16
  -3  16  -4   97.16   17.00
  -3 -16  -4   62.43   19.79
  -3  16  -5   10.03   14.23
   3  16   5   16.22   15.49
   3  16   6  -24.88   19.06
  -3 -16  -6   10.85   21.10
   3  16   7   13.83   20.98
   3 -17  -8   -2.36   22.47
  -3  17   8   25.32   23.12
   3 -17  -7   15.15   20.68
   3  17  -7   -4.54   15.79
  -3  17   7   -2.30   20.23
   3  17  -6   -7.13   14.44
   3 -17  -6   -3.90   18.33
  -3  17   6   31.19   20.27
   3 -17  -5    5.24   17.40
   3  17  -5   15.12   14.11
  -3  17   5   14.93   18.60
   3 -17  -4   27.74   16.16
   3  17  -4    9.44   13.84
  -3  17   4   -6.74   16.29
   3  17  -4   -1.39   13.03
   3 -17  -3  102.45   16.44
  -3  17   3  103.66   17.33
   3  17  -3   97.40   15.57
   3  17  -3   83.95   16.37
   3 -17  -2    1.21   10.76
  -3  17   2    6.98   13.53
  -3 -17   2   -1.59   13.69
  -3  17   2   11.25   13.56
   3  17  -2   20.64   12.33
   3 -17  -1    5.39   12.79
  -3  17   1  -12.73   13.55
  -3 -17   1    4.71   13.48
  -3  17   1   16.40   11.84
   3  17  -1   -3.93   11.76
   3 -17   0   77.36   15.74
  -3  17   0  110.41   16.19
  -3 -17   0   62.77   16.02
   3  17   0   89.64   16.38
  -3  17   0   94.05   13.76
  -3  17  -1   48.96   14.77
  -3 -17  -1   38.31   14.94
  -3  17  -2   79.13   15.77
  -3 -17  -2  128.18   19.63
  -3  17  -3  116.91   17.47
  -3  17  -4   82.51   16.41
  -3 -17  -4   33.92   20.94
  -3  17  -5   39.70   15.93
  -3 -17  -5   11.11   21.22
   3  17   6   -2.08   18.09
  -3 -17  -6   29.87   22.59
   3  17   7   -2.30   20.07
   3 -18  -8   -7.39   23.96
  -3  18   8   30.14   24.83
   3 -18  -7   18.06   21.08
  -3  18   7   18.27   21.52
   3  18  -6    5.88   15.00
   3 -18  -6   -2.05   19.09
  -3  18   6   -4.15   18.58
   3 -18  -5   69.81   19.68
   3  18  -5   81.37   17.15
  -3  18   5   89.51   20.01
   3  18  -4   35.32   15.86
   3 -18  -4   72.04   18.01
   3  18  -4   55.77   15.03
  -3  18   4   81.92   18.54
  -3 -18   3  232.02   24.33
  -3  18   3  231.84   23.30
   3  18  -3  242.27   21.47
   3  18  -3  164.23   21.46
  -3  18   2   32.54   14.31
   3  18  -2   17.58   12.42
   3 -18  -2   27.91   12.34
  -3  18   2   25.86   14.50
  -3 -18   2   28.45   14.60
  -3  18   1  387.75   31.29
   3 -18  -1  382.43   30.29
  -3 -18   1  408.67   31.66
   3  18  -1  394.77   29.98
  -3  18   1  438.54   30.18
  -3  18   0  190.93   20.41
   3 -18   0  150.62   19.83
  -3 -18   0  144.48   20.60
   3  18   0  150.92   19.30
  -3  18  -1  184.12   21.19
  -3 -18  -1  196.09   22.20
  -3  18  -2    9.80   14.33
  -3  18  -3   50.99   15.95
  -3  18  -4   58.37   15.66
  -3 -18  -4   19.91   21.69
  -3  18  -5   60.75   17.44
  -3 -18  -5   46.81   24.00
  -3 -18  -6    4.84   22.77
   3 -19  -8  -12.80   25.31
   3 -19  -7   11.82   22.93
  -3  19   7   22.61   22.24
   3  19  -6    9.11   15.33
   3 -19  -6   -4.30   20.73
  -3  19   6   20.63   21.47
   3  19  -5   75.59   17.11
   3 -19  -5   67.73   20.85
  -3  19   5  122.58   21.12
   3  19  -4   -1.48   14.06
   3 -19  -4   12.13   16.94
   3  19  -4   -8.82   13.72
  -3  19   4   -3.34   16.53
  -3 -19   3   37.83   17.44
   3  19  -3   25.61   13.40
  -3  19   3   23.03   14.83
   3 -19  -2   13.30   12.69
  -3  19   2   27.92   14.06
  -3 -19   2   26.49   15.30
  -3  19   2   -4.27   13.30
   3  19  -2   14.13   13.60
   3 -19  -1   29.45   13.68
  -3  19   1   44.88   15.44
  -3 -19   1   31.04   14.97
   3  19  -1   27.52   13.71
  -3  19   1   34.12   13.02
   3 -19   0   61.58   16.63
  -3  19   0   68.42   16.43
  -3 -19   0   54.47   15.73
   3  19   0   60.72   16.05
  -3  19  -1   37.85   14.91
  -3 -19  -1   28.36   15.22
  -3  19  -2   19.30   15.18
  -3  19  -3   11.93   14.79
  -3  19  -4   25.99   16.04
  -3 -19  -4   -6.86   20.43
  -3  19  -5   -9.47   15.60
  -3 -19  -5    9.78   22.02
  -3 -19  -6   38.01   24.57
   3 -20  -7   46.78   23.74
  -3  20   7   -4.48   20.78
   3  20  -6   12.50   15.54
   3 -20  -6   15.75   20.34
  -3  20   6  -10.18   18.23
   3  20  -5   29.25   16.13
   3 -20  -5   14.23   19.51
  -3  20   5   14.75   17.60
   3  20  -4   15.49   15.96
   3 -20  -4   21.95   18.21
  -3  20   4   21.67   16.42
   3  20  -4   21.13   14.67
  -3 -20   3  176.17   23.06
  -3  20   3  122.28   19.23
   3  20  -3  147.15   19.20
   3 -20  -2    8.31   12.88
  -3  20   2    2.99   13.75
  -3 -20   2   -1.85   15.03
  -3  20   2   -5.71   14.15
   3  20  -2  -19.12   13.93
   3 -20  -1   10.70   14.72
  -3  20   1   40.18   15.89
  -3 -20   1   52.15   17.12
   3  20  -1   34.83   15.15
  -3  20   0  148.01   20.04
   3 -20   0  120.74   18.80
  -3 -20   0  122.44   18.55
   3  20   0  117.56   19.84
  -3  20  -1  141.43   20.36
  -3 -20  -1  131.16   20.03
  -3  20  -2   69.44   17.60
  -3  20  -3  129.14   20.17
  -3  20  -4   41.59   16.98
  -3 -20  -4   35.49   22.57
  -3  20  -5    1.64   16.39
  -3 -20  -5    5.08   23.39
  -3 -20  -6  -13.21   24.44
  -3  21   7  -11.07   21.04
   3 -21  -7   25.60   23.30
  -3  21   6   22.24   19.33
   3 -21  -6   -4.71   22.44
  -3  21   5   23.91   17.64
   3  21  -5   11.20   16.38
   3 -21  -5   -2.13   19.46
  -3 -21   4   52.31   21.48
  -3  21   4   55.11   17.78
   3  21  -4   52.66   16.52
  -3 -21   3   18.61   17.89
   3  21  -3    7.60   14.77
  -3  21   3   -6.25   14.50
  -3 -21   2   36.81   17.61
   3  21  -2   33.58   15.64
   3 -21  -1    4.74   15.29
  -3  21   1   16.58   15.39
  -3 -21   1   -5.61   15.67
   3  21  -1   26.83   15.00
   3 -21   0    1.68   15.14
  -3  21   0   -8.60   16.63
  -3 -21   0   -7.23   15.64
   3  21   0   15.35   16.94
  -3  21  -1   11.92   15.57
  -3 -21  -1   67.49   17.75
  -3  21  -2  298.45   28.07
  -3  21  -3   36.53   17.39
  -3  21  -4   26.87   17.19
  -3 -21  -4   77.94   26.06
  -3  21  -5    1.71   17.26
  -3 -21  -5    2.62   24.11
  -3 -21  -6  -21.94   26.08
  -3  22   7   10.96   21.49
   3 -22  -7   21.34   25.28
  -3  22   6   -6.01   18.22
   3 -22  -6   29.39   22.79
  -3  22   5   36.64   19.16
   3 -22  -5   80.21   22.62
   3  22  -5    8.30   17.18
  -3 -22   5   87.54   24.64
  -3 -22   4    9.44   20.27
  -3  22   4    6.71   15.61
   3  22  -4    7.94   15.61
  -3 -22   3   43.22   19.62
   3  22  -3   28.16   15.82
  -3 -22   2   36.37   16.13
   3  22  -2   42.59   16.27
   3 -22  -1   42.28   15.56
  -3  22   1   37.34   16.13
  -3 -22   1   44.00   17.10
   3  22  -1   42.61   16.22
  -3  22   0   76.77   18.46
   3 -22   0   82.75   18.47
  -3 -22   0   87.88   18.65
   3  22   0   81.59   19.19
  -3  22  -1  -14.40   17.00
  -3 -22  -1   13.48   15.68
  -3  22  -2   74.28   19.26
  -3  22  -3   12.29   16.55
  -3  22  -4  -12.35   17.29
  -3 -22  -4   27.48   23.46
  -3  22  -5   16.08   18.31
  -3 -22  -5   32.38   26.03
  -3 -22  -6  -31.14   26.70
  -3  23   6   39.74   20.10
   3 -23  -6    2.54   23.34
  -3  23   5    3.66   17.42
  -3 -23   5  -26.53   23.99
  -3 -23   4   -7.32   21.04
   3  23  -4   11.38   15.49
  -3 -23   3    2.25   18.75
   3  23  -3   46.69   16.77
  -3 -23   2   23.06   18.26
   3  23  -2   30.96   16.30
  -3  23   1   22.43   16.69
   3 -23  -1   13.34   16.14
  -3 -23   1   -3.91   15.75
   3  23  -1   32.24   17.19
  -3  23   0   73.40   18.78
   3 -23   0   81.05   18.92
  -3 -23   0  111.68   20.01
   3  23   0   60.69   18.77
  -3  23  -1   32.01   18.68
  -3 -23  -1   77.30   19.26
  -3  23  -2   42.83   18.39
  -3  23  -3    3.70   16.82
  -3  23  -4   68.52   19.26
  -3 -23  -4   20.42   23.74
  -3 -23  -5   19.34   26.03
  -3 -23  -6   29.08   27.34
  -3  24   6  -19.74   18.70
   3 -24  -6   10.46   24.63
  -3 -24   4   27.75   21.94
   3  24  -4   21.63   18.19
  -3 -24   3   20.95   19.99
   3  24  -3   36.33   16.96
  -3 -24   2   15.19   18.19
   3  24  -2   53.59   16.75
  -3  24   1   89.02   18.89
  -3 -24   1  100.09   19.52
   3  24  -1   85.73   18.54
   3 -24   0   -1.80   16.52
  -3  24   0   18.79   17.26
  -3 -24   0   -9.91   15.89
   3  24   0  -11.40   18.27
  -3  24  -1   62.23   19.54
  -3 -24  -1   91.51   20.50
  -3  24  -2   11.72   18.19
  -3  24  -3   -7.75   18.57
  -3 -24  -4  -15.60   24.34
  -3  24  -4   25.21   18.81
  -3 -24  -5  -14.02   26.88
   3  25  -4   27.26   17.56
  -3 -25   4  -31.12   23.45
   3  25  -3   40.67   17.86
  -3 -25   3    4.79   20.03
   3  25  -2   22.42   17.86
  -3 -25   2   -2.22   18.79
   3  25  -1   19.83   17.10
  -3 -25   1   14.43   17.99
  -3  25   0   17.24   18.86
   3 -25   0   23.80   17.33
  -3 -25   0   20.35   17.95
   3 -25   1   67.57   19.40
  -3  25  -1   37.88   20.07
  -3 -25  -1   77.45   20.66
  -3  25  -2   48.68   20.48
  -3  25  -3  -14.20   19.00
  -3  25  -4    4.04   19.21
  -3 -25  -4   -2.64   25.03
  -3 -25  -5    2.85   27.43
   3  26  -4   29.57   17.75
  -3 -26   4   21.26   22.54
   3  26  -3    5.21   17.21
  -3 -26   3   12.30   20.83
   3  26  -2    1.77   17.32
  -3 -26   2    2.26   18.95
   3  26  -1   14.84   18.19
  -3 -26   1   61.59   19.85
  -3  26   0   -5.80   18.37
   3 -26   0   16.75   17.94
  -3 -26   0   -8.34   18.10
   3 -26   1   66.80   19.97
  -3  26  -1   48.81   20.28
  -3  26  -2    2.08   19.80
  -3  26  -3  -21.04   20.75
  -3 -26  -3   63.60   25.27
  -3  26  -4   46.36   21.15
  -3 -26  -4   50.72   26.79
   3  27  -4   31.94   18.50
   3  27  -3    1.78   16.76
  -3 -27   3  -10.07   22.38
   3  27  -2   -7.25   18.41
  -3 -27   2   -2.29   18.15
   3  27  -1   -3.81   17.99
  -3 -27   1    4.36   19.57
  -3  27   0   34.93   20.18
  -3 -27   0   14.95   18.59
   3 -27   1   15.99   19.32
  -3  27  -1  -18.57   19.37
  -3  27  -2  -14.85   20.87
  -3  27  -3  -21.60   21.07
  -3 -27  -3   -4.96   23.37
  -3  27  -4   -2.17   21.43
   3  28  -4  -34.30   19.28
   3  28  -3   25.44   18.53
  -3 -28   3   20.21   22.65
   3  28  -2   11.15   18.94
  -3 -28   2   41.88   21.68
   3  28  -1  -27.31   19.80
  -3 -28   1   44.62   20.37
  -3 -28   0   17.56   19.93
  -3  28  -1   24.89   19.96
   3 -28   1   46.62   20.18
  -3  28  -2   -6.45   21.01
  -3  28  -3   -4.38   20.80
  -3 -28  -3   15.08   24.23
   3  29  -3   11.13   19.56
   3  29  -2   64.44   21.01
  -3 -29   2   56.94   22.64
   3  29  -1   49.89   21.75
  -3 -29   1   25.07   21.10
  -3 -29   0  -22.54   19.81
  -3  29  -1   26.88   21.03
  -3  29  -2   23.80   20.71
  -3 -30   2  -36.27   21.81
   3  30  -1   -4.08   20.06
  -3 -30   1   37.14   21.00
   3 -30   2   39.84   22.62
   4   0  -9    5.63   18.75
   4   0  -8   -1.78   18.04
   4   0  -7  -11.50   16.81
  -4   0   6  115.47   18.03
   4   0  -6  131.83   18.42
  -4   0   5    9.73   12.22
  -4   0   5   13.31   14.54
   4   0  -5    1.26   12.85
  -4   0   4  492.63   33.72
   4   0  -4  502.00   33.98
  -4   0   4  574.05   38.13
  -4   0   3    1.81    8.49
   4   0  -3    3.31    8.41
  -4   0   3  -12.36   12.77
  -4   0   2   21.49   10.11
   4   0  -2   24.71    7.76
  -4   0   2   23.46    5.19
  -4   0   1    8.91    9.16
  -4   0   1   -1.49    5.35
  -4   0   1   -4.01    5.20
   4   0  -1   -0.53    6.25
  -4   0   0   83.67    9.47
   4   0   0   73.34    7.79
  -4   0  -1   -2.20    7.40
  -4   0  -2  756.51   45.40
  -4   0  -3  -11.17   10.48
  -4   0  -4  106.80   15.63
  -4   0  -5    1.34   12.92
  -4   0  -5   11.93   14.13
  -4   0  -6   -5.95   14.91
  -4   0  -6   -8.85   15.76
  -4   0  -7   28.78   16.85
  -4   0  -7  -12.90   17.35
  -4   0  -8    8.71   19.04
   4   1  -9   14.73   18.69
   4  -1  -9   11.52   19.85
   4   1  -8  -12.14   16.64
   4  -1  -8  -20.01   19.31
   4   1  -7    7.93   15.50
   4  -1  -7   -5.04   16.84
   4   1  -6   63.50   16.30
   4  -1  -6   49.65   16.53
  -4  -1   5  -15.01   13.27
  -4   1   5  -12.58   16.00
   4  -1  -5  -10.44   13.18
   4   1  -5   -1.21   12.36
  -4   1   5  -10.94   12.01
  -4  -1   5   18.29   12.54
  -4  -1   4  116.60   16.69
  -4   1   4  133.44   18.99
   4   1  -4  114.94   13.92
   4  -1  -4   64.90   13.52
  -4   1   4   98.05   14.20
  -4  -1   4  100.48   13.26
  -4   1   3   55.16   14.72
  -4  -1   3   64.96   14.22
  -4  -1   3   55.58   10.28
  -4   1   3   60.98   11.03
   4   1  -3   71.98   10.90
   4  -1  -3   75.72   10.94
  -4   1   2  287.94   17.91
  -4  -1   2  283.83   17.58
   4   1  -2  307.66   19.85
   4  -1  -2  269.38   19.27
  -4   1   2  308.76   22.44
  -4  -1   2  263.47   21.68
  -4   1   1    6.35    8.17
  -4  -1   1   14.02    8.56
  -4   1   1    0.48    5.09
  -4  -1   1    2.71    5.51
   4   1  -1    3.93    6.21
   4  -1  -1    2.51    6.00
  -4   1   1   -2.03    5.87
  -4  -1   1    0.49    5.53
   4   1   0  225.65   15.82
   4  -1   0  217.15   14.89
  -4  -1   0  239.74   16.52
  -4   1   0  237.92   16.35
  -4   1  -1  364.72   23.61
  -4  -1  -1  358.37   23.50
  -4  -1  -1  337.82   23.55
  -4   1  -2  326.42   22.55
  -4  -1  -2  296.67   22.11
   4  -1   2  306.22   20.68
  -4  -1  -3   26.12   11.73
  -4   1  -3   20.85   10.82
  -4   1  -4  502.90   36.10
  -4   1  -4  562.92   36.28
  -4  -1  -4  538.50   36.17
  -4   1  -5    6.53   13.02
  -4  -1  -5   33.12   15.51
  -4   1  -5   22.56   14.54
  -4   1  -6   42.06   15.46
  -4  -1  -6   52.19   16.96
  -4  -1  -6   67.83   17.81
  -4  -1  -7   22.97   17.56
  -4   1  -7   29.80   16.91
  -4   1  -7   25.96   18.04
  -4  -1  -7    3.21   17.36
  -4   1  -8   36.59   19.26
  -4  -1  -8   32.86   19.24
   4   2  -9    5.43   18.80
   4  -2  -9   11.78   19.77
   4   2  -8    8.48   16.40
   4  -2  -8   -1.86   18.40
  -4   2   7   74.68   18.21
   4   2  -7   43.41   16.28
   4  -2  -7   39.19   17.28
  -4   2   6   32.96   16.67
   4   2  -6   11.00   14.48
   4  -2  -6   13.71   14.92
  -4   2   5   54.80   13.14
  -4  -2   5   93.60   15.00
  -4   2   5  139.02   20.24
  -4  -2   5   83.19   14.87
   4   2  -5  111.13   15.65
   4  -2  -5  108.77   16.04
  -4  -2   4   -4.19   10.93
  -4   2   4    2.14   10.70
  -4   2   4   32.26   17.01
  -4  -2   4   -5.34   12.68
   4   2  -4   30.70   10.56
   4  -2  -4   -1.12   11.10
  -4  -2   3  332.94   22.22
  -4   2   3  303.62   22.47
   4  -2  -3  257.40   21.60
   4   2  -3  295.08   21.90
  -4   2   3  358.54   26.85
  -4  -2   3  359.96   25.56
  -4   2   2  153.23   15.50
  -4  -2   2  100.57   13.26
  -4   2   2  118.42    9.90
   4  -2  -2  122.98   11.71
   4   2  -2  154.04   12.51
  -4   2   1 1370.47   76.27
  -4   2   1 1278.71   75.22
  -4  -2   1 1402.61   76.22
  -4   2   1 1407.56   78.61
  -4  -2   1 1555.26   78.62
  -4  -2   1 1412.60   76.46
   4   2  -1 1389.11   76.62
   4  -2  -1 1362.91   75.96
   4   2   0  339.87   21.54
   4  -2   0  332.40   19.91
  -4  -2   0  353.19   20.45
  -4   2   0  295.07   21.32
  -4  -2   0  324.90   21.60
  -4   2  -1  308.61   21.01
  -4  -2  -1  288.38   20.88
  -4  -2  -1  306.47   19.50
  -4  -2  -1  323.47   21.98
  -4   2  -2   87.77   11.62
  -4  -2  -2   76.95   11.39
   4  -2   2   77.55    9.94
  -4   2  -3   69.60   12.72
  -4  -2  -3  105.91   13.55
   4  -2   3   94.85   10.86
  -4   2  -3  107.59   14.61
  -4   2  -4    5.65   11.93
  -4  -2  -4    7.08   12.04
  -4   2  -4    7.03   12.86
  -4   2  -5   93.48   16.47
  -4  -2  -5  134.83   18.49
  -4   2  -5  103.73   17.30
  -4   2  -6   18.53   15.03
  -4  -2  -6   11.04   16.31
  -4   2  -6   26.76   15.94
  -4  -2  -6    4.41   16.14
  -4   2  -7    6.22   15.95
  -4  -2  -7    1.68   16.66
  -4   2  -7   11.42   17.10
  -4  -2  -7   17.68   17.72
  -4   2  -8   24.37   19.89
  -4  -2  -8   25.88   19.64
   4   3  -9   37.46   18.29
   4  -3  -9  -28.01   19.88
   4   3  -8    3.34   16.08
   4  -3  -8   13.08   18.37
   4   3  -7   74.44   17.73
   4  -3  -7   13.57   16.75
  -4   3   7   48.59   18.51
  -4   3   6   45.23   17.87
   4   3  -6   53.81   14.76
   4  -3  -6   21.35   15.14
  -4   3   5  118.51   21.94
   4   3  -5  139.22   16.58
   4  -3  -5  153.35   18.50
  -4   3   5  145.60   17.08
  -4   3   4  277.24   26.13
  -4  -3   4  301.78   21.97
   4   3  -4  178.04   18.83
   4  -3  -4  207.92   19.57
  -4  -3   4  236.21   20.01
  -4   3   4  265.30   20.44
  -4   3   3   35.63   15.06
  -4  -3   3   24.22   12.30
  -4  -3   3   21.49    9.23
  -4   3   3   22.33    9.97
   4   3  -3   15.01    8.53
   4  -3  -3   11.02    8.91
  -4   3   2  148.88   11.23
  -4   3   2  132.82   15.86
  -4  -3   2  115.64   13.88
  -4  -3   2  151.00   13.31
   4  -3  -2  145.39   12.65
   4   3  -2  140.81   13.03
  -4   3   1  149.58   14.72
  -4  -3   1  172.24   14.37
  -4   3   1  135.31   10.20
  -4  -3   1  153.90   11.30
   4  -3  -1  144.43   11.16
   4  -3  -1  114.38   10.63
   4   3  -1  126.02   12.01
  -4   3   1  150.95   12.01
   4   3   0  233.47   17.97
  -4  -3   0  263.08   16.84
  -4   3   0  266.75   18.25
  -4   3   0  271.66   17.34
  -4  -3   0  265.56   17.83
  -4  -3  -1   36.95    8.32
  -4   3  -1   38.46    9.40
  -4   3  -1   46.22    9.52
   4  -3   1   22.17    8.03
  -4  -3  -1   40.90   10.36
  -4  -3  -2  185.19   16.67
  -4   3  -2  220.34   17.53
  -4   3  -2  224.80   17.90
   4  -3   2  225.55   16.79
  -4  -3  -3  194.53   17.44
  -4   3  -3  210.47   17.99
   4  -3   3  172.28   15.31
  -4   3  -3  189.44   18.30
  -4   3  -4   71.69   13.86
  -4  -3  -4   48.34   13.64
  -4   3  -4   54.16   14.53
  -4   3  -5   51.04   14.90
  -4  -3  -5   71.73   15.73
  -4   3  -5   17.47   14.98
  -4   3  -6    9.94   14.37
  -4  -3  -6  -10.99   15.72
  -4   3  -6   13.51   16.63
  -4   3  -7   24.53   15.71
  -4  -3  -7    1.73   17.22
  -4   3  -7    9.80   17.43
  -4  -3  -7   32.11   17.92
  -4   3  -8   54.02   19.44
  -4  -3  -8  -17.18   19.00
   4   4  -9    8.79   17.58
   4  -4  -9   26.19   20.14
  -4   4   8    7.87   19.08
   4   4  -8   27.93   17.44
   4  -4  -8   -5.59   17.87
  -4   4   7   37.94   19.16
   4   4  -7   13.45   14.82
   4  -4  -7  -18.63   17.02
  -4   4   6   24.16   13.22
  -4   4   6   56.98   19.05
   4   4  -6   47.60   14.08
   4  -4  -6   34.69   15.25
  -4   4   5  185.06   20.10
  -4   4   5  203.74   25.04
   4   4  -5  222.98   20.05
   4  -4  -5  220.92   21.23
  -4  -4   4  126.97   14.57
  -4   4   4  102.53   14.28
  -4   4   4  129.58   20.80
   4   4  -4   93.68   14.16
   4  -4  -4  106.55   14.95
  -4  -4   3  831.17   49.77
   4  -4  -3  792.00   49.95
   4   4  -3  817.70   49.81
  -4   4   3  862.92   53.87
  -4  -4   3  945.14   52.22
  -4   4   2  279.69   18.05
  -4  -4   2  261.73   19.10
   4  -4  -2  258.30   19.25
   4   4  -2  265.64   19.65
  -4   4   2  307.09   22.63
  -4  -4   2  287.26   20.94
   4  -4  -1  421.42   25.07
   4   4  -1  394.63   26.40
  -4   4   1  414.63   28.15
  -4  -4   1  465.70   27.68
  -4   4   1  418.10   25.83
  -4   4   1  392.33   24.38
   4  -4  -1  453.22   25.44
  -4  -4   1  392.63   25.00
  -4   4   0  198.65   15.38
  -4   4   0  203.60   14.50
   4   4   0  201.12   15.80
  -4  -4   0  203.69   13.92
  -4   4   0  178.57   16.90
  -4   4  -1 1407.27   76.00
  -4   4  -1 1350.92   76.23
   4  -4   1 1290.99   76.27
  -4  -4  -1 1365.32   77.88
  -4   4  -2  167.95   15.59
   4  -4   2  172.67   15.17
  -4   4  -2  170.52   16.01
  -4  -4  -2  203.12   15.99
  -4   4  -3  431.74   29.61
  -4   4  -3  392.04   28.51
   4  -4   3  444.16   28.04
  -4  -4  -4  115.71   15.82
  -4   4  -4   94.99   15.08
  -4   4  -4   97.89   16.21
  -4   4  -5   24.16   13.22
  -4  -4  -5   28.94   14.80
  -4   4  -5   12.25   15.31
  -4   4  -6   25.34   14.72
  -4  -4  -6   40.91   16.38
   4   4   6   59.71   17.88
  -4   4  -6   55.80   18.03
  -4   4  -7   33.53   16.88
  -4  -4  -7    5.20   17.13
  -4   4  -7    4.90   17.20
  -4  -4  -7    8.00   17.32
   4   4   7   65.74   19.76
  -4   4  -8  -14.02   19.24
  -4  -4  -8    5.15   18.84
   4   5  -9   15.62   17.25
   4  -5  -9   -2.01   19.88
  -4   5   8   33.09   21.23
   4   5  -8   69.61   19.02
   4  -5  -8   29.77   18.34
  -4   5   7   37.92   20.08
   4   5  -7   11.78   14.79
   4  -5  -7   23.65   15.85
  -4   5   6    4.27   12.44
  -4   5   6   13.49   18.10
   4   5  -6   10.43   12.43
   4  -5  -6    1.51   13.74
  -4   5   5   63.51   14.69
  -4   5   5  108.45   20.74
   4   5  -5   59.68   13.11
   4  -5  -5   65.19   14.80
  -4   5   4  106.48   14.30
  -4  -5   4   85.33   13.97
  -4   5   4  119.14   21.12
   4  -5  -4  102.09   14.57
   4   5  -4  100.39   13.75
  -4  -5   3   34.24    9.71
   4  -5  -3   22.29    9.96
   4   5  -3    7.98   10.12
  -4   5   3   42.79   15.28
  -4  -5   3   23.23   11.04
  -4  -5   2   75.72   10.19
  -4   5   2   77.75   13.35
  -4  -5   2   66.31   10.42
   4  -5  -2   65.80    9.50
   4   5  -2   62.75   10.14
  -4   5   2   72.32    8.62
  -4   5   1    2.94    9.22
  -4  -5   1    3.28    7.78
  -4   5   1    9.60    7.42
   4  -5  -1   11.74    5.99
   4   5  -1    2.17    7.74
  -4   5   0   31.40    9.91
  -4   5   0   23.77    6.94
  -4   5   0   42.39    8.42
   4   5   0   27.73    8.79
  -4   5  -1   68.64   10.53
   4  -5   1   75.74   11.02
  -4   5  -1   82.43   10.61
  -4  -5  -1   75.01   12.82
  -4   5  -2  561.97   35.30
  -4   5  -2  566.12   35.35
   4  -5   2  497.63   34.48
  -4  -5  -2  637.59   36.57
  -4   5  -3  100.57   13.92
   4  -5   3  108.20   13.35
  -4   5  -3  131.69   15.64
  -4   5  -4   34.17   12.50
  -4   5  -4   15.76   13.32
  -4  -5  -5   -5.41   13.37
  -4   5  -5   17.88   13.62
   4   5   5   19.04   14.54
  -4   5  -5    5.48   15.55
  -4   5  -6  139.65   19.04
  -4  -5  -6  133.38   20.14
   4   5   6  190.98   22.90
  -4   5  -6  126.95   20.45
  -4   5  -7   19.78   15.46
  -4  -5  -7   13.81   17.86
  -4   5  -7   14.80   17.88
   4   5   7   15.75   18.34
  -4   5  -8   21.15   19.89
  -4  -5  -8   -5.13   18.57
   4   5   8   -8.53   19.41
  -4   6   9   18.17   22.17
   4   6  -9   34.71   18.71
   4  -6  -9    8.05   19.81
  -4   6   8   -2.17   20.42
   4   6  -8   19.28   16.06
   4  -6  -8   16.72   17.92
  -4   6   7   52.25   20.40
   4   6  -7   39.42   15.34
   4  -6  -7   20.33   15.58
  -4   6   6    4.28   13.52
  -4   6   6   24.08   18.52
   4   6  -6   20.93   12.85
   4  -6  -6   24.22   14.79
  -4   6   5   20.26   12.90
  -4   6   5   15.65   18.43
   4  -6  -5   10.71   12.88
   4   6  -5    6.92   11.10
  -4  -6   4   41.20   12.80
  -4   6   4  100.22   20.15
  -4   6   4   70.24   13.51
   4   6  -4   77.89   13.04
   4  -6  -4   68.68   13.44
  -4   6   3   18.43   14.86
   4   6  -3   22.15   10.06
   4  -6  -3   -3.75    9.08
  -4  -6   3   16.21    9.27
  -4  -6   2    5.75    8.83
  -4   6   2   18.01   11.48
  -4  -6   2   21.61    7.96
  -4   6   2   25.83    7.42
   4   6  -2   23.35    9.04
   4  -6  -2   10.21    7.70
  -4   6   1  401.53   25.59
   4   6  -1  394.39   26.35
  -4   6   1  402.75   27.48
  -4   6   0   17.87    6.95
   4  -6   0    6.64    8.25
  -4  -6   0   18.26    8.69
  -4   6   0    6.79    8.05
  -4   6   0   15.49    9.64
  -4   6  -1  146.30   14.21
   4  -6   1  148.34   14.21
  -4   6  -1  135.29   13.56
  -4  -6  -1  150.36   16.06
  -4   6  -2   30.25    9.96
   4  -6   2   29.25    9.22
  -4   6  -2   30.01   10.41
  -4  -6  -2   40.37   11.42
  -4   6  -3    7.18   10.18
   4  -6   3   12.64   10.11
  -4   6  -3   12.65   12.01
  -4   6  -4   57.82   13.82
   4  -6   4   57.38   12.28
  -4   6  -4   63.57   15.10
  -4   6  -5   68.18   15.46
   4   6   5   78.83   17.21
  -4   6  -5   57.91   17.11
  -4  -6  -6   20.02   15.75
  -4   6  -6   12.74   14.60
   4   6   6   41.78   17.70
  -4   6  -6   19.85   16.39
  -4   6  -7    6.11   15.98
  -4  -6  -7  -17.11   17.76
  -4   6  -7    8.32   18.05
   4   6   7   12.06   17.87
  -4   6  -8    5.32   19.79
  -4  -6  -8   10.22   17.74
   4   6   8   19.58   21.69
  -4   7   9    7.12   22.94
   4   7  -9   15.60   18.04
   4  -7  -9   -2.02   19.50
  -4   7   8   11.34   20.32
   4   7  -8   -3.23   15.81
   4  -7  -8  -18.68   18.06
  -4   7   7   23.91   20.43
   4   7  -7   20.59   15.30
   4  -7  -7   10.18   15.66
  -4   7   6   51.85   21.04
   4  -7  -6    7.65   14.52
   4   7  -6   37.02   13.90
  -4   7   6   24.36   13.65
  -4   7   5   63.83   19.76
   4  -7  -5  119.55   15.87
   4   7  -5   75.14   14.80
  -4   7   5   94.71   15.17
  -4   7   4   18.61   17.11
  -4   7   4   13.57   11.74
   4  -7  -4   12.70   10.96
   4   7  -4   13.66   11.28
  -4  -7   3   15.40    9.56
  -4   7   3   20.28   14.99
   4  -7  -3   22.87    9.88
   4   7  -3   26.79   10.38
  -4   7   2  883.23   51.83
  -4  -7   2  893.52   52.28
   4  -7  -2  932.29   52.32
   4   7  -2  899.69   53.23
  -4   7   2  906.44   54.99
  -4  -7   1   89.80    9.47
  -4   7   1   81.31   12.64
  -4   7   1   91.63   10.93
   4   7  -1   71.31   11.57
  -4   7   0 1147.67   66.75
   4  -7   0 1155.22   67.48
  -4  -7   0 1241.16   68.44
  -4   7   0 1159.60   68.05
  -4   7  -1   42.74   10.54
   4  -7   1   39.90   10.76
  -4   7  -1   40.93    9.29
  -4  -7  -1   75.95   13.43
  -4   7  -2  244.50   21.48
  -4   7  -2  320.10   22.36
   4  -7   2  320.56   22.60
  -4  -7  -2  312.84   24.54
  -4   7  -3  149.10   16.74
  -4   7  -3  135.50   17.16
   4  -7   3  173.16   16.38
   4   7   4  485.82   33.96
  -4   7  -4  451.02   32.55
  -4   7  -4  482.19   33.68
   4  -7   4  464.37   32.05
  -4   7  -5    2.63   12.91
   4   7   5  -13.07   14.58
  -4   7  -5   -5.60   15.81
  -4   7  -6   34.65   15.49
   4   7   6   12.96   16.87
  -4   7  -6    3.10   16.30
  -4   7  -7    6.20   15.15
  -4  -7  -7   10.15   17.04
  -4   7  -7   -1.68   17.81
   4   7   7    4.10   18.54
   4   7   8   28.90   21.11
  -4   8   9    2.47   23.42
   4  -8  -9    2.04   19.40
   4   8  -9   13.88   18.24
  -4   8   8   25.93   22.47
   4  -8  -8   -3.76   17.91
   4   8  -8   21.04   16.69
  -4   8   7  -13.46   20.23
   4  -8  -7   -1.72   16.82
   4   8  -7   32.48   15.74
  -4   8   6   18.77   13.65
  -4   8   6   10.63   19.85
   4  -8  -6    6.16   15.72
   4   8  -6    9.32   12.95
  -4   8   5   95.00   15.23
   4  -8  -5   63.72   14.66
   4   8  -5   85.10   15.18
  -4   8   5  118.19   22.68
  -4   8   4   -2.29   10.74
   4  -8  -4    8.13   11.70
   4   8  -4   13.04   10.96
  -4   8   3  123.67   18.80
   4  -8  -3  125.52   14.66
   4   8  -3  140.41   15.79
  -4  -8   3  156.88   14.52
  -4   8   2   38.85   13.73
  -4  -8   2   48.97    8.79
  -4   8   2   43.75    9.15
   4  -8  -2   39.54    8.95
   4   8  -2   33.16   10.63
  -4   8   1  215.67   16.22
  -4  -8   1  166.01   14.20
  -4   8   1  208.54   18.42
   4   8  -1  198.94   17.10
   4  -8   0  120.35   14.27
  -4  -8   0  160.81   15.62
  -4   8   0  144.03   13.60
  -4   8  -1  151.80   15.57
   4  -8   1  170.21   16.53
  -4  -8  -1  165.53   18.22
  -4   8  -2   -2.00   10.74
   4  -8   2   16.95   10.51
  -4   8  -2   13.71   10.58
  -4  -8  -2    6.63   11.88
  -4   8  -3    8.83   11.72
   4  -8   3   13.59   11.17
  -4   8  -3    1.09   11.90
  -4   8  -4   36.69   13.51
  -4   8  -4   12.58   13.30
  -4   8  -5   -2.70   13.42
   4   8   5   18.27   15.17
  -4   8  -5    8.52   15.15
  -4   8  -6   -2.94   14.55
   4   8   6   16.94   17.41
  -4   8  -6   14.11   16.76
   4   8   7   16.77   19.80
  -4  -8  -7   -1.65   15.74
  -4   8  -7  -23.58   16.68
   4   8   8    6.81   20.52
  -4   9   9   10.24   23.68
   4  -9  -9   20.64   20.31
   4   9  -9   15.69   17.90
  -4   9   8    7.30   22.77
   4   9  -8    3.26   16.29
   4  -9  -8    3.82   17.27
  -4   9   7   20.74   21.91
   4  -9  -7   10.43   17.06
   4   9  -7   11.93   15.03
  -4   9   6   20.28   14.05
   4  -9  -6   10.88   14.90
   4   9  -6  -12.18   13.67
  -4   9   6   36.82   21.00
  -4   9   5   13.14   12.08
   4  -9  -5    6.83   12.52
   4   9  -5    4.92   12.78
  -4   9   5    2.05   18.74
  -4   9   4  289.34   23.13
  -4   9   4  337.23   29.28
   4  -9  -4  261.82   22.83
   4   9  -4  255.27   22.32
  -4   9   3  231.76   23.05
   4  -9  -3  185.56   17.37
   4   9  -3  195.45   18.21
  -4   9   2  468.21   30.61
  -4  -9   2  477.94   30.03
   4   9  -2  483.27   31.55
   4  -9  -2  484.24   30.41
  -4   9   2  489.93   33.73
  -4   9   1    1.09   10.43
  -4  -9   1   14.01    6.60
  -4   9   1    3.31    8.90
   4   9  -1   -5.79    9.80
   4  -9   0  514.52   34.17
  -4   9   0  534.63   33.45
  -4  -9   0  550.29   35.31
  -4   9   0  494.74   34.04
  -4   9  -1  231.02   18.84
   4  -9   1  234.91   19.71
  -4  -9  -1  220.68   21.36
  -4   9  -1  205.86   18.84
  -4   9  -2  398.44   29.65
   4  -9   2  434.06   30.40
  -4  -9  -2  494.41   32.80
  -4   9  -3    2.28   11.63
   4  -9   3   20.72   12.48
   4   9   4   20.27   13.35
  -4   9  -4   -2.52   12.61
   4   9   5   13.48   14.53
  -4   9  -5    4.15   13.72
   4   9   6   19.22   17.43
  -4   9  -6  -21.01   14.95
   4   9   7  -14.93   18.39
  -4  -9  -7    8.08   16.98
   4   9   8   44.01   22.14
  -4  -9  -8  -19.07   18.22
   4  10  -9   17.55   18.31
   4 -10  -9  -12.53   19.73
  -4  10   9  -15.84   24.78
   4 -10  -8   15.51   19.58
   4  10  -8   13.15   16.57
  -4  10   8    7.49   22.52
   4 -10  -7   42.37   18.75
   4  10  -7   18.09   15.89
  -4  10   7   37.64   22.14
   4 -10  -6   42.54   15.64
   4  10  -6   27.51   15.53
  -4  10   5   35.72   13.42
   4 -10  -5   15.23   13.90
   4  10  -5    6.28   12.68
  -4  10   5    6.18   18.71
  -4  10   4   28.22   11.99
   4 -10  -4   10.69   12.13
   4  10  -4   26.61   12.81
  -4  10   4   16.81   18.09
   4  10  -3  285.09   23.18
   4 -10  -3  301.71   22.46
  -4  10   3  293.40   26.97
  -4  10   2    1.32   13.20
  -4 -10   2    7.51    7.77
  -4  10   2    5.35    9.38
   4  10  -2   22.79   11.18
   4 -10  -1  851.81   53.21
  -4  10   1  866.66   52.55
  -4 -10   1  883.54   50.78
   4  10  -1  914.54   53.80
  -4  10   1  964.53   54.52
   4 -10   0   37.69   12.17
  -4 -10   0   20.40   11.18
  -4  10   0   19.61    9.74
  -4  10   0   24.22   11.04
   4 -10   1   66.60   12.84
  -4 -10  -1   60.61   14.51
  -4  10  -1   81.63   12.90
  -4  10  -1   43.66   11.69
  -4  10  -2  246.31   20.41
   4 -10   2  229.52   21.01
  -4 -10  -2  224.73   22.92
  -4  10  -3   91.44   15.02
   4  10   3  108.72   14.85
   4 -10   3   65.31   14.69
   4  10   4   71.92   15.53
  -4  10  -4   82.79   15.77
   4  10   5   90.84   18.12
  -4  10  -5   45.20   15.54
   4  10   6   -1.96   17.08
  -4  10  -6    9.14   15.93
   4  10   7    6.53   19.50
   4  10   8   47.15   23.43
  -4 -10  -8   -6.78   17.98
   4  11  -9    1.77   18.76
   4 -11  -9    2.14   20.55
  -4  11   9   27.02   24.67
   4 -11  -8   -7.90   19.26
   4  11  -8   28.21   18.11
  -4  11   8   12.74   23.71
   4 -11  -7    8.94   16.65
   4  11  -7   19.97   15.81
  -4  11   7   14.32   22.55
  -4  11   6   37.55   20.81
   4 -11  -6    3.21   14.71
   4  11  -6    5.61   14.83
  -4  11   5    4.00   13.16
   4 -11  -5    9.81   13.12
   4  11  -5  -10.29   12.54
  -4  11   5   -8.24   18.92
  -4  11   4  117.54   21.20
   4 -11  -4  114.27   15.80
   4  11  -4   92.12   15.84
  -4  11   4   86.74   14.76
  -4  11   3   22.73   15.14
   4  11  -3   24.79   11.43
   4 -11  -3   16.10   10.53
  -4  11   2   17.78   12.86
  -4 -11   2    8.29    8.23
  -4  11   2   38.06   11.45
   4  11  -2    7.67   11.19
  -4  11   1   27.05   12.12
   4 -11  -1   27.81   11.66
  -4  11   1   26.61   10.56
   4  11  -1   33.14   11.45
   4 -11   0   -3.45   11.05
  -4 -11   0    9.46   11.66
  -4  11   0   32.64   11.34
  -4  11   0    3.26   10.94
   4 -11   1   19.68   11.87
  -4 -11  -1   16.81   13.56
  -4  11  -1    5.18   10.63
  -4  11  -1    4.31   10.75
  -4  11  -2   55.12   12.99
   4 -11   2   56.16   13.82
  -4 -11  -2   71.49   16.87
   4  11   3    7.48   10.46
  -4  11  -3   19.24   12.56
   4  11   4   14.83   13.91
  -4  11  -4   38.33   14.09
   4  11   5   26.16   15.67
  -4  11  -5   -5.75   14.37
   4  11   6   11.95   17.35
  -4  11  -6   -4.63   15.94
   4  11   7    4.44   19.15
  -4 -11  -8   23.30   17.78
  -4  12   9   13.76   26.16
   4 -12  -9   19.68   21.38
   4  12  -9   12.48   18.48
  -4  12   8   -5.17   23.46
   4 -12  -8   28.32   20.55
   4  12  -8   26.86   17.46
  -4  12   7   12.06   21.31
   4 -12  -7  -10.98   16.49
   4  12  -7   13.99   16.41
   4 -12  -6   14.72   15.82
   4  12  -6    4.29   13.70
  -4  12   6    4.43   19.04
   4 -12  -5  165.71   19.31
   4  12  -5  130.68   19.11
  -4  12   5  143.23   23.56
  -4  12   4   47.94   12.80
   4  12  -4    8.66   13.11
   4 -12  -4    6.15   12.01
  -4  12   4   37.14   18.09
   4  12  -3  151.52   16.97
   4 -12  -3  143.63   16.09
  -4  12   3  167.43   21.41
   4  12  -2   40.48   10.45
  -4  12   2   39.48   13.88
  -4  12   2   45.70   12.09
   4  12  -2   37.14   12.42
   4 -12  -1    6.86   10.85
  -4 -12   1   24.72   11.90
  -4  12   1   13.30   10.64
  -4  12   1    8.55   12.06
   4 -12   0   86.01   14.09
  -4 -12   0   88.44   15.27
  -4  12   0   92.64   13.56
  -4  12   0   57.08   13.18
   4 -12   1  406.37   29.12
  -4  12  -1  354.74   26.94
  -4 -12  -1  411.12   30.48
  -4  12  -1  341.17   26.75
  -4  12  -2   12.63   11.80
   4 -12   2   19.47   13.75
  -4 -12  -2   38.28   16.53
  -4  12  -3  192.66   20.00
   4  12   3  221.78   20.10
  -4  12  -4   29.61   14.42
   4  12   4   16.53   13.32
  -4 -12  -4   17.26   17.10
   4  12   5   19.42   15.60
  -4  12  -5   32.18   15.40
   4  12   6   36.44   17.79
  -4  12  -6   29.68   16.70
   4  12   7   42.81   20.37
   4  13  -9   39.43   19.22
   4 -13  -8    8.27   20.37
   4  13  -8   20.34   17.59
  -4  13   8  -20.84   23.63
   4 -13  -7   20.70   17.57
   4  13  -7   -1.58   15.84
  -4  13   7   31.50   23.56
  -4  13   6   24.35   22.25
   4 -13  -6   -6.70   16.49
   4  13  -6   30.64   15.43
  -4  13   5   33.07   20.34
   4  13  -5   12.20   14.41
   4 -13  -5   13.15   14.93
  -4  13   4   46.31   18.30
   4  13  -4   75.53   14.91
   4 -13  -4   70.53   14.33
  -4  13   3  139.80   20.64
   4  13  -3  165.67   18.57
  -4  13   3  158.22   17.76
   4  13  -2   44.60   11.93
  -4  13   2   17.51   13.66
  -4  13   2   43.72   11.96
   4 -13  -1   18.22   12.09
  -4 -13   1   11.05   13.03
  -4  13   1    7.69   11.62
  -4  13   1   17.75   12.24
  -4  13   0  395.77   28.62
   4 -13   0  456.17   30.69
  -4 -13   0  364.37   30.48
  -4  13   0  408.12   29.19
   4 -13   1   32.13   14.18
  -4 -13  -1   29.26   15.29
  -4  13  -1   20.59   12.43
  -4  13  -1   32.67   11.68
   4 -13   2  358.98   29.51
  -4  13  -2  336.34   27.44
  -4  13  -2  394.61   27.90
  -4 -13  -2  417.47   32.33
  -4  13  -3   16.63   13.47
  -4  13  -4   57.80   15.43
   4  13   4   63.84   15.42
  -4 -13  -4   64.73   19.05
   4  13   5   32.21   17.13
  -4  13  -5    7.44   15.20
   4  13   6   49.28   19.73
  -4  13  -6   11.07   15.82
   4  13   7  -15.99   20.19
   4 -14  -8   38.37   21.36
   4  14  -8    1.71   18.11
  -4  14   8   -2.61   23.94
   4 -14  -7    9.68   18.18
   4  14  -7   12.79   16.53
  -4  14   7   12.11   21.98
   4 -14  -6   -1.72   15.39
   4  14  -6   11.89   15.32
  -4  14   6   42.17   21.77
   4  14  -5    4.18   13.70
   4 -14  -5    9.03   14.26
  -4  14   5   10.27   19.23
   4 -14  -4    5.20   13.05
   4  14  -4   -5.33   13.52
  -4  14   4   -1.85   16.67
  -4  14   3   16.67   12.78
   4  14  -3   14.37   13.15
  -4  14   3   23.54   16.23
  -4  14   2   -6.19   11.88
   4  14  -2   25.07   11.60
  -4  14   2    5.96   13.70
   4  14  -2    5.20   12.77
   4 -14  -1   53.09   13.51
  -4 -14   1   56.97   14.36
  -4  14   1   50.86   13.71
  -4  14   1   53.50   13.91
   4 -14   0   55.67   14.05
  -4 -14   0   29.83   14.37
  -4  14   0   46.98   12.69
  -4  14   0   37.97   12.38
   4 -14   1   -4.43   13.54
  -4 -14  -1   30.01   15.56
  -4  14  -1    9.56   12.38
  -4  14  -1    3.47   11.16
   4 -14   2  -10.91   14.64
  -4  14  -2    7.49   12.82
  -4 -14  -2   32.34   16.87
  -4  14  -2   -3.47   10.92
  -4  14  -3   47.65   14.62
  -4  14  -4   12.76   14.38
   4  14   4   27.61   13.80
  -4 -14  -4   -5.91   20.05
   4  14   5  101.20   19.09
  -4  14  -5   41.14   16.66
   4  14   6   12.45   18.31
  -4  14  -6   33.73   17.63
   4  14   7    9.23   20.10
   4 -15  -8   -8.83   21.16
   4  15  -8    3.47   18.38
  -4  15   8   23.49   24.21
   4 -15  -7  -10.00   19.34
   4  15  -7  -12.99   16.05
  -4  15   7   -9.66   23.22
   4  15  -6   15.20   15.64
   4 -15  -6   -1.77   16.91
  -4  15   6   35.34   21.54
  -4  15   5   42.53   20.69
   4  15  -5    8.62   14.29
   4 -15  -5   29.60   15.69
  -4  15   4   23.98   18.93
   4 -15  -4   51.28   15.05
   4  15  -4   79.49   16.85
  -4  15   3  105.61   18.98
   4  15  -3   76.81   17.22
  -4  15   3   90.39   15.66
   4  15  -2  372.44   26.69
  -4  15   2  307.09   26.85
  -4  15   2  356.28   28.68
   4  15  -2  333.35   27.36
   4 -15  -1   21.91   13.34
  -4 -15   1   40.08   14.32
  -4  15   1   22.90   13.21
  -4  15   1   20.11   12.66
   4 -15   0  257.60   23.82
  -4 -15   0  239.25   23.84
  -4  15   0  249.18   22.02
  -4  15   0  208.54   20.72
   4 -15   1   42.01   15.35
  -4 -15  -1   72.19   17.12
  -4  15  -1   71.62   14.93
  -4  15  -1   62.47   13.54
   4 -15   2  117.92   20.08
  -4  15  -2  170.32   19.15
  -4 -15  -2  185.71   22.69
  -4  15  -2  141.23   16.57
  -4  15  -3   31.53   14.57
  -4  15  -4  106.64   17.43
  -4 -15  -4   89.93   22.57
  -4  15  -5   38.94   16.14
   4  15   6   52.05   19.97
  -4  15  -6   65.72   18.23
   4  15   7   13.92   21.19
   4 -16  -8    4.55   21.81
   4  16  -8   13.98   18.90
  -4  16   8   20.77   24.09
   4 -16  -7    4.12   20.79
   4  16  -7   41.19   17.97
  -4  16   7   57.63   23.86
   4  16  -6   -1.55   15.50
   4 -16  -6   16.55   17.39
  -4  16   6   50.46   22.79
   4 -16  -5   24.30   16.60
   4  16  -5   13.39   15.93
  -4  16   5   22.14   18.63
   4  16  -4   13.07   14.02
  -4  16   4   16.58   18.22
  -4  16   3   34.24   14.02
  -4  16   3   37.75   15.69
   4  16  -3   18.69   13.75
  -4  16   2  -14.08   13.95
   4 -16  -2   14.27   12.72
  -4 -16   2    9.96   14.67
   4  16  -2    3.89   11.64
  -4  16   2   -7.70   13.41
   4 -16  -1   21.69   14.39
  -4 -16   1    4.90   13.90
  -4  16   1   23.19   13.53
  -4  16   1    2.78   12.82
   4 -16   0   49.88   15.85
  -4 -16   0   59.70   16.01
  -4  16   0   46.60   14.83
  -4  16   0   35.66   13.45
   4 -16   1   29.43   15.09
  -4 -16  -1   38.93   16.76
  -4  16  -1   30.55   14.03
  -4  16  -1   61.93   13.68
  -4  16  -2   24.37   14.76
   4 -16   2   29.12   16.12
  -4 -16  -2   46.03   17.42
  -4  16  -3    5.68   14.22
  -4  16  -4   22.65   15.35
  -4 -16  -4   33.00   22.25
  -4  16  -5   43.18   17.20
  -4  16  -6   36.93   18.33
   4  16   7  -13.92   19.29
   4 -17  -8  -21.21   22.40
   4  17  -8   -1.77   18.31
  -4  17   8  -43.77   24.83
   4  17  -7   -8.39   16.90
   4 -17  -7   -4.28   20.21
  -4  17   7   19.10   21.23
   4  17  -6   14.37   16.18
   4 -17  -6   28.71   19.44
  -4  17   6    6.55   21.31
   4 -17  -5   74.41   18.97
   4  17  -5   66.39   17.95
  -4  17   5  121.38   21.57
   4  17  -4   63.58   18.13
  -4  17   4   62.47   19.04
  -4  17   3    5.61   13.48
   4  17  -3   10.67   12.52
  -4  17   3   36.08   16.50
   4  17  -3   31.68   15.54
  -4  17   2   10.35   13.90
   4 -17  -2   49.36   14.34
  -4 -17   2   55.93   16.42
   4  17  -2   20.59   12.81
  -4  17   2    4.71   13.99
   4 -17  -1   25.88   14.76
  -4 -17   1   -8.58   13.70
  -4  17   1   -5.83   13.60
  -4  17   1   21.63   13.78
   4 -17   0   94.75   18.34
  -4 -17   0   79.07   17.26
  -4  17   0   61.06   16.29
  -4  17   0   95.33   15.54
   4 -17   1  -17.05   14.70
  -4 -17  -1   23.71   17.33
  -4  17  -1    7.03   13.66
  -4  17  -1  -12.36   12.19
  -4  17  -2   25.52   14.47
   4 -17   2   30.31   17.12
  -4 -17  -2   76.87   18.95
  -4  17  -3   72.04   17.46
  -4  17  -4   17.04   15.64
  -4 -17  -4  -27.60   22.36
  -4  17  -5  -16.42   16.32
  -4 -17  -5   19.10   23.08
  -4  17  -6    5.15   17.24
   4  18  -7   11.99   18.01
   4 -18  -7   11.08   21.60
  -4  18   7   -7.10   21.18
   4  18  -6   41.19   18.92
   4 -18  -6   39.72   20.03
  -4  18   6   23.84   19.62
  -4  18   5   25.69   18.72
   4  18  -5   -9.58   16.46
  -4  18   4   -3.69   17.04
   4  18  -4   15.76   15.41
  -4  18   3   32.91   14.18
  -4 -18   3   31.81   17.94
  -4  18   3    5.17   15.50
   4  18  -3    7.00   13.11
   4  18  -3   20.54   15.78
  -4  18   2   -9.22   14.52
   4 -18  -2    8.62   12.70
  -4 -18   2  -12.84   16.15
   4  18  -2  -10.14   13.80
  -4  18   2   14.42   14.72
  -4  18   1  198.30   22.77
  -4 -18   1  197.59   23.67
  -4  18   1  241.39   22.99
   4 -18   0   20.43   16.31
  -4 -18   0   18.18   15.99
  -4  18   0   18.16   15.16
  -4  18   0   27.27   13.74
  -4  18  -1   26.77   15.33
   4 -18   1    3.54   16.62
  -4 -18  -1   37.47   17.52
  -4  18  -2  123.75   18.67
  -4 -18  -2  121.71   21.49
  -4  18  -3  152.73   20.47
  -4  18  -4   66.95   17.41
  -4 -18  -4   26.30   23.22
  -4  18  -5   73.73   18.59
  -4 -18  -5   45.18   25.83
  -4  18  -6   15.67   18.14
   4  19  -7  -10.54   17.63
   4 -19  -7   13.84   22.61
  -4  19   7    4.68   21.51
   4 -19  -6   18.66   19.53
   4  19  -6   18.62   17.71
  -4  19   6   -6.43   18.95
   4  19  -5    1.65   16.70
  -4  19   5  -31.50   19.52
   4  19  -4    6.57   16.49
  -4  19   4  -11.11   17.65
  -4 -19   3   27.13   19.03
   4  19  -3   21.92   14.18
  -4  19   3   22.49   17.42
  -4  19   2   -3.19   15.37
   4 -19  -2   21.03   14.39
  -4 -19   2  -19.34   15.69
   4  19  -2   -4.56   14.19
  -4  19   2    9.81   14.83
   4 -19  -1    9.97   14.22
  -4  19   1   -4.93   15.39
  -4 -19   1   24.35   17.21
  -4  19   1    1.54   14.20
  -4  19   0   28.95   16.43
   4 -19   0   24.73   15.98
  -4 -19   0   26.10   15.49
  -4  19  -1    3.14   15.49
   4 -19   1   -5.50   18.41
  -4 -19  -1   19.21   17.14
  -4  19  -2   32.94   15.12
   4 -19   2   13.36   16.77
  -4 -19  -2   51.92   19.39
  -4  19  -3   20.74   16.31
  -4  19  -4   52.82   17.76
  -4 -19  -4   14.84   24.13
  -4  19  -5   12.05   17.51
  -4 -19  -5  -18.31   25.57
   4  20  -7  -12.55   18.80
   4 -20  -7   -7.17   22.77
  -4  20   7  -18.42   22.27
   4  20  -6   -3.48   17.05
  -4  20   6   14.89   20.27
   4  20  -5   -6.83   17.21
  -4  20   5   39.15   19.15
   4  20  -4   17.08   16.37
  -4  20   4   31.39   18.78
  -4 -20   3   89.48   21.06
   4  20  -3   68.52   17.31
  -4  20   3   91.76   19.21
  -4  20   2    8.22   15.69
   4 -20  -2    3.14   14.66
  -4 -20   2    8.10   15.77
   4  20  -2   15.90   15.52
  -4  20   2   44.91   15.78
   4 -20  -1   17.24   15.99
  -4  20   1  -31.00   17.35
  -4 -20   1    5.85   16.63
  -4  20   0    1.70   16.35
   4 -20   0   14.60   17.40
  -4 -20   0   26.62   17.32
  -4  20  -1  208.13   23.62
   4 -20   1  143.54   23.46
  -4 -20  -1  222.15   25.16
  -4  20  -2    6.59   16.69
   4 -20   2   19.66   18.24
  -4  20  -3   28.35   16.64
  -4  20  -4    1.72   16.53
  -4 -20  -4  -17.75   24.02
  -4  20  -5   10.65   17.64
  -4 -20  -5  -24.40   25.68
   4  21  -7   12.80   18.99
   4 -21  -7  -17.36   24.78
   4  21  -6  -10.71   18.53
  -4  21   6   10.57   18.86
   4  21  -5  -12.37   18.57
  -4  21   5    1.96   17.62
  -4 -21   4   88.45   24.57
  -4  21   4   29.79   18.09
  -4 -21   3   11.39   18.99
  -4  21   3   -5.21   16.45
   4  21  -3   -7.90   14.79
  -4  21   2   35.34   16.69
   4 -21  -2   68.25   16.97
   4  21  -2   51.33   16.47
  -4  21   2   62.11   16.96
   4 -21  -1    1.78   16.02
  -4  21   1  -48.37   18.89
  -4 -21   1    2.02   17.03
   4 -21   0  101.37   20.30
  -4  21   0  125.82   20.92
  -4 -21   0  112.72   19.26
  -4  21  -1   19.40   17.59
   4 -21   1    3.88   17.33
  -4 -21  -1   18.12   18.39
  -4  21  -2  109.26   20.50
   4 -21   2   62.53   21.24
  -4  21  -3   22.68   17.05
  -4  21  -4    3.57   17.60
  -4 -21  -4  -57.17   24.99
  -4  21  -5   -1.84   18.46
  -4 -21  -5   47.49   28.07
  -4  22   6    4.19   19.44
   4  22  -6   -5.50   18.02
  -4  22   5   -5.87   18.54
   4  22  -5   12.76   17.63
  -4 -22   5  -23.09   25.15
  -4 -22   4   70.91   24.38
  -4  22   4   44.18   19.09
  -4 -22   3  -19.05   20.68
  -4  22   3  -13.91   16.43
   4  22  -3    3.27   16.04
  -4  22   2    6.84   16.53
  -4 -22   2  -15.38   19.01
   4  22  -2   10.31   16.75
   4 -22  -1   49.40   17.64
  -4  22   1   42.44   18.09
  -4 -22   1   60.26   18.92
  -4  22   0    7.57   16.71
   4 -22   0   40.41   17.62
  -4 -22   0   33.96   18.06
  -4  22  -1   27.81   18.40
   4 -22   1   -5.96   17.64
  -4 -22  -1   43.15   19.55
  -4  22  -2   32.86   18.55
   4 -22   2   45.45   19.79
  -4  22  -3   16.41   19.18
  -4  22  -4   -1.85   18.41
  -4 -22  -4  -18.56   24.59
  -4  22  -5   32.24   19.80
  -4 -22  -5   -5.71   27.52
  -4  23   6   -2.08   20.03
   4  23  -6    1.88   19.37
  -4  23   5   -7.79   18.47
  -4 -23   5   62.89   27.78
  -4 -23   4   40.81   24.91
  -4  23   4   34.70   18.35
  -4 -23   3   42.06   22.63
   4  23  -3   42.19   17.53
  -4  23   2   93.42   19.46
  -4 -23   2  104.81   22.71
   4  23  -2   56.86   19.62
   4 -23  -1  -11.24   18.00
  -4  23   1   -3.79   17.24
  -4 -23   1   17.03   18.35
   4 -23   0   39.31   19.09
  -4  23   0   51.15   20.20
  -4 -23   0   63.76   18.98
   4 -23   1   22.33   20.17
  -4  23  -1   44.78   18.98
  -4 -23  -1   46.15   20.09
  -4  23  -2   42.19   19.97
   4 -23   2   18.99   19.52
  -4  23  -3  -24.84   19.88
  -4  23  -4  -21.21   19.49
  -4 -23  -4  -16.17   26.00
  -4  23  -5   45.17   20.96
  -4 -23  -5   11.63   28.01
  -4  24   6   45.49   20.81
  -4 -24   6   49.00   30.11
  -4  24   5   -3.89   18.14
  -4 -24   5    6.17   26.60
  -4 -24   4   25.46   24.34
  -4 -24   3  -17.94   22.88
   4  24  -3  -13.85   16.99
  -4 -24   2   -4.71   19.10
   4  24  -2   -1.83   17.09
   4 -24  -1    1.91   17.73
  -4  24   1   30.94   18.67
  -4 -24   1   30.32   18.57
  -4  24   0   14.19   18.40
   4 -24   0   52.09   19.32
  -4 -24   0   56.94   19.43
   4 -24   1   24.76   17.94
  -4  24  -1   57.11   20.29
  -4 -24  -1   87.91   22.05
  -4  24  -2    2.01   18.73
   4 -24   2    8.61   19.01
  -4  24  -3    6.00   19.11
  -4 -24  -4   21.76   25.70
  -4  24  -4    4.02   20.04
  -4 -25   5   41.19   28.64
  -4 -25   4   29.15   25.18
  -4 -25   3  -23.80   22.39
   4  25  -3   19.55   17.76
  -4 -25   2    4.86   20.32
   4  25  -2   -7.54   17.64
  -4  25   1   -5.88   18.88
  -4 -25   1   -4.42   18.78
   4 -25   0   12.20   18.70
  -4  25   0   12.43   20.55
  -4 -25   0   21.61   19.24
   4 -25   1   23.09   20.37
  -4  25  -1   -4.23   20.19
  -4 -25  -1   43.86   20.30
  -4  25  -2   -8.37   19.18
   4 -25   2    2.19   19.63
  -4  25  -3   29.14   21.30
   4 -25   3   36.81   21.80
  -4 -25  -4   35.71   27.38
  -4  25  -4    2.09   19.39
  -4 -26   5  -45.52   29.40
  -4 -26   4    2.99   24.77
   4  26  -3   -3.65   18.80
  -4 -26   3  -27.22   23.31
   4  26  -2   -3.87   18.80
  -4 -26   2   -9.84   20.75
  -4  26   1   15.75   19.38
  -4 -26   1   22.67   19.77
   4 -26   0   14.42   19.16
  -4  26   0  -14.76   19.97
  -4 -26   0   -8.84   18.37
  -4  26  -1    6.51   20.74
   4 -26   1    2.13   18.70
  -4 -26  -1   31.44   19.23
  -4  26  -2   10.89   20.77
   4 -26   2   17.76   21.90
  -4  26  -3   19.46   20.05
   4 -26   3   39.67   22.86
  -4 -27   4   -3.06   26.17
   4  27  -3    5.59   18.97
  -4 -27   3   36.25   24.73
   4  27  -2   33.65   20.76
  -4 -27   2   27.39   21.14
  -4  27   1   13.80   18.56
  -4 -27   1   -2.33   19.56
   4 -27   0   37.45   21.02
  -4  27   0   59.75   22.05
  -4 -27   0   56.38   21.47
   4 -27   1   38.74   20.21
  -4  27  -1  -15.44   22.22
   4 -27   2   22.52   20.95
  -4  27  -2  -26.85   22.35
   4  28  -3   41.85   19.35
  -4 -28   3   25.41   25.60
   4  28  -2  -28.31   21.50
  -4 -28   2   25.27   21.23
  -4 -28   1   16.65   20.82
  -4  28   0   10.70   20.27
  -4 -28   0    6.90   19.70
   4 -28   1   56.61   22.12
  -4  28  -1   15.62   21.35
   4 -28   2   13.67   21.97
   4 -29   1   17.57   20.77
   5   0  -9   22.82   19.68
   5   0  -8   -7.18   17.94
   5   0  -7   19.81   16.39
  -5   0   6   27.56   14.90
   5   0  -6   23.60   15.78
  -5   0   5    6.75   12.29
  -5   0   5    7.27   17.21
   5   0  -5    5.11   13.03
   5   0  -4  267.56   20.65
  -5   0   4  200.27   20.23
  -5   0   4  233.22   25.41
  -5   0   3   14.90   10.33
   5   0  -3   10.76    9.32
  -5   0   3   -7.75   14.10
   5   0  -2   82.20   10.83
  -5   0   2   84.05   14.36
  -5   0   1    2.63    7.06
  -5   0   1   11.76   11.21
  -5   0   0  866.26   50.61
  -5   0  -1   -8.87    8.96
  -5   0  -2   -1.01   10.40
  -5   0  -3   26.46   12.68
  -5   0  -4  155.68   18.86
  -5   0  -5    4.56   16.67
  -5   0  -5    2.96   14.67
  -5   0  -6   39.95   18.44
  -5   0  -6   39.53   17.35
  -5   0  -7  -25.17   19.72
  -5   0  -7  -12.47   18.06
  -5   0  -8   24.31   18.78
   5   1  -9   11.29   18.49
   5  -1  -9   48.22   22.17
   5   1  -8   23.02   18.55
   5  -1  -8   41.92   19.86
   5   1  -7   56.85   17.49
   5  -1  -7   35.40   17.88
  -5   1   6   21.45   14.55
  -5   1   6   23.84   18.25
   5   1  -6   10.14   13.84
   5  -1  -6   31.59   16.14
  -5  -1   5  214.64   21.50
  -5   1   5  160.73   20.86
  -5   1   5  226.88   25.80
   5   1  -5  226.19   20.60
   5  -1  -5  243.81   21.98
  -5  -1   4  126.24   15.87
  -5   1   4  111.50   16.22
   5   1  -4  112.71   14.78
   5  -1  -4  116.77   15.32
  -5  -1   4  142.81   21.48
  -5   1   4  177.91   22.45
  -5  -1   3  191.02   18.77
  -5   1   3  179.02   18.14
   5  -1  -3  231.20   17.77
   5   1  -3  175.83   17.43
  -5   1   3  273.38   23.50
  -5  -1   3  245.40   22.26
   5   1  -2  750.06   44.61
   5  -1  -2  724.45   44.16
  -5   1   2  760.81   47.87
  -5  -1   2  793.88   47.77
  -5   1   1   53.36   12.62
  -5  -1   1   55.97   12.85
   5   1  -1   46.99    9.06
  -5   1   1   38.65    8.89
  -5  -1   1   49.42    8.99
  -5   1   0  449.43   29.08
  -5  -1   0  462.62   29.25
  -5   1  -1    7.05    9.13
  -5  -1  -1   18.04    9.48
  -5   1  -2  330.87   23.89
  -5  -1  -2  310.06   23.92
  -5   1  -3   11.36   11.85
  -5  -1  -3   17.49   11.86
  -5   1  -4   90.03   17.26
  -5   1  -4  129.16   16.99
  -5  -1  -4  120.11   17.96
  -5   1  -5    7.56   16.62
  -5  -1  -5   31.94   16.80
  -5   1  -5    2.92   15.13
  -5  -1  -5   31.69   15.11
  -5   1  -6  -30.02   19.33
  -5  -1  -6    8.34   17.32
  -5   1  -6   25.97   16.97
  -5  -1  -6   21.84   16.19
  -5   1  -7   -1.80   18.71
  -5  -1  -7   21.53   18.95
  -5   1  -7   -1.77   17.22
  -5  -1  -7    9.04   18.63
  -5  -1  -8   16.99   20.18
   5   2  -9   39.03   19.40
   5  -2  -9   15.66   19.76
   5   2  -8   29.73   17.90
   5  -2  -8   -5.56   18.95
   5   2  -7   59.27   17.72
   5  -2  -7   41.38   18.91
  -5   2   6   44.59   14.95
  -5   2   6   66.30   20.88
   5   2  -6   31.37   15.22
   5  -2  -6   15.49   16.00
  -5  -2   5   34.77   13.64
  -5   2   5   72.92   14.33
  -5   2   5   84.60   20.80
   5   2  -5   73.11   14.19
   5  -2  -5   53.41   15.26
  -5   2   4  109.72   15.98
  -5  -2   4   93.26   15.08
   5   2  -4  100.65   14.23
   5  -2  -4  105.88   15.05
  -5  -2   4  127.49   18.74
  -5   2   4   83.33   20.02
  -5  -2   3   45.93   10.88
   5  -2  -3   33.26   10.19
   5   2  -3   33.47   10.37
  -5   2   3   48.22   16.59
  -5  -2   3   25.07   14.02
   5  -2  -2   11.43    8.45
   5   2  -2   11.44    8.68
  -5   2   2   14.43   12.45
  -5  -2   2   19.80   12.02
  -5   2   1  185.43   18.36
  -5  -2   1  220.66   18.48
  -5   2   1  154.03   14.40
  -5  -2   1  172.10   14.11
   5   2  -1  170.74   14.86
  -5   2   0    3.14    8.50
  -5  -2   0    7.18    8.45
  -5   2   0    7.59    7.69
  -5   2  -1   14.25    9.02
  -5  -2  -1   15.34    9.67
  -5   2  -1   11.17    9.36
  -5   2  -2  364.71   26.97
  -5   2  -2  369.71   26.72
  -5  -2  -2  386.90   26.87
  -5   2  -3  138.85   16.82
  -5  -2  -3  120.11   16.88
  -5   2  -3  178.19   18.30
  -5   2  -4   21.73   12.95
  -5  -2  -4   18.76   14.69
  -5   2  -4  -17.39   14.69
  -5  -2  -5   56.87   16.68
  -5   2  -5   69.59   18.56
  -5   2  -6   11.31   16.32
  -5  -2  -6   29.04   18.30
  -5   2  -6   20.02   18.69
  -5  -2  -6   48.41   18.77
  -5   2  -7   20.96   18.05
  -5  -2  -7  -23.86   18.67
  -5   2  -7    9.03   18.80
  -5  -2  -7  -14.29   18.54
  -5  -2  -8   43.59   21.29
   5   3  -9   12.86   18.71
   5  -3  -9    5.99   19.59
   5   3  -8   12.08   17.20
   5  -3  -8   -3.81   20.21
  -5   3   7   56.66   20.86
   5   3  -7   22.11   16.12
  -5   3   6   24.83   13.72
  -5   3   6   69.95   21.19
   5   3  -6   60.53   15.69
   5  -3  -6   17.45   15.85
  -5  -3   5   20.05   12.99
  -5   3   5   34.99   15.01
  -5   3   5    4.18   19.64
   5   3  -5   22.19   13.35
   5  -3  -5   -2.77   13.59
  -5  -3   4   34.25   12.02
  -5   3   4   66.94   19.73
  -5   3   4   27.53   11.72
   5  -3  -4   37.72   12.48
   5   3  -4   50.05   12.10
   5  -3  -3  365.63   24.78
   5   3  -3  315.76   24.27
  -5   3   3  356.16   29.63
  -5  -3   3  360.04   28.15
  -5  -3   3  328.79   24.61
  -5   3   2  226.67   21.41
  -5  -3   2  244.28   20.52
   5   3  -2  206.54   17.96
   5  -3  -2  216.38   16.64
  -5   3   1   -1.22   11.29
  -5  -3   1   19.40   10.62
  -5  -3   1   -4.14    7.89
  -5   3   1   12.28    7.59
   5   3  -1   -3.06    8.48
  -5   3   0  143.12   13.26
  -5  -3   0  130.56   13.04
  -5   3   0  100.77   11.67
  -5   3   0  131.66   15.41
  -5   3  -1    8.99    9.27
  -5  -3  -1    4.42    9.34
  -5   3  -1   -2.40    9.18
  -5   3  -2   35.31   11.68
  -5  -3  -2   40.02   11.12
  -5   3  -2   30.23   12.21
  -5   3  -3   30.75   11.94
  -5  -3  -3    1.15   11.46
  -5   3  -3   17.33   13.39
  -5   3  -4   50.11   13.57
  -5  -3  -4   23.98   14.29
  -5   3  -4   29.46   14.92
  -5   3  -5   30.32   15.72
  -5  -3  -5    3.09   15.60
  -5   3  -5    6.05   15.72
  -5   3  -6   63.88   17.75
  -5  -3  -6   36.50   18.35
  -5   3  -6   40.26   19.02
  -5   3  -7   15.58   18.42
  -5  -3  -7  -11.20   18.71
  -5   3  -7   21.63   19.88
  -5  -3  -7   21.38   19.78
  -5  -3  -8  -13.41   19.74
   5   4  -9   -5.48   17.75
   5  -4  -9  -12.20   20.59
   5   4  -8   15.42   17.02
   5  -4  -8  -21.32   20.17
  -5   4   7   -6.40   19.86
   5   4  -7   37.60   15.84
   5  -4  -7    3.59   18.17
  -5   4   6   -3.13   14.10
  -5   4   6   17.22   20.57
   5   4  -6    1.41   13.32
   5  -4  -6   -4.86   16.22
  -5   4   5  246.61   22.53
  -5  -4   5  188.54   20.92
  -5   4   5  221.26   27.18
   5   4  -5  243.09   21.43
   5  -4  -5  160.30   20.95
  -5  -4   4    2.34   11.74
  -5   4   4    5.98   18.01
  -5   4   4   -5.07   11.76
   5  -4  -4    1.19   11.70
   5   4  -4   22.06   11.62
  -5  -4   3  111.35   13.40
   5  -4  -3  106.02   13.21
   5   4  -3  101.07   13.68
  -5   4   3   67.32   17.03
  -5  -4   2   24.17    9.24
   5   4  -2   29.31   10.15
  -5   4   2   31.14   14.06
  -5  -4   2   25.08   11.79
  -5   4   1   20.89   12.05
  -5  -4   1   43.80   12.41
  -5  -4   1   31.84    8.18
  -5   4   1   32.40    8.82
   5   4  -1   41.63    9.48
  -5   4   0    0.64    7.86
  -5   4   0   -3.57   11.17
  -5   4   0   24.16    9.58
  -5  -4   0    0.78    8.09
   5   4   0    5.14    9.27
  -5   4  -1  287.65   22.66
  -5   4  -1  339.96   22.70
  -5  -4  -1  309.14   22.54
  -5   4  -2   23.49   11.68
  -5  -4  -2   28.52   10.95
  -5   4  -2   45.10   11.84
   5  -4   2   32.37   10.49
  -5   4  -3   65.17   13.12
  -5  -4  -3   60.13   13.31
  -5   4  -3   83.79   15.41
  -5   4  -4   46.21   13.76
  -5  -4  -4   32.98   13.53
  -5   4  -4   44.44   15.54
  -5   4  -5   18.68   14.47
  -5  -4  -5   44.45   15.98
  -5   4  -5   44.14   16.92
  -5   4  -6   -6.36   16.09
  -5  -4  -6   17.43   17.37
  -5   4  -6    5.03   18.15
  -5   4  -7   70.43   19.22
  -5  -4  -7   49.17   20.77
  -5   4  -7   32.37   19.98
  -5  -4  -7   31.90   20.61
  -5  -4  -8   17.39   20.03
   5   5  -9    3.65   17.94
   5  -5  -9   -8.28   21.22
  -5   5   8   52.03   22.10
   5   5  -8   32.52   18.05
   5  -5  -8   11.73   19.11
  -5   5   7   35.77   21.84
   5   5  -7   28.18   15.99
   5  -5  -7   18.10   17.55
  -5   5   6    9.01   21.46
   5  -5  -6   37.51   16.42
   5   5  -6   53.63   15.71
  -5   5   6   64.73   17.11
  -5   5   5   19.71   19.53
   5  -5  -5   27.22   14.68
   5   5  -5   32.89   13.11
  -5   5   5   31.73   15.75
  -5  -5   5   16.16   13.70
  -5   5   4  204.81   24.76
  -5   5   4  195.76   19.76
   5  -5  -4  182.70   18.52
   5   5  -4  149.20   17.77
  -5  -5   4  173.42   17.55
   5  -5  -3  108.34   13.99
   5   5  -3  126.67   15.15
  -5  -5   3  119.96   13.97
  -5   5   2   13.72   13.50
  -5  -5   2   15.08   11.98
  -5  -5   2    7.11    8.47
   5   5  -2   25.00   10.19
  -5   5   1  218.56   17.54
  -5   5   1  222.27   21.09
  -5  -5   1  210.38   19.31
   5   5  -1  221.36   18.15
  -5   5   0  976.57   59.47
  -5  -5   0  964.92   58.72
  -5  -5   0 1154.24   61.32
  -5   5   0 1080.95   61.86
  -5   5  -1    7.57    9.66
  -5  -5  -1   17.55    9.33
  -5   5  -1   17.99    9.67
  -5  -5  -2  225.43   18.81
  -5   5  -2  205.50   19.57
  -5   5  -2  232.58   19.56
   5  -5   2  235.60   19.02
  -5  -5  -3   37.59   11.78
  -5   5  -3   34.70   12.73
   5  -5   3   33.43   10.75
  -5   5  -3   61.10   14.43
  -5   5  -4   53.12   14.78
  -5  -5  -4   56.11   14.45
  -5   5  -4   32.50   15.17
  -5   5  -5   -2.88   14.15
  -5  -5  -5    6.07   14.75
  -5   5  -5   10.67   16.51
  -5   5  -6   -6.35   16.36
  -5  -5  -6   19.00   16.41
  -5   5  -6  -15.05   18.07
  -5   5  -7   23.98   17.44
  -5  -5  -7   26.74   20.36
  -5   5  -7   27.06   20.58
  -5  -5  -7   31.64   19.35
  -5  -5  -8   23.32   19.91
   5  -6  -9  -12.54   22.20
   5   6  -9   58.85   20.40
  -5   6   8  -23.66   22.74
   5  -6  -8   -3.93   17.65
   5   6  -8   22.25   18.16
  -5   6   7   46.33   22.84
   5  -6  -7   67.29   19.90
   5   6  -7   72.66   18.44
  -5   6   6   23.14   21.99
   5  -6  -6   40.62   16.32
   5   6  -6   -7.15   13.86
  -5   6   6   -6.38   14.43
  -5   6   5   15.52   20.82
   5  -6  -5   24.35   14.17
   5   6  -5    1.28   13.04
  -5   6   5    8.77   13.02
  -5   6   4   44.37   19.13
  -5   6   4   73.29   14.79
   5  -6  -4   25.95   12.84
   5   6  -4   32.58   12.75
  -5  -6   4   46.56   12.12
  -5   6   3  208.57   22.96
   5  -6  -3  165.05   17.84
   5   6  -3  225.10   19.10
  -5  -6   3  200.20   18.13
  -5   6   2    8.42   13.57
  -5  -6   2   23.73    9.33
   5   6  -2   17.43   10.49
  -5   6   1  559.33   36.57
   5   6  -1  610.72   37.89
  -5   6   1  632.45   39.89
  -5  -6   1  623.22   38.79
  -5  -6   0   19.49   10.41
  -5   6   0    1.81    9.59
  -5   6   0   -1.22   11.49
  -5   6  -1   40.28   11.20
  -5   6  -1   32.86   10.36
   5  -6   1   16.00   10.32
  -5   6  -2  295.05   23.29
  -5   6  -2  272.53   22.32
   5  -6   2  283.54   22.27
  -5   6  -3   -3.54   11.75
   5  -6   3    1.07    9.96
  -5   6  -3   10.61   12.65
  -5  -6  -4   -1.27   12.91
  -5   6  -4    5.23   13.38
  -5   6  -4    1.36   14.63
  -5   6  -5   -1.45   14.77
  -5  -6  -5   25.50   14.95
  -5   6  -5    4.57   16.13
  -5   6  -6   33.53   17.19
  -5  -6  -6   10.26   17.57
  -5   6  -6   30.22   17.90
  -5   6  -7  -20.73   18.41
  -5  -6  -7    7.55   19.04
  -5   6  -7   23.61   20.46
   5  -7  -9   -2.11   19.67
   5   7  -9   18.41   18.93
  -5   7   8   19.68   23.44
   5  -7  -8  -13.70   18.16
   5   7  -8   36.29   18.43
  -5   7   7  -11.96   21.49
   5  -7  -7   -1.79   17.20
   5   7  -7   36.47   16.95
  -5   7   6   20.94   15.54
  -5   7   6   -7.09   21.58
   5  -7  -6   16.19   15.36
   5   7  -6   23.00   15.41
  -5   7   5    7.37   13.54
  -5   7   5  -17.85   21.38
   5  -7  -5   -8.59   13.27
   5   7  -5   15.71   12.55
  -5  -7   4  130.66   15.20
  -5   7   4  103.13   21.40
  -5   7   4  147.46   17.02
   5  -7  -4  126.11   16.31
   5   7  -4  102.53   16.14
  -5  -7   3   98.34   13.19
  -5   7   3  122.79   19.85
   5   7  -3   90.94   13.90
  -5  -7   2  737.95   44.68
   5   7  -2  762.09   45.81
  -5   7   2  738.55   48.29
  -5  -7   1    6.05    7.82
  -5   7   1   12.74   12.37
  -5   7   1   14.59   10.15
   5   7  -1   22.73   10.82
  -5  -7   0  153.78   16.75
  -5   7   0  143.46   15.62
  -5   7   0  177.96   17.77
  -5   7  -1  152.80   16.44
  -5   7  -1  160.55   15.76
   5  -7   1  190.84   17.26
  -5  -7  -1  159.06   20.04
  -5   7  -2   87.61   14.19
   5  -7   2   74.96   13.26
  -5   7  -2   72.52   13.65
  -5   7  -3  -15.80   12.87
   5  -7   3    3.43   10.95
  -5   7  -3   18.98   13.34
  -5   7  -4   75.19   16.02
  -5   7  -4  101.04   18.19
  -5   7  -5   22.21   14.93
  -5  -7  -5   36.64   15.19
  -5   7  -5   36.93   17.27
  -5   7  -6   40.51   17.78
  -5  -7  -6   10.13   17.59
  -5   7  -6    8.47   17.56
  -5   7  -7    1.74   17.77
  -5  -7  -7  -26.00   19.43
  -5   7  -7   -9.12   20.21
  -5   8   9  -56.88   25.37
   5  -8  -9  -31.97   20.70
   5   8  -9    9.21   19.07
  -5   8   8   38.12   24.14
   5  -8  -8   -9.77   18.63
   5   8  -8    8.65   17.75
  -5   8   7    7.36   22.84
   5  -8  -7   -1.79   16.81
   5   8  -7   60.97   17.19
  -5   8   6   21.16   15.69
  -5   8   6   57.44   23.52
   5  -8  -6   51.65   16.64
   5   8  -6   16.13   14.59
  -5   8   5    7.47   13.33
  -5   8   5   -4.47   19.55
   5   8  -5    2.67   12.77
   5  -8  -5    9.99   13.96
  -5  -8   4   33.91   12.07
  -5   8   4   38.57   19.28
  -5   8   4   21.59   12.56
   5   8  -4   23.29   13.11
   5  -8  -4   23.31   12.60
  -5  -8   3   35.95   10.19
  -5   8   3   50.22   17.12
   5   8  -3   46.62   13.34
  -5  -8   2  142.81   14.12
   5   8  -2  129.63   15.81
  -5   8   2  163.78   18.65
  -5  -8   1   31.95    8.49
  -5   8   1   47.82   13.76
  -5   8   1   66.86   11.47
   5   8  -1   49.35   12.62
  -5   8   0  476.58   32.45
  -5  -8   0  486.70   34.20
  -5   8   0  538.11   34.82
  -5   8  -1   51.21   10.94
   5  -8   1   34.98   12.28
  -5  -8  -1   51.71   14.40
  -5   8  -1   16.82   11.13
  -5   8  -1   42.08   13.99
  -5   8  -2   69.82   13.27
   5  -8   2   64.32   13.22
  -5   8  -2   50.11   13.08
  -5   8  -3   58.92   14.27
   5  -8   3   68.37   13.84
  -5   8  -3   67.34   15.46
  -5   8  -4   11.01   14.10
  -5   8  -4   22.11   15.56
  -5   8  -5   18.13   15.31
  -5   8  -5    6.21   16.55
  -5  -8  -6   26.45   17.05
  -5   8  -6    8.22   16.14
  -5   8  -6   10.24   18.21
  -5  -8  -7   16.45   19.05
  -5   8  -7   22.82   17.89
  -5   9   9    8.00   24.97
  -5   9   8   31.27   24.17
   5  -9  -8    5.93   18.28
   5   9  -8   -5.24   17.91
  -5   9   7    2.49   22.77
   5  -9  -7   17.95   17.98
   5   9  -7   -4.86   15.81
  -5   9   6    6.57   14.39
  -5   9   6   21.52   22.20
   5   9  -6   16.38   14.95
   5  -9  -6   35.66   15.57
  -5   9   5   61.71   15.90
   5   9  -5   69.58   16.67
   5  -9  -5   54.26   15.33
  -5   9   5   69.30   21.56
  -5   9   4    2.03   17.32
  -5   9   4    6.85   12.28
   5   9  -4   16.45   13.02
   5  -9  -4   17.22   12.00
  -5   9   3    1.74   15.37
   5   9  -3    4.72   11.64
  -5  -9   3    2.99   10.02
  -5   9   2   21.97   12.90
   5   9  -2   37.34   12.82
  -5  -9   2   30.90    9.82
  -5   9   1  240.72   21.92
  -5  -9   1  201.52   16.44
  -5   9   1  251.31   18.90
   5   9  -1  206.54   20.44
   5  -9   0   22.85   12.40
  -5  -9   0   12.36   12.20
  -5   9   0   16.15   10.81
  -5   9   0    8.96   12.51
   5  -9   1  157.42   17.38
  -5  -9  -1  171.74   20.34
  -5   9  -1  183.28   18.03
  -5   9  -1  170.68   18.31
  -5   9  -2   51.73   13.02
   5  -9   2   34.82   12.50
  -5   9  -3   68.31   15.32
   5  -9   3   73.98   15.10
  -5   9  -3   77.96   15.98
  -5   9  -4   73.45   16.27
   5  -9   4   86.42   15.98
  -5   9  -4  110.41   18.17
  -5   9  -5    9.26   16.31
  -5   9  -5   20.39   17.16
  -5  -9  -6    6.50   15.89
  -5   9  -6    5.01   17.26
  -5   9  -7    3.54   18.11
  -5  -9  -7   -9.01   17.67
  -5  10   8  -29.22   24.49
   5 -10  -8   -1.98   17.92
   5  10  -8  -14.17   17.95
  -5  10   7   27.74   22.24
   5  10  -7   29.55   16.62
   5 -10  -7   16.31   17.46
  -5  10   6    9.91   15.15
  -5  10   6   -4.79   23.16
   5  10  -6   22.68   16.13
   5 -10  -6   13.01   16.12
  -5  10   5   25.85   14.59
   5  10  -5   12.56   13.89
   5 -10  -5   11.56   13.95
  -5  10   5    2.23   20.72
  -5  10   4  138.48   22.87
  -5  10   4  128.30   17.65
   5  10  -4  102.81   17.53
  -5  10   3   17.65   16.50
   5  10  -3   16.00   13.07
  -5 -10   3   22.80   10.19
  -5  10   2   24.11   14.46
  -5  10   2   18.24   11.00
   5  10  -2   -3.57   11.95
  -5 -10   2   17.62    8.72
  -5  10   1  123.86   17.30
  -5  10   1  113.32   14.82
   5  10  -1  119.63   15.94
   5 -10   0   30.22   11.77
  -5 -10   0   34.75   13.45
  -5  10   0   22.27   11.40
  -5  10   0   41.71   13.02
   5 -10   1   59.88   14.30
  -5 -10  -1   40.30   15.46
  -5  10  -1   36.99   11.98
  -5  10  -1   41.90   13.76
  -5  10  -2  176.15   18.65
   5 -10   2  141.63   18.28
  -5  10  -3    5.27   12.90
   5 -10   3   19.30   13.57
  -5  10  -4    8.66   14.11
   5 -10   4   -1.44   13.28
  -5  10  -5   90.96   19.05
  -5  10  -6   32.09   18.21
  -5 -10  -7   44.46   19.10
  -5  10  -7   28.41   19.28
   5  11  -8   -7.14   18.85
   5 -11  -8  -22.04   18.42
  -5  11   8    5.38   25.02
   5  11  -7    8.31   16.85
   5 -11  -7    7.30   17.77
  -5  11   7   53.27   24.74
  -5  11   6   23.92   22.86
   5  11  -6   20.00   15.90
   5 -11  -6   -1.65   15.60
  -5  11   5   26.55   20.55
   5 -11  -5   18.98   14.47
   5  11  -5   30.05   15.00
  -5  11   5    7.67   15.19
  -5  11   4   28.49   20.16
   5  11  -4   28.27   14.52
  -5  11   4   24.02   13.46
  -5  11   3   84.94   18.88
   5  11  -3   91.45   15.82
  -5  11   2  340.72   25.72
   5  11  -2  333.52   26.98
  -5  11   2  391.95   29.62
  -5 -11   1   60.77   14.14
  -5  11   1   43.30   11.89
  -5  11   1   53.84   14.56
   5 -11   0   19.29   13.15
  -5 -11   0  -10.61   12.69
  -5  11   0   -4.45   11.17
  -5  11   0   -2.66   12.67
   5 -11   1   91.92   15.28
  -5 -11  -1   68.94   17.78
  -5  11  -1   61.89   13.66
  -5  11  -1   71.35   15.41
  -5  11  -2   19.92   12.93
   5 -11   2   14.05   13.85
  -5 -11  -2   29.00   16.79
  -5  11  -3   95.61   16.93
   5 -11   3   88.02   16.31
  -5  11  -4   35.28   15.71
   5 -11   4   24.53   15.19
  -5  11  -5   27.10   16.73
  -5  11  -6   15.38   17.71
  -5 -11  -7  -13.94   17.72
  -5  11  -7   23.30   19.32
   5  12  -8   21.62   19.57
   5 -12  -8   16.22   20.59
  -5  12   8  -10.82   25.02
   5  12  -7  -11.79   17.82
   5 -12  -7   -7.45   18.39
  -5  12   7  -48.38   25.12
  -5  12   6   28.56   21.45
   5 -12  -6    1.67   15.71
   5  12  -6   -4.71   14.88
  -5  12   5   85.85   22.24
   5 -12  -5   39.92   15.85
   5  12  -5   76.31   17.06
  -5  12   5   60.17   16.08
   5  12  -4   19.46   14.83
  -5  12   4   -4.06   18.14
   5  12  -3  106.60   17.32
  -5  12   3  129.27   20.69
  -5  12   2    9.42   15.00
  -5  12   2   -5.54   11.47
   5  12  -2   10.56   13.60
  -5 -12   1   62.80   13.84
  -5  12   1   32.45   11.62
  -5  12   1   62.43   15.24
   5 -12   0   49.34   14.66
  -5 -12   0   12.70   13.88
  -5  12   0   42.02   13.08
  -5  12   0   18.80   13.22
   5 -12   1  423.13   32.37
  -5  12  -1  435.98   31.12
  -5 -12  -1  431.83   33.97
  -5  12  -1  427.54   31.56
   5 -12   2    5.99   13.99
  -5 -12  -2   18.85   16.72
  -5  12  -2   -1.28   12.95
  -5  12  -2   30.74   14.12
  -5  12  -3  111.92   17.35
   5 -12   3  139.94   19.26
  -5  12  -4   17.97   14.86
   5 -12   4    6.52   14.80
  -5  12  -5   17.77   16.08
  -5  12  -6    6.89   17.56
  -5 -12  -7  -15.50   18.36
  -5  12  -7    1.79   18.03
  -5  13   8   -5.42   24.64
   5  13  -8   51.05   19.99
   5 -13  -8   37.44   20.62
  -5  13   7   38.08   24.92
   5 -13  -7   26.57   18.60
   5  13  -7   13.70   18.68
   5 -13  -6   28.95   17.11
   5  13  -6   22.39   16.70
  -5  13   6   68.51   24.04
   5  13  -5   13.56   15.65
  -5  13   5    8.74   20.08
   5  13  -4   72.16   17.10
  -5  13   4  146.27   22.99
   5  13  -3   19.75   14.85
  -5  13   3   32.43   17.37
  -5  13   2   17.66   13.74
  -5  13   2    5.96   12.49
   5  13  -2  -16.64   13.89
  -5 -13   1   29.19   13.80
  -5  13   1    4.76   11.44
  -5  13   1  -16.05   14.50
   5 -13   0  325.15   26.65
  -5 -13   0  284.89   26.66
  -5  13   0  299.33   24.67
  -5  13   0  301.78   25.57
   5 -13   1   12.16   14.16
  -5 -13  -1   14.45   15.29
  -5  13  -1   30.41   14.06
  -5  13  -1   38.35   13.64
   5 -13   2  172.70   21.25
  -5 -13  -2  224.08   24.87
  -5  13  -2  151.82   18.86
  -5  13  -2  160.73   19.42
  -5  13  -3   67.93   15.86
   5 -13   3   87.38   17.88
  -5  13  -4   15.26   15.96
   5 -13   4   -1.73   15.41
  -5  13  -5   54.23   18.15
  -5  13  -6   19.13   17.45
  -5  13  -7   -3.62   19.09
  -5  14   8  -10.81   25.61
   5  14  -8  -12.89   18.84
   5 -14  -8    2.12   20.41
  -5  14   7   12.62   22.75
   5 -14  -7   21.35   19.03
   5  14  -7  -27.77   17.71
   5 -14  -6   15.70   16.83
   5  14  -6   31.06   18.12
  -5  14   6   -9.33   22.04
   5  14  -5   29.47   16.13
  -5  14   5   -2.17   19.49
   5  14  -4   88.86   17.55
  -5  14   4  113.05   21.80
   5  14  -3   14.75   15.10
  -5  14   3   10.93   16.43
  -5  14   2   -3.30   14.52
  -5  14   2   14.05   12.03
   5  14  -2   11.68   14.59
   5 -14  -1  272.52   23.28
  -5 -14   1  209.93   23.29
  -5  14   1  248.78   22.17
  -5  14   1  223.87   22.75
   5 -14   0   21.60   15.15
  -5 -14   0   27.57   15.19
  -5  14   0    6.39   12.88
  -5  14   0   11.24   13.29
   5 -14   1   16.05   15.49
  -5 -14  -1   14.72   15.88
  -5  14  -1   18.46   13.50
  -5  14  -1    8.37   12.75
   5 -14   2   70.10   18.81
  -5 -14  -2   60.15   18.48
  -5  14  -2   73.01   15.90
  -5  14  -2   83.22   15.73
  -5  14  -3  -10.24   14.21
   5 -14   3  -24.33   17.52
  -5  14  -4   14.10   15.50
   5 -14   4    5.47   16.80
  -5  14  -5   13.35   17.15
   5 -14   5  -13.40   18.72
  -5  14  -6   -1.76   17.84
   5 -15  -8   47.92   21.86
   5  15  -8   31.66   20.51
   5 -15  -7   29.79   19.63
   5  15  -7    5.30   17.46
  -5  15   7   -5.01   23.37
  -5  15   6    6.93   22.14
   5  15  -6   13.35   16.55
  -5  15   5   21.63   20.80
   5  15  -5    3.20   16.34
  -5  15   4   14.13   17.55
   5  15  -4   18.78   16.07
  -5  15   3   42.46   17.85
   5  15  -3   30.80   16.72
  -5 -15   2   91.97   17.72
  -5  15   2  117.35   16.70
  -5  15   2  132.74   20.16
   5 -15  -1   -4.54   13.82
  -5 -15   1   -6.80   14.07
  -5  15   1   12.10   13.47
  -5  15   1  -13.82   13.84
   5 -15   0   42.25   16.70
  -5 -15   0   12.52   15.21
  -5  15   0   61.94   14.84
  -5  15   0   60.76   15.42
   5 -15   1   57.58   16.37
  -5 -15  -1   56.58   16.96
  -5  15  -1   20.59   14.91
  -5  15  -1   56.26   14.71
   5 -15   2    3.51   16.57
  -5 -15  -2   28.80   18.36
  -5  15  -2    8.60   14.14
  -5  15  -2    7.09   13.40
  -5  15  -3   27.12   15.24
   5 -15   3   -3.65   17.57
  -5  15  -3   27.89   14.46
  -5  15  -4   81.88   18.38
   5 -15   4   32.60   18.69
  -5  15  -5   10.27   16.68
   5 -15   5   -6.06   19.24
  -5  15  -6   21.55   18.58
   5 -16  -7   18.41   19.89
   5  16  -7   -3.59   18.71
  -5  16   7   14.83   22.71
  -5  16   6   29.81   21.66
   5  16  -6   34.26   17.56
  -5  16   5   30.06   19.87
   5  16  -5    4.98   16.96
  -5  16   4    6.03   19.05
   5  16  -4   -1.62   16.57
  -5  16   3  -14.96   17.18
   5  16  -3    8.04   16.36
  -5  16   2   17.44   14.27
  -5 -16   2   36.45   16.18
  -5  16   2   -1.73   15.08
   5 -16  -1   25.50   15.46
  -5 -16   1   12.46   13.86
  -5  16   1   -5.72   14.64
  -5  16   1   18.98   14.50
   5 -16   0  124.78   20.36
  -5 -16   0   87.06   19.03
  -5  16   0  106.66   17.52
  -5  16   0  123.78   18.22
   5 -16   1   94.10   19.59
  -5 -16  -1   75.29   19.13
  -5  16  -1   65.85   15.81
  -5  16  -1   55.96   15.43
   5 -16   2   36.71   17.66
  -5 -16  -2   31.58   19.29
  -5  16  -2   23.69   15.45
  -5  16  -2   31.59   14.32
  -5  16  -3   32.78   16.23
   5 -16   3   53.48   19.21
  -5  16  -4    9.91   16.50
   5 -16   4    2.01   17.97
  -5  16  -5   71.57   18.79
   5 -16   5   21.15   21.12
  -5  16  -6   16.45   19.14
   5  17  -7   -7.33   18.69
  -5  17   7   44.02   24.31
  -5  17   6   36.31   21.79
   5  17  -6   21.15   18.22
  -5  17   5    2.15   19.23
   5  17  -5    1.72   17.50
  -5  17   4  -14.05   17.97
   5  17  -4   -1.69   16.82
  -5  17   3   43.65   19.05
   5  17  -3   28.56   16.11
  -5  17   2   -1.54   14.45
  -5 -17   2   -3.81   15.90
  -5  17   2    5.28   15.97
   5 -17  -1   13.43   15.03
  -5 -17   1   -1.86   14.78
  -5  17   1   16.73   14.83
  -5  17   1   -9.77   15.14
   5 -17   0   17.91   17.28
  -5 -17   0   13.29   15.30
  -5  17   0   10.51   15.46
  -5  17   0   24.39   14.46
   5 -17   1   55.63   19.35
  -5 -17  -1   96.94   19.72
  -5  17  -1   40.54   15.55
  -5  17  -1   67.35   16.31
  -5  17  -2   12.27   14.65
   5 -17   2   13.41   17.47
  -5 -17  -2   49.52   20.30
  -5  17  -3   -9.62   15.59
   5 -17   3   -9.97   18.67
  -5  17  -4    3.39   16.79
   5 -17   4  -33.48   21.19
  -5  17  -5   12.54   17.94
   5 -17   5  -13.23   20.45
  -5  17  -6   -1.86   18.39
   5  18  -7   26.24   19.84
  -5  18   7   24.17   23.73
   5  18  -6   34.47   18.88
  -5  18   6   56.17   23.72
   5  18  -5   -3.54   17.31
  -5  18   5   -8.54   20.51
   5  18  -4   33.25   18.33
  -5  18   4   48.12   20.20
  -5 -18   3   30.30   18.07
  -5  18   3    3.85   17.09
  -5  18   2    4.88   15.37
  -5 -18   2   25.91   16.89
  -5  18   2   12.49   15.83
   5 -18  -1  165.06   21.48
  -5 -18   1  112.35   20.47
  -5  18   1  145.13   20.04
  -5  18   1  165.71   21.04
   5 -18   0   14.94   16.74
  -5 -18   0   23.46   17.52
  -5  18   0   -4.75   15.45
  -5  18   0   22.00   15.17
   5 -18   1   67.48   19.32
  -5 -18  -1  101.01   20.20
  -5  18  -1   85.12   18.28
  -5  18  -1   84.59   16.08
  -5  18  -2   55.82   17.87
   5 -18   2   61.64   19.78
  -5 -18  -2   76.76   20.99
  -5  18  -3   52.80   17.88
   5 -18   3   14.47   18.29
  -5  18  -4    6.93   17.72
   5 -18   4  -19.53   20.56
  -5  18  -5    7.29   18.64
   5 -18   5    2.29   20.35
   5  19  -7   17.25   19.82
   5  19  -6   -5.59   18.20
  -5  19   6   15.66   21.31
   5  19  -5   -3.65   17.81
  -5  19   5    2.15   19.40
   5  19  -4   34.51   18.04
  -5  19   4   10.03   18.71
  -5 -19   3    2.26   18.14
  -5  19   3   21.36   18.89
  -5  19   2    1.70   16.94
  -5 -19   2   45.93   18.45
  -5  19   2   47.28   16.99
   5 -19  -1   23.78   17.69
  -5 -19   1  -14.09   16.60
  -5  19   1   11.94   16.26
  -5  19   1   25.89   16.36
   5 -19   0   -5.81   17.29
  -5 -19   0   -3.99   16.27
  -5  19   0   -1.67   16.68
  -5  19   0    9.64   14.85
  -5  19  -1   -6.62   16.18
   5 -19   1  -14.05   19.12
  -5 -19  -1    6.18   17.31
  -5  19  -2   41.65   17.48
   5 -19   2   30.84   19.96
  -5 -19  -2   31.35   20.00
  -5  19  -3   35.87   17.08
   5 -19   3   53.42   19.40
  -5  19  -4   51.62   19.55
   5 -19   4  -26.91   20.86
  -5  19  -5    1.86   18.99
   5 -19   5   30.71   21.24
   5  20  -6   22.92   19.80
  -5  20   6    8.86   21.73
   5  20  -5   65.88   20.95
  -5  20   5   42.28   21.76
  -5 -20   4   54.80   22.92
   5  20  -4    9.41   18.88
  -5  20   4   12.05   18.83
  -5 -20   3   54.19   21.67
  -5  20   3   79.78   20.47
  -5  20   2   19.32   16.51
  -5 -20   2   32.65   18.65
  -5  20   2   -3.70   15.98
  -5  20   1   -3.59   17.36
   5 -20  -1  -11.38   16.98
  -5 -20   1  -10.43   16.29
  -5  20   1    7.13   15.96
  -5  20   0   35.42   17.27
   5 -20   0    6.01   17.51
  -5 -20   0   38.53   17.91
  -5  20  -1   90.46   19.83
   5 -20   1  103.44   22.17
  -5 -20  -1   92.46   20.82
  -5  20  -2    1.74   16.58
   5 -20   2  -19.05   20.28
  -5 -20  -2   25.02   20.70
  -5  20  -3   -7.10   18.64
   5 -20   3   -6.60   19.31
  -5  20  -4   34.85   19.20
   5 -20   4   -4.62   20.82
  -5  20  -5   26.64   20.75
   5 -20   5  -21.85   23.80
   5  21  -6    7.83   19.92
  -5  21   6    2.21   21.00
   5  21  -5   -7.76   20.00
  -5  21   5   12.61   19.37
  -5 -21   4   32.62   24.61
  -5  21   4   16.04   19.74
  -5 -21   3    4.90   21.03
  -5  21   3   46.77   18.73
  -5 -21   2   49.80   21.22
  -5  21   2   64.08   18.57
  -5  21   1   13.21   18.45
   5 -21  -1    3.94   18.19
  -5 -21   1   -8.63   17.98
  -5  21   0   44.71   19.03
   5 -21   0   68.02   20.49
  -5 -21   0   20.65   17.36
  -5  21  -1   -7.30   18.25
   5 -21   1   23.38   20.15
  -5 -21  -1   49.20   19.86
  -5  21  -2   27.20   18.41
   5 -21   2   28.25   20.93
  -5  21  -3    1.84   18.27
   5 -21   3  -22.57   20.21
  -5  21  -4   43.60   19.90
   5 -21   4   -4.73   22.42
  -5 -21  -4   13.93   26.33
  -5 -22   5   -3.09   26.66
  -5  22   5   22.90   19.96
  -5 -22   4   11.29   24.50
  -5  22   4   -2.01   18.89
  -5 -22   3  -23.01   23.06
  -5  22   3  -13.67   19.01
  -5  22   2   -1.85   17.44
  -5 -22   2    7.05   18.98
  -5  22   1   -9.81   18.90
   5 -22  -1   16.16   18.91
  -5 -22   1  -19.87   18.90
   5 -22   0   -6.33   19.33
  -5  22   0    5.86   18.93
  -5 -22   0    6.35   16.46
  -5  22  -1   49.86   18.12
   5 -22   1   -6.52   20.58
  -5 -22  -1   39.12   20.27
  -5  22  -2   -5.69   19.25
   5 -22   2   -4.44   19.29
  -5  22  -3    7.66   18.41
   5 -22   3   18.43   20.97
  -5  22  -4   -1.96   19.33
   5 -22   4    2.42   22.82
  -5 -22  -4   53.45   29.21
  -5 -23   5   16.04   27.16
  -5  23   5    8.29   20.10
  -5 -23   4   49.69   26.50
  -5  23   4   30.33   19.64
  -5 -23   3   18.55   21.87
  -5  23   2   -1.88   17.67
  -5 -23   2  -14.57   21.16
   5 -23  -1   -6.19   18.20
  -5 -23   1   13.53   18.97
   5 -23   0    2.15   19.85
  -5  23   0    8.19   19.51
  -5 -23   0   21.64   19.13
  -5  23  -1  -24.11   19.80
   5 -23   1    6.65   20.17
  -5 -23  -1   19.90   20.12
  -5  23  -2   17.84   19.61
   5 -23   2   15.86   19.20
  -5  23  -3   -3.97   19.42
   5 -23   3  -11.74   20.82
  -5 -23  -4  -31.26   27.36
  -5  24   5   14.42   19.35
  -5 -24   4    3.03   26.53
  -5 -24   3   13.71   23.13
  -5  24   2  -19.03   18.86
  -5 -24   2   25.06   20.97
  -5  24   1   28.90   20.08
   5 -24  -1   37.80   20.30
  -5 -24   1   59.54   20.42
   5 -24   0  -15.31   19.78
  -5  24   0   14.89   20.03
  -5 -24   0   17.74   19.79
   5 -24   1   44.79   21.85
  -5  24  -1   -8.38   20.44
  -5 -24  -1   31.44   20.53
  -5  24  -2    4.13   20.09
   5 -24   2   -2.30   21.24
  -5  24  -3    8.27   20.20
   5 -24   3   -7.17   21.94
  -5 -25   4   15.65   25.61
  -5 -25   3  -14.12   24.01
  -5  25   2  -19.11   18.93
  -5 -25   2   28.35   21.98
  -5  25   1   31.52   20.71
   5 -25  -1   36.15   20.84
  -5 -25   1   18.64   19.93
   5 -25   0    6.64   19.76
  -5  25   0  -15.32   21.70
  -5 -25   0   29.44   21.07
   5 -25   1   15.88   21.80
  -5  25  -1  -37.11   22.15
  -5 -25  -1   18.31   20.29
  -5  25  -2   36.55   22.67
   5 -25   2    7.00   21.20
  -5 -26   3   26.18   24.49
  -5  26   2   17.20   18.01
  -5 -26   2    7.88   22.89
  -5  26   1   44.69   20.89
   5 -26  -1    8.54   19.63
  -5 -26   1   57.21   21.98
   5 -26   0   22.35   20.97
  -5  26   0   37.96   21.69
  -5 -26   0   18.46   20.30
  -5  26  -1   13.53   21.07
   5 -26   1    9.18   22.13
  -5 -26  -1   27.99   20.13
  -5  27   1  -10.68   19.69
   5 -27   0   -4.50   20.15
  -5  27   0    4.52   20.68
   6   0  -8   18.19   17.86
   6   0  -7    1.68   17.02
  -6   0   6   31.64   16.53
   6   0  -6   57.09   16.62
  -6   0   5    7.60   15.19
   6   0  -5   -5.26   12.94
  -6   0   4   34.14   13.38
   6   0  -4   40.06   11.96
  -6   0   4   34.17   19.47
  -6   0   3   13.52   11.47
   6   0  -3   -6.94   10.66
  -6   0   3   -1.85   16.20
  -6   0   2  592.54   41.67
  -6   0   1   -1.48   13.22
  -6   0   0   89.51   12.89
  -6   0  -1   -5.25   10.57
  -6   0  -2   54.26   12.58
  -6   0  -3   -5.11   13.17
  -6   0  -4   91.37   18.77
  -6   0  -4   64.19   16.40
  -6   0  -5  -18.72   19.02
  -6   0  -5   -6.39   15.93
  -6   0  -6   -1.86   19.65
  -6   0  -6   12.48   18.65
  -6   0  -7   13.82   21.10
  -6   0  -7    5.81   20.30
   6   1  -8  -23.43   18.85
   6  -1  -8   11.01   19.10
   6   1  -7    1.66   16.59
   6  -1  -7    5.08   16.70
  -6   1   6   -5.04   14.74
  -6  -1   6   -8.24   14.95
   6   1  -6  -10.46   15.36
   6  -1  -6   13.67   15.05
  -6   1   5   33.87   14.39
  -6  -1   5   29.88   13.92
  -6   1   5   22.96   20.53
   6   1  -5   30.36   13.81
   6  -1  -5   13.23   13.53
  -6  -1   4   27.15   13.69
  -6   1   4   29.18   14.26
   6  -1  -4   34.16   12.74
   6   1  -4   34.71   13.00
  -6   1   4   17.43   18.85
  -6  -1   3   45.05   12.60
   6   1  -3   22.50   11.33
  -6   1   3   57.42   18.18
  -6  -1   3   56.30   17.58
  -6   1   2   86.83   17.18
  -6  -1   2   73.00   16.93
  -6   1   1   68.18   15.44
  -6  -1   1   49.64   14.91
  -6   1   0    8.57   10.05
  -6  -1   0   15.17   10.16
  -6   1   0  -12.68   13.55
  -6   1  -1   53.95   11.85
  -6  -1  -1   35.81   11.81
  -6   1  -2   12.23   12.29
  -6   1  -2   19.75   11.59
  -6  -1  -2    1.16   11.45
  -6   1  -3   34.09   14.96
  -6   1  -3   46.21   14.04
  -6  -1  -3   52.68   14.21
  -6   1  -4  -10.56   16.23
  -6   1  -4   28.62   14.68
  -6  -1  -4   12.91   13.52
  -6   1  -5   23.64   18.26
  -6  -1  -5  -11.98   18.29
  -6   1  -5   11.19   15.64
  -6  -1  -5    6.44   17.04
  -6   1  -6   18.53   19.67
  -6  -1  -6   -3.71   19.70
  -6   1  -6    1.78   17.75
  -6  -1  -6   30.34   17.31
  -6   1  -7   15.83   22.25
  -6  -1  -7   11.81   21.43
  -6   1  -7   -5.76   19.70
  -6  -1  -7   34.98   20.18
   6   2  -8   46.70   19.42
   6  -2  -8   42.56   19.54
   6   2  -7   -9.91   16.60
   6  -2  -7   -5.13   17.33
  -6   2   6   -1.70   14.74
  -6  -2   6    1.64   16.15
   6   2  -6   14.96   14.98
   6  -2  -6  -24.57   15.55
  -6   2   5    4.71   14.48
  -6  -2   5   17.75   15.85
  -6   2   5   28.42   20.86
   6  -2  -5   21.40   13.94
   6   2  -5    4.01   13.69
  -6  -2   4  264.54   23.24
  -6   2   4  247.08   22.90
   6  -2  -4  239.77   21.42
   6   2  -4  241.36   21.66
  -6   2   4  269.51   29.59
   6   2  -3  122.95   14.93
  -6   2   3  104.83   20.54
  -6  -2   3  154.86   20.16
  -6   2   2   43.52   16.31
  -6  -2   2   31.27   15.74
  -6   2   1   76.44   16.57
  -6  -2   1  104.55   17.33
  -6   2   0   30.70   10.66
  -6  -2   0    3.83    9.99
  -6   2   0   36.91   14.52
  -6   2  -1   79.52   13.45
  -6  -2  -1   50.78   12.37
  -6   2  -2   99.11   15.13
  -6   2  -2   82.67   14.81
  -6  -2  -2  100.05   15.18
  -6   2  -3   50.62   16.09
  -6   2  -3   54.10   14.49
  -6   2  -4   40.33   17.23
  -6   2  -4   32.91   14.63
  -6  -2  -4   13.01   14.21
  -6   2  -5    6.75   17.72
  -6  -2  -5   -5.15   18.83
  -6   2  -5   -1.59   15.60
  -6  -2  -5    6.49   16.79
  -6   2  -6   -1.85   20.03
  -6  -2  -6   22.25   19.94
  -6   2  -6   22.90   18.51
  -6  -2  -6   50.34   19.56
  -6   2  -7   11.45   20.13
  -6  -2  -7   31.04   21.04
   6   3  -8   10.79   18.58
   6  -3  -8   -5.60   18.86
   6   3  -7   33.34   17.10
   6  -3  -7   15.56   17.28
  -6   3   6   47.25   22.70
   6  -3  -6   82.45   17.63
   6   3  -6   80.10   17.25
  -6   3   6   37.79   17.12
  -6   3   5   -2.42   20.80
   6  -3  -5   -6.77   14.40
   6   3  -5   17.51   13.92
  -6  -3   5   -2.93   13.83
  -6   3   5  -14.30   14.83
  -6   3   4   15.59   20.20
  -6   3   4  -11.47   13.17
   6  -3  -4   12.56   11.53
   6   3  -4    1.20   11.88
  -6  -3   4   14.71   12.10
  -6   3   3   17.00   16.35
   6   3  -3   10.81   11.24
  -6  -3   3    8.35   11.64
  -6   3   2   63.59   16.56
  -6  -3   2   87.56   16.89
  -6   3   1  260.06   24.68
  -6  -3   1  266.72   24.10
  -6   3   0  241.16   21.00
  -6  -3   0  282.82   21.54
  -6   3  -1  212.72   19.10
  -6  -3  -1  205.70   18.92
  -6   3  -2    1.09   12.32
  -6   3  -2   11.71   12.17
  -6  -3  -2   15.25   12.25
  -6   3  -3  156.29   18.45
  -6   3  -3  145.62   17.73
  -6  -3  -3  100.26   16.61
  -6   3  -4  -19.37   16.14
  -6   3  -4    2.86   14.04
  -6  -3  -4    7.27   14.41
  -6   3  -5   16.80   18.09
  -6   3  -5    6.35   15.76
  -6  -3  -5   19.58   17.03
  -6   3  -6    7.38   20.10
  -6  -3  -6   16.65   20.15
  -6   3  -6   21.06   18.63
  -6  -3  -6    9.05   18.09
  -6   3  -7   -5.69   19.15
  -6  -3  -7    1.95   20.41
   6  -4  -8    5.66   18.95
   6   4  -8    1.82   18.28
  -6   4   7    1.91   17.18
   6  -4  -7   29.74   17.48
   6   4  -7    1.67   16.48
  -6   4   6   10.45   16.31
  -6   4   6    2.44   22.36
   6  -4  -6    1.58   16.06
   6   4  -6   22.78   15.46
  -6  -4   5   13.09   13.06
  -6   4   5    9.68   14.90
  -6   4   5   22.12   21.36
   6  -4  -5   26.09   15.27
   6   4  -5   19.02   13.64
  -6  -4   4    3.95   12.10
  -6   4   4   -2.21   19.23
  -6   4   4   20.35   14.18
   6   4  -4    9.88   12.89
  -6  -4   3   11.78   11.10
   6   4  -3   20.06   11.81
  -6   4   3   35.84   17.14
  -6  -4   2   11.64   10.06
   6   4  -2   10.15   10.63
  -6   4   2    4.90   14.74
  -6   4   1  183.97   20.16
  -6  -4   1  136.59   18.71
  -6   4   0   12.06   10.12
  -6  -4   0   14.74   10.27
  -6   4   0   14.50   12.92
  -6   4  -1  103.25   14.96
  -6  -4  -1  114.93   14.44
  -6   4  -2   10.95   12.46
  -6   4  -2   13.03   12.40
  -6  -4  -2   10.36   12.14
  -6   4  -3   36.14   15.33
  -6   4  -3   22.11   13.85
  -6  -4  -3   30.74   13.71
  -6   4  -4    5.94   16.25
  -6   4  -4    7.18   14.25
  -6  -4  -4   31.80   15.46
  -6   4  -5   15.07   18.25
  -6   4  -5   35.01   16.47
  -6  -4  -5   36.33   17.42
  -6   4  -6    3.67   19.63
  -6  -4  -6   12.87   20.23
  -6   4  -6  -10.50   17.53
  -6  -4  -6   -7.27   17.97
  -6   4  -7   18.89   19.30
   6  -5  -8    7.64   19.23
   6   5  -8   40.04   19.12
  -6   5   7   26.95   18.41
  -6   5   7   -7.37   22.00
   6  -5  -7   -5.32   17.83
   6   5  -7   41.95   18.27
  -6   5   6   98.78   19.57
  -6   5   6  105.08   25.81
   6  -5  -6   81.69   18.44
   6   5  -6   71.72   18.61
  -6  -5   5   15.92   13.59
  -6   5   5    9.78   14.69
  -6   5   5    2.46   21.92
   6  -5  -5    5.60   13.66
   6   5  -5    5.56   14.48
  -6  -5   4   10.35   12.63
  -6   5   4   28.83   20.25
  -6   5   4    7.39   14.50
   6   5  -4    5.05   12.51
  -6  -5   3   12.74   11.68
   6   5  -3   41.43   13.27
  -6   5   3   49.42   18.02
  -6  -5   2   82.51   12.66
   6   5  -2   95.53   13.70
  -6   5   2   86.10   18.14
  -6   5   1   21.42   14.83
  -6  -5   1   20.99   13.34
  -6  -5   0  210.59   18.70
  -6   5   0  216.28   19.36
  -6   5   0  232.72   22.37
  -6   5  -1  221.08   19.67
  -6  -5  -1  186.58   17.89
  -6   5  -2   13.21   12.52
  -6   5  -2   24.08   12.41
  -6  -5  -2   16.79   11.34
  -6   5  -3   56.80   15.73
  -6   5  -3   59.02   15.03
  -6  -5  -3   43.73   13.39
  -6   5  -4    8.90   16.01
  -6   5  -4    8.65   15.16
  -6  -5  -4   19.92   14.75
  -6   5  -5   -9.99   17.32
  -6   5  -5   11.15   16.53
  -6  -5  -5   11.41   16.42
  -6   5  -6    9.11   20.36
  -6   5  -6   15.77   17.70
  -6  -5  -6   54.85   18.85
   6  -6  -8   -7.77   19.58
   6   6  -8   36.44   19.29
  -6   6   7   29.13   19.82
  -6   6   7   12.65   22.29
   6  -6  -7   -1.82   18.42
   6   6  -7   21.89   17.58
  -6   6   6   26.83   16.95
  -6   6   6    5.08   22.99
   6  -6  -6   -1.63   16.29
   6   6  -6   18.55   15.74
  -6   6   5    4.94   16.19
  -6  -6   5   -5.76   14.30
  -6   6   5   22.24   21.38
   6  -6  -5   10.03   14.42
   6   6  -5   -1.42   14.51
  -6  -6   4  163.95   18.43
  -6   6   4  148.56   25.63
  -6   6   4  186.31   20.62
   6   6  -4  168.08   18.92
  -6  -6   3    4.60   11.15
   6   6  -3   -9.52   11.79
  -6   6   3   -3.83   17.37
  -6  -6   2   14.44   10.15
   6   6  -2   12.26   11.23
  -6   6   2   -6.66   15.26
  -6   6   1   -9.23   13.79
  -6   6   0   31.87   11.96
  -6  -6   0    0.94    9.90
  -6   6   0   13.33   14.73
  -6  -6  -1    7.02   10.52
  -6   6  -1    3.44   11.36
  -6   6  -2   65.48   14.62
  -6  -6  -2   75.75   13.30
  -6   6  -2   47.29   13.82
  -6   6  -3   34.88   14.88
  -6  -6  -3   31.97   13.54
  -6   6  -3   24.47   14.92
  -6   6  -4   16.11   14.56
  -6  -6  -4   -2.80   14.45
  -6   6  -4   20.63   16.08
  -6   6  -5   12.88   16.71
  -6  -6  -5   17.66   16.62
  -6   6  -5   31.52   18.48
  -6   6  -6  -17.70   18.33
  -6  -6  -6   12.83   19.39
  -6   6  -6    9.13   19.19
  -6   7   8   49.68   25.38
   6  -7  -8   -1.98   19.83
   6   7  -8   40.38   20.23
  -6   7   7    1.96   18.19
  -6   7   7  -20.70   23.01
   6  -7  -7   -3.69   18.84
   6   7  -7    1.71   16.03
  -6   7   6   12.68   16.44
  -6   7   6   20.52   23.79
   6  -7  -6  -18.41   17.37
   6   7  -6   -1.57   15.77
  -6  -7   5   41.75   15.03
  -6   7   5   -6.69   15.51
  -6   7   5    7.40   22.24
   6   7  -5    4.32   14.75
  -6  -7   4   41.85   13.33
  -6   7   4    8.86   19.87
  -6   7   4   29.04   15.81
   6   7  -4   14.62   13.17
  -6  -7   3    4.57   11.21
   6   7  -3    4.93   12.49
  -6   7   3   -1.91   16.15
  -6  -7   2   25.39   10.58
   6   7  -2   10.54   12.41
   6   7  -1   26.43   12.98
  -6   7   1    9.29   13.85
  -6   7   0   78.46   13.68
  -6   7   0   61.47   15.45
  -6  -7  -1   14.55   10.25
  -6   7  -1   29.45   12.11
  -6   7  -1   34.75   15.58
  -6  -7  -2   62.95   12.33
  -6   7  -2   60.78   14.95
  -6   7  -2   58.53   13.78
   6  -7   2   62.72   13.41
  -6   7  -3   -6.85   14.23
  -6  -7  -3    8.47   11.73
  -6   7  -3    1.29   14.49
  -6   7  -4   14.95   15.05
  -6  -7  -4   23.51   13.60
  -6   7  -4   22.16   16.78
  -6   7  -5   14.73   16.61
  -6  -7  -5    9.51   15.71
  -6   7  -5   -9.98   17.64
  -6   7  -6   35.70   17.79
  -6  -7  -6   -8.94   18.06
  -6   7  -6    7.31   19.71
  -6   8   8   80.42   26.31
   6   8  -8   46.26   19.54
  -6   8   7    3.95   18.43
  -6   8   7   23.64   24.96
   6  -8  -7    9.32   18.64
   6   8  -7   13.83   17.69
  -6   8   6   12.83   15.58
  -6   8   6   25.74   24.06
   6  -8  -6   13.50   16.88
   6   8  -6   60.56   18.67
  -6   8   5   18.66   16.45
  -6   8   5    2.46   22.65
   6   8  -5    8.82   15.38
  -6  -8   4    5.03   12.25
  -6   8   4   19.83   19.93
  -6   8   4   20.30   13.86
   6   8  -4   13.67   14.21
  -6   8   3   19.31   18.19
   6   8  -3    1.28   12.75
  -6  -8   3   14.57   10.54
  -6   8   2  283.15   26.31
   6   8  -2  232.11   22.60
  -6  -8   2  241.78   20.00
  -6   8   1   60.77   16.24
   6   8  -1   71.58   14.51
  -6   8   1   73.69   12.81
  -6   8   0   73.65   13.88
  -6   8   0  116.92   17.41
  -6   8  -1  133.58   17.23
  -6   8  -1  148.56   19.88
  -6   8  -2   32.46   13.39
  -6   8  -2   44.67   13.09
   6  -8   2   34.45   12.42
  -6  -8  -3   17.72   11.72
  -6   8  -3    1.40   13.46
  -6   8  -3   18.19   14.31
   6  -8   3   13.17   13.42
  -6  -8  -4   82.84   16.61
  -6   8  -4   61.00   17.83
  -6   8  -4   77.31   18.42
  -6  -8  -5   14.11   16.23
  -6   8  -5   51.53   17.50
  -6   8  -5   28.37   18.79
  -6  -8  -6  -17.66   18.02
  -6   8  -6   14.42   19.25
  -6   8  -6   -1.83   19.78
  -6   9   8   -2.73   24.19
   6  -9  -8    6.08   20.51
   6   9  -8   -1.87   18.12
  -6   9   7   31.73   19.67
  -6   9   7   13.25   23.42
   6  -9  -7   -7.52   18.70
   6   9  -7   24.43   17.68
  -6   9   6    1.86   17.03
  -6   9   6    5.14   22.71
   6   9  -6    4.85   16.37
  -6   9   5   39.80   18.02
  -6   9   5   -2.44   19.97
   6   9  -5    7.52   15.20
  -6  -9   4   18.72   13.06
  -6   9   4    2.20   18.83
  -6   9   4    3.18   14.97
   6   9  -4    7.02   14.62
  -6   9   3   38.87   18.41
   6   9  -3   -2.66   13.48
  -6  -9   3    5.49   10.53
  -6   9   2   48.18   17.29
   6   9  -2   47.64   14.70
  -6   9   1   23.59   14.89
  -6   9   1   41.16   12.31
   6   9  -1   70.36   14.63
  -6  -9   1   55.70   13.84
  -6   9   0   33.30   12.14
  -6   9   0   35.34   15.29
  -6   9  -1   -1.23   12.26
  -6   9  -1   17.03   15.47
  -6   9  -2   -1.32   12.75
   6  -9   2    4.05   12.79
  -6   9  -3   52.88   15.95
   6  -9   3   25.10   14.06
  -6   9  -3   19.66   14.32
  -6  -9  -4   12.08   13.60
  -6   9  -4   31.05   16.29
  -6   9  -4   -2.99   16.29
  -6   9  -5   32.01   17.17
  -6  -9  -5   27.97   16.36
  -6  -9  -6  -17.51   18.97
  -6   9  -6   32.73   19.87
   6 -10  -8  -20.42   20.99
   6  10  -8   18.81   19.86
  -6  10   8   35.87   25.82
  -6  10   7    7.97   23.22
   6 -10  -7   -1.89   18.25
   6  10  -7   19.41   18.77
  -6  10   6   20.45   24.07
   6  10  -6   -3.29   16.18
  -6  10   6  -13.17   17.34
  -6  10   5  -12.05   21.29
   6  10  -5   24.55   15.17
  -6  10   5  -22.79   17.51
  -6  10   4   43.84   20.04
   6  10  -4   33.32   15.68
  -6 -10   4   59.73   14.15
  -6  10   3   37.38   17.93
   6  10  -3   31.95   13.98
  -6 -10   3   30.31   11.34
  -6  10   2   29.34   16.05
   6  10  -2   17.56   14.42
  -6 -10   1   55.50   15.48
  -6  10   1   62.26   16.31
  -6  10   1   54.31   13.05
  -6 -10   0   50.47   14.92
  -6  10   0   28.63   13.33
  -6  10   0   46.66   15.85
  -6  10  -1   51.69   13.92
   6 -10   1   63.21   14.85
  -6  10  -1   43.64   15.78
  -6  10  -2  177.98   21.07
   6 -10   2  211.81   22.02
  -6  10  -3  170.54   20.56
   6 -10   3  155.79   20.28
  -6  10  -4   15.71   15.89
  -6 -10  -5    7.66   15.45
  -6  10  -5   25.63   18.23
  -6  10  -6    1.82   17.65
  -6 -10  -6   24.38   18.66
   6 -11  -8   12.42   19.22
  -6  11   8   24.96   25.81
  -6  11   7   10.60   23.96
   6  11  -7   -1.79   19.41
  -6  11   6   41.63   17.61
   6  11  -6    3.35   16.24
  -6  11   6  -25.57   23.79
  -6  11   5    7.17   20.92
   6  11  -5   22.02   16.56
  -6  11   5   28.44   17.21
  -6  11   4    4.38   20.10
   6  11  -4   -1.50   14.71
  -6  11   3   35.80   18.27
   6  11  -3   40.64   15.89
  -6  11   2  -10.58   15.42
   6  11  -2   14.15   14.02
  -6 -11   1   50.23   14.95
  -6  11   1   42.59   16.52
  -6  11   1   36.44   12.76
  -6 -11   0  188.11   22.23
  -6  11   0  206.92   19.84
  -6  11   0  192.32   22.60
  -6  11  -1   20.75   12.61
   6 -11   1   36.45   15.09
  -6  11  -1   22.14   14.90
  -6  11  -2  -12.43   13.69
   6 -11   2    1.52   14.71
  -6  11  -2   -6.55   15.06
   6 -11   3   35.65   15.69
  -6  11  -3   22.22   16.05
  -6  11  -4   76.91   17.64
  -6 -11  -5   10.68   15.91
  -6  11  -5   29.33   19.30
  -6 -11  -6   -3.47   17.50
  -6  11  -6   -7.38   18.47
   6 -12  -8  -24.89   20.48
   6  12  -7   -1.81   17.61
  -6  12   7    2.64   23.75
   6  12  -6   10.23   16.87
  -6  12   6   25.31   24.27
  -6  12   5   30.77   21.37
   6  12  -5   75.91   19.03
  -6  12   5   44.79   18.39
  -6  12   4   28.50   19.97
   6  12  -4   55.93   16.77
  -6  12   3   -3.99   17.25
   6  12  -3   21.18   14.96
  -6  12   2  -21.46   16.39
   6  12  -2   -1.48   14.27
  -6 -12   1   27.88   14.66
  -6  12   1   41.69   15.53
  -6  12   1   15.99   13.28
  -6 -12   0   -1.75   14.35
  -6  12   0    5.17   13.12
  -6  12   0   20.78   15.76
  -6  12  -1   22.87   14.86
  -6  12  -1   24.04   14.56
   6 -12   1   29.33   14.94
  -6  12  -2   12.71   14.23
  -6  12  -2  -13.20   14.96
   6 -12   2   12.81   15.65
  -6  12  -3   51.42   15.96
   6 -12   3   29.45   16.44
  -6  12  -4   22.70   15.85
  -6  12  -5   45.33   18.48
  -6 -12  -6    8.61   17.79
  -6  12  -6   -3.71   18.46
  -6  13   7   -5.25   25.01
   6  13  -7  -23.88   19.78
  -6  13   6   20.02   23.72
   6  13  -6   19.10   17.51
  -6  13   5   25.74   23.03
   6  13  -5   19.91   17.13
  -6  13   4   13.15   19.65
   6  13  -4   30.66   16.59
  -6  13   3   43.89   18.00
   6  13  -3   69.39   17.98
  -6  13   2   41.73   16.67
   6  13  -2   29.52   16.12
  -6 -13   1    8.56   14.82
  -6  13   1    8.51   15.20
  -6  13   1   18.08   13.19
  -6 -13   0   79.92   17.06
  -6  13   0   65.54   15.52
  -6  13   0  115.09   18.90
  -6  13  -1   90.34   17.08
  -6  13  -1   90.84   19.05
   6 -13   1  109.13   18.64
  -6  13  -2   18.95   14.13
  -6  13  -2    8.30   16.10
   6 -13   2   -8.42   15.77
  -6  13  -3    4.62   14.86
  -6  13  -3  -10.41   16.53
   6 -13   3   -6.91   16.40
  -6  13  -4   26.40   16.53
   6 -13   4  -24.82   17.38
  -6  13  -5  -17.62   17.91
  -6  14   7   10.38   24.52
   6  14  -7    9.31   18.85
  -6  14   6    2.50   22.83
   6  14  -6   -3.55   17.74
  -6  14   5  -27.83   21.38
   6  14  -5    5.14   17.30
  -6  14   4   -8.80   20.01
   6  14  -4   10.04   15.85
  -6  14   3  -28.31   18.83
   6  14  -3   -1.64   16.25
  -6  14   2   12.91   16.41
  -6 -14   2   42.60   17.55
  -6 -14   1   -1.79   15.11
  -6  14   1   -8.68   16.11
  -6  14   1   -5.45   13.75
  -6 -14   0   28.16   16.30
  -6  14   0   11.11   13.87
  -6  14   0   44.48   15.76
   6 -14   1   96.58   19.89
  -6 -14  -1   91.44   20.00
  -6  14  -1   79.47   16.82
  -6  14  -1   60.76   17.16
  -6  14  -2   88.67   17.96
  -6  14  -2   63.66   17.60
   6 -14   2   99.27   19.36
  -6  14  -3   -7.93   15.50
  -6  14  -3   -5.21   16.29
   6 -14   3    1.82   16.32
  -6  14  -4    8.40   16.86
   6 -14   4   26.14   17.71
  -6  14  -5  -33.96   18.78
  -6  15   7   43.60   25.55
   6  15  -7   26.51   21.18
  -6  15   6   27.16   23.06
   6  15  -6   12.73   18.39
  -6  15   5    2.30   22.06
   6  15  -5    7.08   17.11
  -6  15   4   19.79   19.39
   6  15  -4   19.06   18.20
  -6  15   3  -22.29   18.15
   6  15  -3   -1.71   17.52
  -6  15   2   50.92   18.00
  -6 -15   2  127.21   20.31
  -6 -15   1   11.20   14.66
  -6  15   1   27.20   14.85
  -6  15   1    5.32   16.67
   6 -15   0   15.64   16.31
  -6 -15   0    5.81   15.38
  -6  15   0   15.94   14.93
  -6  15   0  -18.50   16.02
   6 -15   1   63.43   18.46
  -6 -15  -1   93.24   19.77
  -6  15  -1   52.14   16.16
  -6  15  -1   53.23   17.34
  -6  15  -2   71.26   16.67
  -6  15  -2  104.05   18.22
   6 -15   2   63.25   20.28
  -6  15  -3    6.51   15.47
  -6  15  -3   29.41   16.73
   6 -15   3   -1.91   16.39
  -6  15  -4   22.42   18.48
   6 -15   4    5.92   18.20
  -6  15  -5  -21.90   18.55
  -6  16   6  -17.09   23.26
   6  16  -6   20.55   19.30
  -6  16   5   -6.85   20.60
   6  16  -5  -10.95   18.43
  -6  16   4   37.40   20.00
   6  16  -4   77.19   19.38
  -6  16   3   34.77   18.49
   6  16  -3   21.38   16.83
  -6  16   2    1.93   17.20
  -6 -16   2   10.01   16.19
  -6 -16   1    5.82   16.33
  -6  16   1   25.20   16.83
   6 -16   0  151.34   21.57
  -6 -16   0   83.52   19.72
  -6  16   0  116.89   19.02
  -6  16   0  108.24   19.64
   6 -16   1   28.60   17.60
  -6 -16  -1   20.64   18.01
  -6  16  -1   18.47   15.41
  -6  16  -1    8.42   15.16
  -6  16  -2   25.53   16.82
  -6  16  -2   20.25   16.46
   6 -16   2   35.05   19.55
  -6  16  -3   21.74   16.88
   6 -16   3   43.97   19.45
  -6  16  -4   22.90   17.47
   6 -16   4   88.89   21.20
  -6  16  -5  -14.88   18.34
  -6  17   6   -2.39   22.68
   6  17  -6   -9.60   19.19
  -6  17   5    2.27   21.83
   6  17  -5   16.93   19.14
  -6  17   4   10.94   18.94
   6  17  -4    5.57   17.40
  -6  17   3  -18.64   19.38
  -6 -17   3   27.29   19.75
  -6  17   2   21.81   17.99
  -6 -17   2   35.38   18.07
  -6 -17   1   72.39   20.15
  -6  17   1  101.96   19.90
   6 -17   0   36.24   17.46
  -6 -17   0    8.11   16.44
  -6  17   0   41.34   16.02
  -6  17   0    8.79   16.50
  -6 -17  -1  -18.94   17.29
  -6  17  -1    1.60   15.73
  -6  17  -1    3.41   16.30
  -6  17  -2   21.36   16.74
  -6  17  -2    3.39   15.57
   6 -17   2   38.57   18.62
  -6  17  -3    5.15   17.24
   6 -17   3  -14.60   19.10
  -6  17  -4    1.81   18.26
   6 -17   4   41.02   21.30
  -6  18   6   -7.10   22.73
   6  18  -6    3.93   19.34
  -6  18   5   11.28   20.26
   6  18  -5   -9.69   20.55
  -6  18   4   21.91   19.16
   6  18  -4  -11.54   20.46
  -6  18   3   18.84   19.62
  -6 -18   3   21.25   20.16
  -6  18   2    6.03   17.65
  -6 -18   2   21.70   19.44
  -6 -18   1   -8.33   17.02
  -6  18   1   -5.04   16.15
  -6  18   1   13.16   17.86
   6 -18   0   37.91   18.05
  -6 -18   0  -10.32   16.83
  -6  18   0   -3.33   16.93
  -6  18   0   30.56   16.69
   6 -18   1   24.84   20.18
  -6 -18  -1   23.53   19.66
  -6  18  -1  -13.34   16.40
  -6  18  -1    1.71   16.38
  -6  18  -2   88.21   19.26
   6 -18   2   90.70   21.65
  -6  18  -3   -7.04   17.63
   6 -18   3   -6.50   19.53
  -6  18  -4   -5.53   18.71
   6 -18   4   -2.24   21.06
  -6  19   5   29.33   22.55
   6  19  -5   -1.99   20.39
  -6  19   4  -30.58   20.81
   6  19  -4   29.83   20.28
  -6 -19   4    5.41   20.95
  -6  19   3   80.61   21.51
  -6 -19   3   56.24   23.11
  -6  19   2   16.23   18.85
  -6 -19   2   27.02   18.74
  -6 -19   1    4.30   16.57
  -6  19   1    7.08   17.63
  -6  19   1   -5.76   18.24
   6 -19   0   14.50   19.63
  -6 -19   0   29.25   18.08
  -6  19   0   -1.74   17.53
  -6  19   0    1.84   16.57
  -6  19  -1   24.35   17.38
   6 -19   1   10.72   19.46
  -6 -19  -1   -4.35   18.47
  -6  19  -2   24.62   17.31
   6 -19   2   13.09   20.14
  -6  19  -3   34.34   17.78
   6 -19   3  -11.21   19.34
  -6  19  -4   15.05   17.99
   6 -19   4    6.97   20.53
  -6  20   5   20.33   21.16
   6  20  -5   10.26   20.99
  -6  20   4  -30.52   22.27
  -6 -20   4   -8.40   24.01
  -6  20   3   30.06   19.46
  -6 -20   3   17.72   21.54
  -6  20   2    8.18   18.43
  -6 -20   2  -11.66   20.18
  -6 -20   1    4.42   18.99
  -6  20   1   20.43   18.31
  -6  20   1  -11.79   17.01
   6 -20   0   21.39   20.08
  -6 -20   0   -2.13   17.80
  -6  20   0   -5.49   17.85
  -6  20   0    5.53   16.12
  -6  20  -1    7.26   17.45
   6 -20   1    8.83   20.15
  -6 -20  -1   11.02   19.13
   6 -20   2   13.50   20.65
  -6  20  -2   36.52   18.77
   6 -20   3   43.87   22.42
  -6  20  -3   13.05   18.88
  -6  21   5   13.47   20.77
  -6 -21   4    2.89   23.30
  -6  21   4   21.77   21.29
  -6 -21   3   31.55   22.41
  -6  21   3   36.71   20.11
  -6 -21   2    4.82   20.44
  -6  21   2  -41.41   20.11
  -6  21   1   19.44   19.32
  -6 -21   1  -15.93   18.46
  -6  21   1  -10.09   18.65
  -6  21   0  111.48   22.06
   6 -21   0   87.98   22.22
  -6 -21   0  116.94   22.18
  -6  21  -1  -37.77   19.38
   6 -21   1  -11.34   20.52
  -6 -21  -1    4.47   19.64
  -6  21  -2   22.70   18.75
   6 -21   2  -16.16   20.87
  -6  21  -3    9.64   19.16
   6 -21   3   -2.37   22.11
  -6 -22   4   -2.98   25.53
  -6  22   4   13.05   21.09
  -6 -22   3    2.72   23.36
  -6  22   3   28.04   21.04
  -6 -22   2  -57.14   22.31
  -6  22   2   -4.19   19.79
  -6  22   1  -26.39   20.72
  -6 -22   1   -4.64   19.65
  -6  22   0    8.03   18.75
   6 -22   0    6.75   21.20
  -6 -22   0   24.30   18.36
  -6  22  -1   13.80   20.11
   6 -22   1    4.63   20.40
  -6 -22  -1   -2.26   18.92
   6 -22   2    4.72   19.98
  -6  22  -2   -5.89   18.93
  -6  23   4  -28.22   20.74
  -6 -23   3    2.80   22.92
  -6  23   3   23.76   20.95
  -6 -23   2    7.67   21.56
  -6  23   1   23.13   20.95
  -6 -23   1   -2.36   20.55
  -6  23   0   -4.18   19.46
   6 -23   0   18.36   21.94
  -6 -23   0   31.59   20.74
  -6  23  -1   37.06   20.90
   6 -23   1  -37.73   21.60
  -6 -23  -1    2.29   20.07
  -6 -24   2   15.75   22.48
  -6  24   1    8.63   20.82
  -6 -24   1   30.97   20.35
  -6  24   0    2.18   20.57
   6 -24   0   30.26   23.03
  -6 -24   0   25.27   19.18
  -6  24  -1   27.82   20.99
   6 -24   1  -21.54   23.08
  -6 -24  -1   41.71   20.35
  -6  25   1  -17.49   22.09
   7   0  -8    9.22   18.68
   7   0  -7    5.16   17.47
  -7   0   6    1.81   17.02
   7   0  -6   -4.66   15.40
  -7   0   5   -1.69   16.39
  -7   0   4    7.67   15.32
  -7   0   3    5.55   11.69
  -7   0   3   -6.61   18.94
  -7   0   2   27.23   18.37
  -7   0   1   10.59   16.01
  -7   0   0   60.96   16.43
  -7   0  -1    8.57   12.50
  -7   0  -2   11.81   13.67
  -7   0  -3   11.54   15.95
  -7   0  -3   32.40   15.44
  -7   0  -4  122.40   20.97
  -7   0  -4   67.70   17.70
  -7   0  -5   20.29   20.20
  -7   0  -5  -10.17   17.20
   7  -1  -8    5.50   18.28
   7  -1  -7    3.43   16.53
   7   1  -7   51.92   18.33
  -7   1   7   36.06   20.12
   7  -1  -6   20.10   15.90
   7   1  -6   22.08   16.18
  -7  -1   6   -1.79   17.00
  -7   1   6    7.34   16.98
   7   1  -5   18.30   14.74
  -7   1   5   25.72   16.31
  -7  -1   5    1.66   14.88
  -7   1   4   -7.78   13.70
  -7  -1   4   -4.52   13.41
  -7  -1   3   16.51   13.40
  -7   1   3    7.02   13.83
  -7   1   3   24.50   19.42
  -7   1   2   -7.85   17.82
  -7  -1   2  -15.40   18.02
  -7   1   1  105.09   19.99
  -7  -1   1  109.38   20.15
  -7   1   0    9.98   16.22
  -7  -1   0    4.94   14.15
  -7   1  -1    1.23   12.59
  -7  -1  -1   13.42   12.70
  -7   1  -2   -5.27   13.69
  -7  -1  -2   28.45   14.02
  -7   1  -3    7.13   15.31
  -7  -1  -3   -2.92   16.01
  -7   1  -3   15.58   14.15
  -7  -1  -3    5.57   13.83
  -7   1  -4   -9.81   18.04
  -7  -1  -4   28.40   18.79
  -7   1  -4    3.08   15.42
  -7  -1  -4   22.80   16.13
  -7   1  -5    3.68   20.25
  -7  -1  -5   29.72   20.17
  -7   1  -5   -1.70   16.39
  -7  -1  -5   -5.06   16.01
   7  -2  -8   38.49   19.87
  -7   2   7   14.12   18.95
   7  -2  -7   -3.41   16.96
   7   2  -7   34.84   19.01
  -7   2   6   14.90   18.22
  -7  -2   6   -1.78   17.86
   7  -2  -6    9.22   16.44
   7   2  -6   39.63   16.84
  -7   2   5   27.79   16.99
  -7  -2   5   14.66   16.25
   7   2  -5    1.43   14.53
  -7   2   4  -10.25   22.18
  -7   2   4   36.21   14.71
  -7  -2   4    6.00   14.55
  -7  -2   3    5.46   13.32
  -7   2   3   26.89   20.47
  -7   2   2   15.68   17.56
  -7  -2   2  -30.37   17.56
  -7   2   1    7.12   15.96
  -7  -2   1   24.44   15.75
  -7   2   0   21.72   16.53
  -7  -2   0   32.69   16.09
  -7   2  -1   12.40   13.22
  -7  -2  -1   24.14   12.63
  -7   2  -2   87.59   16.31
  -7  -2  -2   77.11   15.55
  -7   2  -3   24.03   15.52
  -7   2  -3  -11.42   14.15
  -7  -2  -3   -8.30   13.89
  -7   2  -4   -8.13   17.29
  -7  -2  -4   10.08   17.73
  -7   2  -4   -9.31   16.46
  -7  -2  -4    4.54   14.95
  -7   2  -5   12.80   18.98
  -7  -2  -5  -29.80   20.81
  -7   2  -5   28.91   17.75
  -7  -2  -5   15.03   16.28
   7  -3  -8   16.57   18.65
  -7   3   7   10.20   20.00
   7  -3  -7   -3.41   17.00
   7   3  -7   -3.50   16.95
  -7   3   6   37.79   18.39
  -7  -3   6   -1.76   15.81
   7   3  -6   25.68   16.40
  -7  -3   5   27.36   14.59
  -7   3   5   29.83   17.74
  -7   3   5   27.45   24.38
   7   3  -5   32.14   15.90
  -7   3   4   10.30   22.11
  -7   3   4   -6.40   14.83
  -7  -3   4    4.47   14.48
  -7  -3   3   87.92   15.99
  -7   3   3  156.06   24.65
  -7   3   2  -11.85   17.75
  -7   3   1   73.75   19.42
  -7  -3   1   62.53   17.49
  -7   3   0   33.83   16.56
  -7  -3   0   26.12   15.08
  -7   3  -1   35.12   13.58
  -7  -3  -1   32.47   13.29
  -7   3  -2   17.36   13.63
  -7  -3  -2   -8.97   12.94
  -7   3  -3    8.62   15.02
  -7  -3  -3   -4.14   13.52
  -7   3  -3    5.60   14.94
  -7   3  -4  -17.14   16.09
  -7  -3  -4   16.59   15.34
  -7   3  -4   11.29   17.47
  -7   3  -5  -11.94   17.54
  -7  -3  -5    5.00   17.00
  -7   3  -5   18.17   19.23
  -7  -3  -5  -14.91   20.41
  -7   4   7   18.54   19.25
   7  -4  -7   12.00   17.61
   7   4  -7   30.05   18.95
  -7   4   6   23.03   18.11
  -7  -4   6   24.42   18.19
   7   4  -6   19.50   17.16
  -7   4   5   39.22   18.27
  -7  -4   5   46.07   16.83
  -7   4   5   30.44   23.58
   7   4  -5   19.28   15.04
  -7  -4   4   16.22   14.85
  -7   4   4    1.63   14.02
   7   4  -4    4.05   13.70
  -7   4   4   35.61   21.94
  -7  -4   3   12.04   13.78
  -7   4   3   24.58   20.68
  -7  -4   2    8.55   11.62
  -7   4   2    9.85   18.05
  -7   4   1   17.99   16.76
  -7   4   0   23.87   16.81
  -7   4  -1   32.03   15.86
  -7   4  -1   15.35   13.54
  -7  -4  -1   11.98   12.78
  -7   4  -2   12.21   14.08
  -7  -4  -2   -8.92   12.73
  -7   4  -3   15.95   14.80
  -7  -4  -3    4.12   13.66
  -7   4  -3   13.97   15.64
  -7   4  -4   12.55   15.77
  -7  -4  -4   -3.01   14.81
  -7   4  -4   19.21   17.03
  -7   4  -5  -18.86   17.23
  -7  -4  -5   -8.32   16.41
  -7   4  -5  -16.15   19.97
  -7   5   7   -4.18   19.80
   7   5  -7   17.85   18.85
  -7   5   6   13.64   18.82
  -7   5   6   -8.31   26.41
   7   5  -6   42.82   17.99
  -7  -5   5   23.57   15.77
  -7   5   5   32.44   16.58
  -7   5   5   27.72   23.25
   7   5  -5   30.14   16.17
  -7  -5   4   -1.45   14.18
  -7   5   4    2.54   22.43
  -7   5   4  -13.21   14.44
   7   5  -4    9.68   14.46
  -7   5   3   37.72   20.51
  -7  -5   3  -13.12   12.50
  -7  -5   2    1.21   10.89
  -7   5   2  -11.91   17.71
  -7   5   1   32.76   17.33
  -7   5   0   68.83   18.45
  -7   5  -1   28.94   16.28
  -7  -5  -1   17.96   12.47
  -7   5  -1   33.89   13.99
  -7   5  -2   16.60   14.12
  -7  -5  -2    1.27   13.20
  -7   5  -3    2.96   14.43
  -7  -5  -3   27.39   14.75
  -7   5  -4   19.08   17.12
  -7  -5  -4   24.08   16.29
  -7   5  -4    4.75   17.38
  -7   5  -5    5.21   17.26
  -7  -5  -5   16.60   16.89
  -7   5  -5  -12.42   19.05
  -7   6   7   -4.23   20.31
   7   6  -7    3.61   18.35
  -7   6   6   -7.96   18.23
  -7   6   6    5.59   25.17
   7   6  -6   -1.67   17.56
  -7  -6   5   -3.11   14.69
  -7   6   5   -1.83   17.92
  -7   6   5   27.62   24.32
   7   6  -5   10.75   16.02
  -7  -6   4   31.19   14.21
  -7   6   4  -10.11   21.88
  -7   6   4   -6.72   16.90
   7   6  -4   18.42   14.32
  -7   6   3   24.45   19.64
  -7  -6   3    6.51   12.95
  -7  -6   2   19.11   12.14
  -7   6   2   -3.97   17.35
  -7   6   1    1.82   15.99
  -7   6   0   71.18   17.62
  -7   6  -1   18.89   15.68
  -7  -6  -1    2.38   12.19
  -7   6  -1    1.33   13.83
  -7  -6  -2   21.24   14.00
  -7   6  -2   53.59   15.01
  -7   6  -3   21.02   14.57
  -7  -6  -3    5.40   13.66
  -7   6  -4   12.94   16.68
  -7  -6  -4   13.54   15.45
  -7   6  -4   18.86   16.81
  -7   6  -5    8.78   17.85
  -7  -6  -5   33.23   18.19
  -7   6  -5   22.99   19.45
  -7   7   7   10.68   21.45
  -7   7   7  -19.68   25.51
   7   7  -7   18.21   19.13
  -7   7   6  -12.12   17.60
  -7   7   6    2.80   25.94
   7   7  -6    6.76   17.10
  -7   7   5   35.63   17.63
  -7  -7   5   12.30   14.60
  -7   7   5   52.15   25.48
   7   7  -5    1.57   16.48
  -7  -7   4   15.36   13.54
  -7   7   4   -7.54   22.94
  -7   7   4   11.98   15.38
   7   7  -4  -11.65   14.36
  -7  -7   3    1.29   12.06
   7   7  -3    2.75   14.80
  -7   7   3    4.45   19.27
  -7  -7   2   23.52   11.84
  -7   7   2   18.02   18.49
  -7   7   1   -3.65   17.13
  -7   7   0  -19.43   15.97
  -7   7   0   16.24   13.65
  -7   7  -1   14.00   16.55
  -7   7  -1   18.89   13.40
  -7  -7  -2    6.12   12.09
  -7   7  -2    2.87   13.89
  -7  -7  -3    1.33   13.13
  -7   7  -3   22.91   14.98
  -7  -7  -4   51.84   15.33
  -7   7  -4    1.64   15.66
  -7   7  -4   28.24   17.47
  -7  -7  -5   23.31   17.76
  -7   7  -5    8.88   17.22
  -7   7  -5   58.13   21.29
  -7   8   7  -15.09   20.30
  -7   8   7   19.83   25.87
   7   8  -7    3.67   17.50
  -7   8   6  -10.25   17.87
   7   8  -6   18.87   17.61
  -7   8   5  -15.26   17.91
  -7  -8   5   10.68   14.15
  -7   8   5   35.33   25.29
   7   8  -5    7.98   15.61
  -7  -8   4   32.99   14.04
  -7   8   4   14.81   22.43
  -7   8   4   47.31   16.34
   7   8  -4   -1.50   15.09
  -7   8   3    4.43   19.95
   7   8  -3   -4.30   14.53
  -7  -8   3   -5.07   11.86
  -7   8   2  126.35   22.60
  -7   8   1   -5.56   17.13
  -7   8   0   46.36   18.46
  -7   8   0   10.19   13.11
  -7   8  -1   19.48   15.90
  -7   8  -1   24.61   14.75
  -7   8  -2   12.77   16.31
  -7  -8  -2   20.48   12.03
  -7   8  -2   33.51   15.93
  -7  -8  -3   14.42   13.45
  -7   8  -3   24.84   16.54
  -7  -8  -4   45.25   16.33
  -7   8  -4   39.87   18.37
  -7   8  -4   59.58   18.94
  -7  -8  -5   11.50   16.46
  -7   8  -5   25.07   18.96
  -7   8  -5  -10.53   18.81
  -7   9   7   41.24   22.25
  -7   9   7  -14.18   26.71
   7   9  -7  -24.16   18.86
  -7   9   6   18.80   19.57
   7   9  -6   22.64   18.29
  -7   9   6   11.08   25.55
  -7   9   5   29.55   23.82
  -7   9   5   -1.94   17.02
   7   9  -5    8.16   15.73
  -7  -9   4   -6.78   13.36
  -7   9   4    5.36   16.82
   7   9  -4    7.72   15.94
  -7   9   4   31.88   22.67
   7   9  -3   13.39   15.32
  -7   9   3   51.09   20.71
  -7   9   2   36.17   18.39
  -7   9   1   74.47   19.68
  -7   9   0   10.39   12.96
  -7   9   0   25.21   16.87
  -7   9  -1    4.16   13.64
  -7   9  -1   14.36   16.76
  -7   9  -2   26.56   15.23
  -7  -9  -2   21.49   12.44
  -7   9  -2   35.05   18.38
  -7   9  -3   -1.57   15.90
  -7  -9  -3   -1.30   12.78
  -7  -9  -4   18.85   14.74
  -7   9  -4   13.46   16.74
  -7  -9  -5   -8.13   16.63
  -7   9  -5   14.46   18.34
  -7  10   7   19.63   19.42
  -7  10   7   19.78   26.54
   7  10  -7    5.64   19.38
  -7  10   6   27.45   21.27
   7  10  -6   -5.31   18.00
  -7  10   6   -2.74   25.25
  -7  10   5    5.92   17.86
   7  10  -5   -6.68   16.99
  -7  10   5    7.97   22.56
   7  10  -4   71.88   18.18
  -7  10   4   55.89   22.73
   7  10  -3   24.74   15.66
  -7  10   3   22.24   19.35
  -7  10   2    4.07   17.18
  -7  10   1   22.55   17.78
  -7  10   0   17.41   13.86
  -7  10   0   10.91   17.44
  -7  10  -1   28.19   14.84
  -7  10  -1    7.28   16.75
  -7 -10  -2   30.77   12.23
  -7  10  -2   47.85   16.12
  -7  10  -2    1.86   17.22
  -7  10  -3   20.70   16.74
  -7 -10  -3    3.91   13.34
  -7  10  -4  -30.61   18.00
  -7 -10  -4   36.26   15.42
  -7 -10  -5    9.74   17.23
  -7  10  -5   18.19   18.14
  -7  11   7  -33.63   27.23
  -7  11   6   44.72   21.08
   7  11  -6   10.81   17.56
  -7  11   6   13.52   24.95
  -7  11   5  -28.02   18.45
   7  11  -5   23.97   17.86
  -7  11   5   18.24   23.25
   7  11  -4   14.90   17.35
  -7  11   4  -26.59   22.07
   7  11  -3   19.29   17.08
  -7  11   3   15.67   20.40
   7  11  -2   25.24   15.70
  -7  11   2   32.51   18.61
  -7  11   1   -3.80   17.39
  -7  11   0   12.39   13.82
  -7  11   0   22.02   17.60
  -7  11  -1   43.36   15.40
  -7  11  -1    5.53   17.53
  -7 -11  -2   42.69   13.00
  -7  11  -2   40.94   16.24
  -7  11  -2   63.94   19.00
  -7 -11  -3    1.30   13.38
  -7  11  -3   29.01   16.98
  -7  11  -3    5.88   18.03
  -7  11  -4  -13.70   17.69
  -7 -11  -4    5.84   15.04
   7  12  -6  -27.49   19.08
  -7  12   6   13.33   23.73
  -7  12   5   36.04   22.89
   7  12  -5  -12.31   18.31
  -7  12   5  -12.15   19.51
  -7  12   4   -2.40   20.96
   7  12  -4   41.07   18.36
  -7  12   3    6.76   20.05
   7  12  -3   11.69   17.81
  -7  12   2    2.04   18.19
  -7 -12   2   11.71   16.22
  -7  12   1    1.92   17.04
  -7  12   0    5.70   14.12
  -7  12   0   11.11   17.01
  -7  12  -1   22.20   14.78
  -7  12  -1    9.33   17.37
  -7  12  -2   84.88   17.73
  -7  12  -2   76.03   19.91
  -7 -12  -3  -15.78   13.49
  -7  12  -3    9.78   16.20
   7 -12   3   21.95   17.27
  -7  12  -3   23.66   18.84
  -7 -12  -4    8.80   14.85
  -7  12  -4  -15.60   18.22
   7  13  -6    7.49   18.51
  -7  13   6    5.28   23.50
  -7  13   5   -2.54   23.22
   7  13  -5   -3.63   17.96
  -7  13   5   -2.04   18.99
  -7  13   4   -4.78   22.32
   7  13  -4   -1.77   17.82
  -7  13   3   22.48   20.53
   7  13  -3   -1.73   18.05
  -7  13   2  -22.88   19.24
  -7 -13   2   40.41   18.04
  -7  13   1    5.90   16.95
  -7  13   0  112.51   18.60
  -7  13   0  115.57   21.48
  -7  13  -1   30.37   16.35
  -7  13  -1   47.11   18.17
  -7  13  -2    3.17   15.98
  -7  13  -2    3.84   18.02
   7 -13   2   27.80   16.81
  -7  13  -3    9.94   15.94
  -7  13  -3    9.88   18.28
   7 -13   3   23.13   17.16
  -7  13  -4   18.17   19.62
  -7 -13  -4   -4.48   14.76
  -7  13  -4   -8.76   17.82
  -7  14   6   23.43   24.73
   7  14  -6   -3.84   19.07
  -7  14   5   -2.50   20.98
   7  14  -5   24.28   19.83
  -7  14   4   62.18   23.30
   7  14  -4   31.10   18.89
  -7  14   3   20.40   20.78
   7  14  -3   14.41   18.21
  -7  14   2    8.39   18.15
  -7 -14   2   12.52   17.67
  -7  14   1    7.97   17.73
  -7 -14   1   -1.99   16.66
  -7  14   0   45.21   16.22
  -7  14   0   13.41   17.45
  -7  14  -1   21.93   15.46
  -7  14  -1    7.61   17.12
  -7  14  -2    3.24   15.61
  -7  14  -2   21.27   18.45
   7 -14   2   34.81   17.17
  -7  14  -3   18.67   17.06
  -7  14  -3   19.78   18.97
   7 -14   3   -1.87   17.10
  -7  14  -4   -2.01   18.38
  -7  14  -4   -5.36   18.08
  -7  15   5   -4.96   22.55
   7  15  -5   11.53   19.85
  -7  15   4   52.50   22.56
   7  15  -4   -1.89   18.82
  -7  15   3    4.52   21.14
   7  15  -3   -5.61   18.89
  -7 -15   3   35.75   20.56
  -7  15   2   -2.12   18.20
  -7 -15   2    6.46   18.15
  -7  15   1    6.06   17.74
  -7 -15   1   16.41   17.69
  -7  15   0   62.27   17.36
  -7  15   0   42.79   18.64
  -7  15  -1   22.45   16.93
  -7  15  -1  -19.19   17.90
  -7  15  -2   19.94   17.34
  -7  15  -2   -1.94   18.09
   7 -15   2   17.26   18.45
  -7  15  -3   34.62   18.60
   7 -15   3   15.73   19.11
  -7  15  -3   33.68   19.53
  -7  16   5   24.46   23.92
   7  16  -5    1.98   19.54
  -7  16   4   14.34   21.82
   7  16  -4  -19.52   20.56
  -7  16   3  -20.28   21.47
  -7 -16   3   39.31   22.00
  -7  16   2  107.56   22.51
  -7 -16   2   99.88   21.55
  -7  16   1  -18.32   18.93
  -7 -16   1   19.03   17.90
  -7  16   0   12.94   16.84
  -7  16   0   13.82   18.43
  -7  16  -1  -11.52   16.26
  -7  16  -1    1.93   17.64
  -7  16  -2   17.00   17.32
  -7  16  -2   21.44   18.41
   7 -16   2   46.28   19.56
  -7  16  -3   10.62   18.10
   7 -16   3   10.27   18.94
  -7  16  -3   -3.96   18.53
  -7  17   5  -31.49   24.26
   7  17  -5   42.66   22.40
  -7  17   4   23.86   22.74
   7  17  -4   -2.02   19.96
  -7  17   3   11.33   20.30
  -7 -17   3   63.17   22.99
  -7  17   2   10.98   20.30
  -7 -17   2    4.60   19.46
  -7  17   1   12.39   18.13
  -7 -17   1   10.87   17.80
  -7  17   0   -2.01   18.49
  -7  17   0   -6.73   16.99
  -7  17  -1  -13.63   17.94
  -7  17  -1    8.49   16.40
   7 -17   2   14.67   19.08
  -7  17  -2   29.32   18.35
  -7  17  -2  -13.93   17.77
  -7  17  -3   14.44   18.47
   7 -17   3    6.42   20.05
  -7  18   4   21.44   21.88
  -7 -18   4   43.07   24.81
  -7  18   3   -6.85   20.39
  -7 -18   3  -20.77   21.75
  -7  18   2    8.93   20.91
  -7 -18   2   11.84   20.64
  -7  18   1   52.38   20.92
  -7 -18   1    4.47   17.88
  -7  18   0    8.15   18.47
  -7  18   0   -5.24   17.68
   7 -18   1   -2.12   19.75
  -7  18  -1   13.78   19.53
  -7  18  -1   31.62   18.21
  -7  18  -2   33.93   18.61
   7 -18   2    4.35   19.78
   7 -18   3   -4.47   20.00
  -7  19   4   -9.46   21.66
  -7 -19   4   17.71   25.36
  -7  19   3  -41.37   22.03
  -7 -19   3  -24.00   22.65
  -7  19   2  -20.23   19.60
  -7 -19   2  -12.19   21.19
  -7  19   1   -2.12   19.77
  -7 -19   1    4.58   17.97
  -7 -19   0   30.45   19.03
  -7  19   0   16.52   18.38
  -7  19   0   -1.82   18.08
   7 -19   1   13.17   20.37
  -7  19  -1   29.83   18.73
  -7  19  -1   -5.45   18.22
  -7  19  -2   12.86   18.84
   7 -19   2   -2.25   20.57
  -7  20   3  -25.51   21.54
  -7 -20   3  -24.74   23.49
  -7  20   2  -31.54   20.33
  -7 -20   2   -2.50   20.83
  -7  20   1   -2.16   19.36
  -7 -20   1    9.31   18.34
  -7 -20   0   44.24   20.61
  -7  20   0   14.52   19.52
  -7  20   0   13.25   19.10
  -7  20  -1   -1.88   18.89
   7 -20   1   -6.83   20.11
  -7  21   2    2.26   20.72
  -7 -21   2    5.13   20.65
  -7  21   1   -6.61   19.95
  -7 -21   1  -16.63   18.66
  -7  21   0    1.97   19.58
  -7 -21   0    6.74   19.24
  -7  22   0   -2.05   19.73
  -7 -22   0   13.73   20.09
  -8   0   6    3.88   18.49
  -8   0   5    3.65   17.25
  -8   0   4   38.41   17.54
  -8   0   3  -13.77   14.93
  -8   0   2  310.60   32.97
  -8   0   1   14.39   18.96
  -8   0   0   13.35   17.43
  -8   0  -1   -7.64   17.38
  -8   0  -2   11.56   14.53
  -8   0  -3    1.51   15.27
  -8   0  -4   -1.61   16.83
  -8  -1   6    5.75   17.99
  -8   1   6   -5.91   19.14
  -8  -1   5   -3.59   16.21
  -8   1   5    7.39   17.14
  -8   1   4   -5.08   16.91
  -8  -1   4   16.43   15.43
  -8  -1   3    1.52   13.75
  -8   1   3   17.02   14.40
  -8   1   2   25.33   21.79
  -8   1   1   -4.10   18.06
  -8  -1   1   -4.07   17.99
  -8   1   0   44.18   18.49
  -8  -1   0   68.71   19.69
  -8   1  -1   17.08   17.35
  -8   1  -2   13.16   15.12
  -8  -1  -2    4.29   14.58
  -8   1  -3    3.07   15.80
  -8  -1  -3   40.33   15.66
  -8   1  -4   37.39   17.42
  -8  -1  -4  -11.11   16.49
  -8  -2   6   -9.48   18.63
  -8   2   6   27.98   19.32
  -8   2   5   18.75   18.00
  -8  -2   5   21.12   16.05
  -8   2   4   49.67   18.60
  -8  -2   4   24.55   16.42
  -8  -2   3   -4.53   15.05
  -8   2   3   -1.56   13.91
  -8   2   3   -5.23   21.74
  -8   2   2   11.49   21.97
  -8   2   1    4.13   19.40
  -8   2   0  138.65   21.47
  -8  -2   0   66.54   19.71
  -8   2  -1   30.48   17.68
  -8   2  -2   44.44   16.19
  -8  -2  -2    1.41   14.68
  -8   2  -3  -13.91   15.20
  -8  -2  -3   29.57   15.84
  -8   2  -4   26.22   17.10
  -8  -2  -4   -7.87   15.76
  -8   3   6    2.03   18.48
  -8  -3   6  -20.61   17.97
  -8   3   5   20.83   16.90
  -8  -3   5  -19.12   17.64
  -8   3   4   31.29   17.16
  -8  -3   4   29.32   15.37
  -8  -3   3   -1.50   13.85
  -8   3   3   18.36   23.56
  -8  -3   2    9.73   13.54
  -8   3   2   32.33   20.69
  -8   3   1   20.60   18.60
  -8   3   0   66.12   20.19
  -8   3  -1   34.23   18.83
  -8   3  -2   28.72   15.41
  -8  -3  -2   12.54   14.83
  -8   3  -3   -6.29   16.28
  -8  -3  -3    4.35   14.64
  -8   3  -4   -3.33   17.10
  -8  -3  -4    9.32   15.90
  -8  -3  -4   27.88   19.38
  -8   4   6   12.38   20.03
  -8  -4   6   22.21   17.45
  -8   4   5   28.89   17.75
  -8  -4   5   -8.59   16.08
  -8   4   4    2.97   25.77
  -8   4   4    1.76   16.26
  -8  -4   4   11.30   15.56
  -8   4   3    2.62   24.02
  -8  -4   3  -14.83   14.22
  -8  -4   2   19.33   13.54
  -8   4   2  -18.41   20.47
  -8   4   1   24.95   19.21
  -8   4   0   46.89   18.29
  -8   4  -1   17.28   17.94
  -8   4  -2   -1.54   15.82
  -8  -4  -2    9.58   13.71
  -8   4  -3   28.85   16.51
  -8  -4  -3  -12.91   14.63
  -8   4  -4   -3.39   17.01
  -8  -4  -4   29.05   15.61
  -8  -4  -4   -1.74   19.18
  -8  -5   6   22.02   18.76
  -8   5   6  -10.55   19.09
  -8  -5   5   27.11   17.20
  -8   5   5    9.74   17.55
  -8   5   5   65.46   29.64
  -8  -5   4   20.73   15.43
  -8   5   4   20.67   27.16
  -8   5   4   34.14   16.57
  -8  -5   3   -1.46   13.85
  -8   5   3  -10.38   23.84
  -8  -5   2    1.37   12.82
  -8   5   2    9.25   20.98
  -8   5   1  -14.51   19.71
  -8   5   0   -7.84   17.84
  -8   5  -1   30.88   17.97
  -8   5  -2   92.12   19.45
  -8   5  -2  123.74   22.80
  -8  -5  -3  -14.22   14.48
  -8   5  -3   40.70   17.60
  -8   5  -4    1.72   17.66
  -8  -5  -4   18.23   15.67
  -8   6   6   36.51   20.77
   8   6  -6   26.40   18.74
  -8  -6   5    3.35   16.37
  -8   6   5  -11.91   19.29
  -8   6   5   -6.20   27.18
  -8  -6   4   23.46   16.03
  -8   6   4   11.58   25.77
  -8   6   4   18.30   16.90
  -8  -6   3   11.62   14.25
  -8   6   3    2.59   22.94
  -8   6   2  -13.94   21.76
  -8   6   1  -23.05   19.29
  -8   6   0   45.77   19.06
  -8   6  -1    5.84   18.67
  -8   6  -2   22.14   16.56
  -8   6  -2   34.07   18.12
  -8  -6  -3   -1.41   14.62
  -8   6  -3   34.69   17.62
  -8  -6  -4   -6.05   15.28
  -8   7   6    2.18   19.87
  -8   7   6  -21.55   29.42
   8   7  -6    7.14   17.69
  -8  -7   5   14.88   15.89
  -8   7   5    6.10   17.91
  -8   7   5   -3.08   27.18
  -8  -7   4   26.01   14.46
  -8   7   4   -9.33   17.52
  -8   7   4   -8.60   24.17
  -8   7   3   43.87   24.27
  -8   7   2    2.32   20.04
  -8   7   1    4.19   19.69
  -8   7   0   22.03   18.55
  -8   7  -1   21.79   18.68
  -8   7  -2   25.58   16.45
  -8   7  -2   -2.03   19.46
  -8  -7  -3   16.94   14.33
  -8   7  -3   -5.02   17.84
  -8  -7  -4  -10.58   14.95
  -8   8   6  -15.64   20.68
  -8   8   6   21.37   28.33
   8   8  -6  -38.10   19.23
  -8  -8   5   -8.14   15.97
  -8   8   5   22.79   19.27
  -8   8   5   12.14   25.50
  -8   8   4   17.15   17.75
  -8   8   4    8.50   24.61
  -8   8   3   10.21   21.54
  -8   8   2   55.39   21.74
  -8   8   1   23.37   20.28
  -8   8   0   12.10   18.65
  -8   8  -1  -10.03   17.90
  -8   8  -2   32.21   17.83
  -8   8  -2   12.25   18.20
  -8  -8  -3   19.83   15.11
  -8   8  -3   -8.41   17.43
  -8   8  -3   29.72   19.51
   8   9  -6   23.98   20.21
  -8   9   6  -42.30   28.79
  -8   9   5   14.77   19.29
   8   9  -5   21.01   18.46
  -8   9   5    5.97   25.86
  -8   9   4   27.35   17.77
  -8   9   4   16.63   25.33
  -8   9   3    7.64   21.41
  -8   9   2  -11.63   20.97
  -8   9   1  -14.96   20.02
  -8   9   0   14.38   18.89
  -8   9  -1   32.45   17.13
  -8   9  -1   -2.03   18.31
  -8   9  -2   -6.49   16.29
  -8   9  -2    4.12   18.28
  -8  -9  -3   17.15   14.82
  -8   9  -3   11.91   18.11
  -8   9  -3   12.80   19.49
  -8  10   5  -10.78   19.06
   8  10  -5  -26.99   18.88
  -8  10   5    2.94   26.47
  -8  10   4   -2.00   17.69
  -8  10   4   30.14   24.37
  -8  10   3   25.36   21.75
  -8  10   2   57.61   22.23
  -8  10   1   -2.15   19.68
  -8  10   0   10.35   19.55
  -8  10  -1   15.64   16.70
  -8  10  -1   47.20   20.45
  -8  10  -2    3.28   16.37
  -8  10  -2   20.86   19.88
  -8 -10  -3   19.95   15.27
  -8  10  -3   13.69   17.38
  -8  10  -3   -8.63   19.52
  -8  11   5  -24.11   21.84
   8  11  -5   16.65   18.59
  -8  11   4   -2.04   19.56
  -8  11   4   70.23   27.01
  -8  11   3   -2.53   22.54
  -8  11   2   11.63   19.48
  -8  11   1   28.42   20.52
  -8  11   0    8.34   19.40
  -8  11  -1   28.70   16.50
  -8  11  -1    4.15   19.14
  -8  11  -2   28.10   17.36
  -8  11  -2   31.65   19.87
  -8  11  -3   -1.72   18.02
  -8 -11  -3    5.72   14.45
  -8  11  -3  -15.17   20.28
  -8  12   5    4.44   20.04
   8  12  -5   24.70   19.73
  -8  12   5    5.67   24.28
   8  12  -4   25.88   19.30
  -8  12   4   34.76   24.22
  -8  12   3  -30.47   22.72
  -8  12   2   -2.33   20.35
  -8  12   1   11.03   20.15
  -8  12   0  -14.71   19.69
  -8  12  -1   42.25   17.66
  -8  12  -1   80.42   22.28
  -8  12  -2    5.05   16.86
  -8  12  -2    6.40   19.90
  -8 -12  -3  -24.72   15.80
  -8  13   5    2.25   21.37
   8  13  -5   33.12   20.64
   8  13  -4   60.98   20.40
  -8  13   4  -18.51   23.54
  -8  13   3    2.52   22.08
  -8  13   2    2.33   20.25
  -8  13   1   17.80   20.72
  -8  13   0  -15.03   20.36
  -8  13  -1   14.96   19.83
  -8  13  -1    9.93   17.03
  -8  13  -2   17.36   20.87
  -8  13  -2   18.80   17.19
   8  14  -4  -15.71   19.93
  -8  14   4   31.45   24.75
  -8  14   3  -10.09   22.96
  -8  14   2   16.52   20.50
  -8  14   1   35.92   21.03
  -8  14   0   -2.17   20.46
  -8  14  -1  -38.80   20.33
  -8  14  -1   -5.08   17.11
  -8  14  -2   13.11   20.69
  -8  14  -2   -1.74   17.07
   8  15  -4    2.02   20.65
  -8  15   3    5.00   22.37
  -8  15   2   21.32   21.93
  -8  15   1   20.58   21.17
  -8  15   0   17.59   20.16
  -8  15  -1    8.58   17.11
  -8  15  -1   15.18   20.49
  -8 -16   3    8.29   23.22
  -8  16   2   23.91   22.00
  -8  16   1   27.46   20.61
  -8  16   0   -4.45   21.07
  -8  16  -1    7.01   17.65
  -8 -17   3   25.42   22.77
  -8  17   1   39.25   22.10
  -9   0   4  -14.12   16.64
  -9   0   3    6.64   16.59
  -9   0   0  -10.90   20.41
  -9   0  -1    2.19   18.77
  -9   0  -2  -24.04   22.26
  -9  -1   4  -10.50   17.78
  -9   1   4  -19.72   17.88
  -9  -1   3   -3.30   15.35
  -9   1   3   30.11   16.81
  -9   1   1   41.68   21.78
  -9   1   0    6.49   18.58
  -9   1  -1  -13.06   20.12
  -9  -1  -1   22.32   21.57
  -9   1  -2   -7.05   21.52
  -9   2   4   14.56   18.86
  -9  -2   4    8.72   16.04
  -9  -2   3   11.47   15.15
  -9   2   3   -1.69   16.65
  -9  -2   2   -1.55   15.40
  -9   2   1    6.90   19.90
  -9   2   0   17.37   20.64
  -9   2  -1   -2.16   19.62
  -9   3   4  -25.80   18.16
  -9  -3   4   17.41   16.78
  -9  -3   3   -1.63   16.22
  -9   3   3   -6.86   16.87
  -9  -3   2   18.54   14.51
  -9   3   2   -5.22   23.30
  -9   3   1   37.04   21.49
  -9   3   0  -10.81   19.67
  -9   3  -1   25.87   20.76
  -9   4   4    5.63   17.46
  -9  -4   4   20.76   16.45
  -9  -4   3    9.72   15.39
  -9   4   3   -5.92   25.88
  -9   4   2  -10.39   23.94
  -9   4   1    4.61   21.16
  -9   4   0   17.43   20.53
  -9   4  -1   34.41   21.16
  -9  -5   4   15.32   16.75
  -9   5   3  -32.47   27.43
  -9   5   2   26.05   24.20
  -9   5   1  -16.25   20.94
  -9   5   0   43.54   21.46
  -9   5  -1    6.49   20.62
  -9   6   4  -16.35   28.89
  -9   6   3  -29.15   26.82
  -9   6   2   43.99   23.13
  -9   6   1   18.57   20.60
  -9   6   0   55.06   22.02
  -9   6  -1   13.02   19.12
  -9   7   4   -6.46   26.93
  -9   7   3  -46.37   26.57
  -9   7   2  -12.98   22.71
  -9   7   1    9.39   20.95
  -9   7   0   -6.62   20.90
  -9   8   3   -8.64   26.05
  -9   8   2   33.89   24.02
  -9   8   1    7.06   22.21
  -9   8   0   11.20   20.78
  -9   9   2  -15.45   22.83
  -9   9   1  -30.95   22.21
   0   0   0    0.00    0.00
;
_shelx_hkl_checksum                57381
_olex2_submission_special_instructions  'No special instructions were received'
