# Supplementary material for: Tunable Donor–Acceptor Linear Conjugated Polymers Involving Cyanostyrylthiophene Linkages for Visible-Light-Driven Hydrogen Production
Source: Molecules. 2023 Feb 27;28(5):2203. doi: 10.3390/molecules28052203 (PMC10004844; doi:10.3390/molecules28052203)
Supplement: Supplementary file 1 [file molecules-28-02203-s001.zip › molecules-2213393-supplementary/CCDC 2190742.cif]

data_a
_audit_creation_date               2022-07-11
_audit_creation_method
;
Olex2 1.5
(compiled 2021.07.19 svn.r715e62df for OlexSys, GUI svn.r6383)
;
_shelx_SHELXL_version_number       '2018/3'
_audit_contact_author_address      ?
_audit_contact_author_email        ?
_audit_contact_author_name         ''
_audit_contact_author_phone        ?
_publ_contact_author_id_orcid      ?
_publ_section_references
;
Dolomanov, O.V., Bourhis, L.J., Gildea, R.J, Howard, J.A.K. & Puschmann, H.
 (2009), J. Appl. Cryst. 42, 339-341.

Sheldrick, G.M. (2015). Acta Cryst. A71, 3-8.

Sheldrick, G.M. (2015). Acta Cryst. C71, 3-8.
;
_chemical_name_common              ?
_chemical_name_systematic          ?
_chemical_formula_moiety           'C14 H10 Br N S'
_chemical_formula_sum              'C14 H10 Br N S'
_chemical_formula_weight           304.20
_chemical_melting_point            ?
loop_
  _atom_type_symbol
  _atom_type_description
  _atom_type_scat_dispersion_real
  _atom_type_scat_dispersion_imag
  _atom_type_scat_source
 'C' 'C' 0.0033 0.0016 'International Tables Vol C Tables 4.2.6.8 and 6.1.1.4'
 'H' 'H' 0.0000 0.0000 'International Tables Vol C Tables 4.2.6.8 and 6.1.1.4'
 'Br' 'Br' -0.2901 2.4595
 'International Tables Vol C Tables 4.2.6.8 and 6.1.1.4'
 'N' 'N' 0.0061 0.0033 'International Tables Vol C Tables 4.2.6.8 and 6.1.1.4'
 'S' 'S' 0.1246 0.1234 'International Tables Vol C Tables 4.2.6.8 and 6.1.1.4'

_shelx_space_group_comment
;
The symmetry employed for this shelxl refinement is uniquely defined
by the following loop, which should always be used as a source of
symmetry information in preference to the above space-group names.
They are only intended as comments.
;
_space_group_crystal_system        'triclinic'
_space_group_IT_number             2
_space_group_name_H-M_alt          'P -1'
_space_group_name_Hall             '-P 1'
loop_
  _space_group_symop_operation_xyz
 'x, y, z'
 '-x, -y, -z'

_cell_length_a                     7.5030(7)
_cell_length_b                     8.5195(8)
_cell_length_c                     11.1655(9)
_cell_angle_alpha                  86.355(7)
_cell_angle_beta                   79.693(7)
_cell_angle_gamma                  67.892(9)
_cell_volume                       650.57(11)
_cell_formula_units_Z              2
_cell_measurement_reflns_used      7326
_cell_measurement_temperature      293(2)
_cell_measurement_theta_max        25.217
_cell_measurement_theta_min        3.394
_shelx_estimated_absorpt_T_max     0.734
_shelx_estimated_absorpt_T_min     0.559
_exptl_absorpt_coefficient_mu      3.295
_exptl_absorpt_correction_T_max    1.00000
_exptl_absorpt_correction_T_min    0.95459
_exptl_absorpt_correction_type     multi-scan
_exptl_absorpt_process_details     ?
_exptl_absorpt_special_details     ?
_exptl_crystal_colour              'metallic light colourless'
_exptl_crystal_colour_lustre       metallic
_exptl_crystal_colour_modifier     yellowish
_exptl_crystal_colour_primary      colourless
_exptl_crystal_density_diffrn      1.553
_exptl_crystal_density_meas        ?
_exptl_crystal_density_method      ?
_exptl_crystal_description         block
_exptl_crystal_F_000               304
_exptl_crystal_size_max            0.2
_exptl_crystal_size_mid            0.15
_exptl_crystal_size_min            0.1
_exptl_transmission_factor_max     ?
_exptl_transmission_factor_min     ?
_diffrn_reflns_av_R_equivalents    0.0458
_diffrn_reflns_av_unetI/netI       0.0768
_diffrn_reflns_Laue_measured_fraction_full  0.991
_diffrn_reflns_Laue_measured_fraction_max  0.931
_diffrn_reflns_limit_h_max         10
_diffrn_reflns_limit_h_min         -10
_diffrn_reflns_limit_k_max         10
_diffrn_reflns_limit_k_min         -11
_diffrn_reflns_limit_l_max         15
_diffrn_reflns_limit_l_min         -15
_diffrn_reflns_number              9809
_diffrn_reflns_point_group_measured_fraction_full  0.991
_diffrn_reflns_point_group_measured_fraction_max  0.931
_diffrn_reflns_theta_full          25.242
_diffrn_reflns_theta_max           30.107
_diffrn_reflns_theta_min           1.854
_diffrn_ambient_temperature        293(2)
_diffrn_detector_area_resol_mean   ?
_diffrn_measured_fraction_theta_full  0.991
_diffrn_measured_fraction_theta_max  0.931
_diffrn_measurement_device_type    'multiwire proportional'
_diffrn_measurement_method         'phi and omega scans'
_diffrn_radiation_monochromator    graphite
_diffrn_radiation_type             MoK\a
_diffrn_radiation_wavelength       0.71073
_diffrn_source                     ?
_reflns_Friedel_coverage           0.000
_reflns_Friedel_fraction_full      .
_reflns_Friedel_fraction_max       .
_reflns_number_gt                  2087
_reflns_number_total               3577
_reflns_special_details
;
 Reflections were merged by SHELXL according to the crystal
 class for the calculation of statistics and refinement.
 
 _reflns_Friedel_fraction is defined as the number of unique
 Friedel pairs measured divided by the number that would be
 possible theoretically, ignoring centric projections and
 systematic absences.
;
_reflns_threshold_expression       'I > 2\s(I)'
_computing_cell_refinement         ?
_computing_data_collection         ?
_computing_data_reduction          ?
_computing_molecular_graphics      'Olex2 1.5 (Dolomanov et al., 2009)'
_computing_publication_material    'Olex2 1.5 (Dolomanov et al., 2009)'
_computing_structure_refinement    'SHELXL 2018/3 (Sheldrick, 2015)'
_computing_structure_solution      'SHELXT 2018/2 (Sheldrick, 2018)'
_refine_diff_density_max           0.804
_refine_diff_density_min           -0.404
_refine_diff_density_rms           0.081
_refine_ls_extinction_coef         .
_refine_ls_extinction_method       none
_refine_ls_goodness_of_fit_ref     1.113
_refine_ls_hydrogen_treatment      constr
_refine_ls_matrix_type             full
_refine_ls_number_parameters       155
_refine_ls_number_reflns           3577
_refine_ls_number_restraints       0
_refine_ls_R_factor_all            0.1540
_refine_ls_R_factor_gt             0.0862
_refine_ls_restrained_S_all        1.113
_refine_ls_shift/su_max            0.000
_refine_ls_shift/su_mean           0.000
_refine_ls_structure_factor_coef   Fsqd
_refine_ls_weighting_details      
 'w=1/[\s^2^(Fo^2^)+(0.0527P)^2^+0.7631P] where P=(Fo^2^+2Fc^2^)/3'
_refine_ls_weighting_scheme        calc
_refine_ls_wR_factor_gt            0.1437
_refine_ls_wR_factor_ref           0.1665
_refine_special_details            ?
_olex2_refinement_description
;
1. Fixed Uiso
 At 1.2 times of:
  All C(H) groups
 At 1.5 times of:
  All C(H,H,H) groups
2.a Aromatic/amide H refined with riding coordinates:
 C006(H006), C00A(H00A), C00B(H00B), C00E(H00F), C00F(H00G), C00G(H00H),
 C00H(H00I)
2.b Idealised Me refined as rotating group:
 C00C(H00C,H00D,H00E)
;
_atom_sites_solution_hydrogens     geom
_atom_sites_solution_primary       dual
_atom_sites_solution_secondary     ?
loop_
  _atom_site_label
  _atom_site_type_symbol
  _atom_site_fract_x
  _atom_site_fract_y
  _atom_site_fract_z
  _atom_site_U_iso_or_equiv
  _atom_site_adp_type
  _atom_site_occupancy
  _atom_site_site_symmetry_order
  _atom_site_calc_flag
  _atom_site_refinement_flags_posn
  _atom_site_refinement_flags_adp
  _atom_site_refinement_flags_occupancy
  _atom_site_disorder_assembly
  _atom_site_disorder_group
 Br01 Br 0.18221(11) 0.74618(8) 1.00413(5) 0.0807(3) Uani 1 1 d . . . . .
 S S 0.2991(2) 0.06134(16) 0.36319(12) 0.0501(3) Uani 1 1 d . . . . .
 C003 C 0.2389(6) 0.4583(5) 0.6460(4) 0.0374(10) Uani 1 1 d . . . . .
 C004 C 0.2845(6) 0.2669(5) 0.3269(4) 0.0372(10) Uani 1 1 d . . . . .
 C005 C 0.2615(6) 0.3894(5) 0.4200(4) 0.0387(10) Uani 1 1 d . . . . .
 C006 C 0.2289(6) 0.6259(6) 0.6416(4) 0.0393(11) Uani 1 1 d . . . . .
 H006 H 0.235286 0.678293 0.566150 0.047 Uiso 1 1 calc R U . . .
 C007 C 0.2098(7) 0.7181(6) 0.7454(4) 0.0409(11) Uani 1 1 d . . . . .
 C008 C 0.2363(7) 0.5578(6) 0.3730(4) 0.0472(12) Uani 1 1 d . . . . .
 C009 C 0.2073(7) 0.6340(6) 0.8564(4) 0.0448(12) Uani 1 1 d . . . . .
 C00A C 0.2627(7) 0.3529(6) 0.5400(4) 0.0429(11) Uani 1 1 d . . . . .
 H00A H 0.282093 0.240388 0.558984 0.051 Uiso 1 1 calc R U . . .
 C00B C 0.3024(7) 0.2900(6) 0.2036(4) 0.0457(12) Uani 1 1 d . . . . .
 H00B H 0.296907 0.391945 0.166118 0.055 Uiso 1 1 calc R U . . .
 C00C C 0.1941(8) 0.9011(6) 0.7352(5) 0.0523(13) Uani 1 1 d . . . . .
 H00C H 0.215853 0.930530 0.650838 0.078 Uiso 1 1 calc R U . . .
 H00D H 0.290297 0.914963 0.775246 0.078 Uiso 1 1 calc R U . . .
 H00E H 0.066275 0.973605 0.772888 0.078 Uiso 1 1 calc R U . . .
 N00D N 0.2172(9) 0.6881(6) 0.3314(5) 0.0789(16) Uani 1 1 d . . . . .
 C00E C 0.2311(8) 0.3813(6) 0.7608(4) 0.0486(12) Uani 1 1 d . . . . .
 H00F H 0.236759 0.270192 0.766880 0.058 Uiso 1 1 calc R U . . .
 C00F C 0.3312(7) 0.0099(6) 0.2129(5) 0.0520(13) Uani 1 1 d . . . . .
 H00G H 0.347391 -0.096167 0.185474 0.062 Uiso 1 1 calc R U . . .
 C00G C 0.2153(8) 0.4680(6) 0.8647(4) 0.0561(14) Uani 1 1 d . . . . .
 H00H H 0.210086 0.415666 0.940184 0.067 Uiso 1 1 calc R U . . .
 C00H C 0.3303(8) 0.1424(6) 0.1389(5) 0.0544(14) Uani 1 1 d . . . . .
 H00I H 0.346162 0.137102 0.054523 0.065 Uiso 1 1 calc R U . . .

loop_
  _atom_site_aniso_label
  _atom_site_aniso_U_11
  _atom_site_aniso_U_22
  _atom_site_aniso_U_33
  _atom_site_aniso_U_23
  _atom_site_aniso_U_13
  _atom_site_aniso_U_12
 Br01 0.1313(7) 0.0758(5) 0.0451(3) -0.0138(3) -0.0106(3) -0.0496(4)
 S 0.0680(9) 0.0386(7) 0.0483(7) 0.0060(5) -0.0120(6) -0.0250(6)
 C003 0.041(3) 0.031(2) 0.039(2) 0.0003(18) -0.007(2) -0.0115(19)
 C004 0.040(3) 0.029(2) 0.043(2) 0.0043(18) -0.008(2) -0.0125(19)
 C005 0.039(3) 0.031(2) 0.045(3) 0.0037(19) -0.005(2) -0.013(2)
 C006 0.045(3) 0.038(3) 0.037(2) 0.0060(19) -0.010(2) -0.017(2)
 C007 0.035(3) 0.035(2) 0.051(3) -0.001(2) -0.011(2) -0.010(2)
 C008 0.059(3) 0.043(3) 0.041(3) -0.001(2) -0.010(2) -0.020(2)
 C009 0.056(3) 0.041(3) 0.037(2) -0.006(2) -0.010(2) -0.016(2)
 C00A 0.051(3) 0.030(2) 0.046(3) 0.000(2) -0.007(2) -0.014(2)
 C00B 0.057(3) 0.040(3) 0.040(3) 0.008(2) -0.013(2) -0.017(2)
 C00C 0.061(4) 0.039(3) 0.059(3) 0.000(2) -0.005(3) -0.023(2)
 N00D 0.136(5) 0.049(3) 0.058(3) 0.010(2) -0.019(3) -0.042(3)
 C00E 0.069(4) 0.030(3) 0.044(3) 0.006(2) -0.014(2) -0.013(2)
 C00F 0.058(3) 0.041(3) 0.059(3) -0.006(2) -0.014(3) -0.018(2)
 C00G 0.086(4) 0.044(3) 0.036(3) 0.009(2) -0.016(3) -0.020(3)
 C00H 0.069(4) 0.047(3) 0.043(3) -0.005(2) -0.008(3) -0.017(3)

_geom_special_details
;
 All esds (except the esd in the dihedral angle between two l.s. planes)
 are estimated using the full covariance matrix.  The cell esds are taken
 into account individually in the estimation of esds in distances, angles
 and torsion angles; correlations between esds in cell parameters are only
 used when they are defined by crystal symmetry.  An approximate (isotropic)
 treatment of cell esds is used for estimating esds involving l.s. planes.
;
loop_
  _geom_bond_atom_site_label_1
  _geom_bond_atom_site_label_2
  _geom_bond_distance
  _geom_bond_site_symmetry_2
  _geom_bond_publ_flag
 Br01 C009 1.904(4) . ?
 S C004 1.739(4) . ?
 S C00F 1.713(5) . ?
 C003 C006 1.400(6) . ?
 C003 C00A 1.476(6) . ?
 C003 C00E 1.405(6) . ?
 C004 C005 1.462(6) . ?
 C004 C00B 1.368(6) . ?
 C005 C008 1.451(7) . ?
 C005 C00A 1.357(6) . ?
 C006 H006 0.9300 . ?
 C006 C007 1.397(6) . ?
 C007 C009 1.392(7) . ?
 C007 C00C 1.517(6) . ?
 C008 N00D 1.143(6) . ?
 C009 C00G 1.390(7) . ?
 C00A H00A 0.9300 . ?
 C00B H00B 0.9300 . ?
 C00B C00H 1.418(6) . ?
 C00C H00C 0.9600 . ?
 C00C H00D 0.9600 . ?
 C00C H00E 0.9600 . ?
 C00E H00F 0.9300 . ?
 C00E C00G 1.378(6) . ?
 C00F H00G 0.9300 . ?
 C00F C00H 1.354(7) . ?
 C00G H00H 0.9300 . ?
 C00H H00I 0.9300 . ?

loop_
  _geom_angle_atom_site_label_1
  _geom_angle_atom_site_label_2
  _geom_angle_atom_site_label_3
  _geom_angle
  _geom_angle_site_symmetry_1
  _geom_angle_site_symmetry_3
  _geom_angle_publ_flag
 C00F S C004 91.9(2) . . ?
 C006 C003 C00A 125.8(4) . . ?
 C006 C003 C00E 117.4(4) . . ?
 C00E C003 C00A 116.8(4) . . ?
 C005 C004 S 122.1(3) . . ?
 C00B C004 S 110.3(3) . . ?
 C00B C004 C005 127.6(4) . . ?
 C008 C005 C004 113.9(4) . . ?
 C00A C005 C004 124.3(4) . . ?
 C00A C005 C008 121.8(4) . . ?
 C003 C006 H006 118.5 . . ?
 C007 C006 C003 123.0(4) . . ?
 C007 C006 H006 118.5 . . ?
 C006 C007 C00C 120.5(4) . . ?
 C009 C007 C006 117.0(4) . . ?
 C009 C007 C00C 122.5(4) . . ?
 N00D C008 C005 177.3(5) . . ?
 C007 C009 Br01 120.9(3) . . ?
 C00G C009 Br01 117.3(4) . . ?
 C00G C009 C007 121.7(4) . . ?
 C003 C00A H00A 114.0 . . ?
 C005 C00A C003 132.0(4) . . ?
 C005 C00A H00A 114.0 . . ?
 C004 C00B H00B 123.5 . . ?
 C004 C00B C00H 113.0(4) . . ?
 C00H C00B H00B 123.5 . . ?
 C007 C00C H00C 109.5 . . ?
 C007 C00C H00D 109.5 . . ?
 C007 C00C H00E 109.5 . . ?
 H00C C00C H00D 109.5 . . ?
 H00C C00C H00E 109.5 . . ?
 H00D C00C H00E 109.5 . . ?
 C003 C00E H00F 119.5 . . ?
 C00G C00E C003 120.9(4) . . ?
 C00G C00E H00F 119.5 . . ?
 S C00F H00G 124.1 . . ?
 C00H C00F S 111.8(4) . . ?
 C00H C00F H00G 124.1 . . ?
 C009 C00G H00H 120.1 . . ?
 C00E C00G C009 119.9(4) . . ?
 C00E C00G H00H 120.1 . . ?
 C00B C00H H00I 123.6 . . ?
 C00F C00H C00B 112.9(5) . . ?
 C00F C00H H00I 123.6 . . ?

loop_
  _geom_torsion_atom_site_label_1
  _geom_torsion_atom_site_label_2
  _geom_torsion_atom_site_label_3
  _geom_torsion_atom_site_label_4
  _geom_torsion
  _geom_torsion_site_symmetry_1
  _geom_torsion_site_symmetry_2
  _geom_torsion_site_symmetry_3
  _geom_torsion_site_symmetry_4
  _geom_torsion_publ_flag
 Br01 C009 C00G C00E 179.2(4) . . . . ?
 S C004 C005 C008 -175.3(3) . . . . ?
 S C004 C005 C00A 4.6(7) . . . . ?
 S C004 C00B C00H -0.8(5) . . . . ?
 S C00F C00H C00B -0.2(6) . . . . ?
 C003 C006 C007 C009 2.1(7) . . . . ?
 C003 C006 C007 C00C -178.3(4) . . . . ?
 C003 C00E C00G C009 -0.1(8) . . . . ?
 C004 S C00F C00H -0.2(4) . . . . ?
 C004 C005 C00A C003 -178.9(5) . . . . ?
 C004 C00B C00H C00F 0.6(7) . . . . ?
 C005 C004 C00B C00H 177.6(4) . . . . ?
 C006 C003 C00A C005 -7.3(8) . . . . ?
 C006 C003 C00E C00G -0.3(7) . . . . ?
 C006 C007 C009 Br01 179.9(3) . . . . ?
 C006 C007 C009 C00G -2.6(7) . . . . ?
 C007 C009 C00G C00E 1.6(8) . . . . ?
 C008 C005 C00A C003 1.0(8) . . . . ?
 C00A C003 C006 C007 -178.8(4) . . . . ?
 C00A C003 C00E C00G 177.9(5) . . . . ?
 C00B C004 C005 C008 6.5(7) . . . . ?
 C00B C004 C005 C00A -173.6(5) . . . . ?
 C00C C007 C009 Br01 0.4(7) . . . . ?
 C00C C007 C009 C00G 177.8(5) . . . . ?
 C00E C003 C006 C007 -0.7(7) . . . . ?
 C00E C003 C00A C005 174.6(5) . . . . ?
 C00F S C004 C005 -177.9(4) . . . . ?
 C00F S C004 C00B 0.5(4) . . . . ?

_shelx_res_file
;
TITL a_a.res in P-1
    a.res
    created by SHELXL-2018/3 at 21:23:15 on 11-Jul-2022
REM Old TITL a in P1
REM SHELXT solution in P-1: R1 0.260, Rweak 0.090, Alpha 0.107
REM <I/s> 0.000 for 0 systematic absences, Orientation as input
REM Formula found by SHELXT: C14 O S Br
CELL 0.71073 7.503 8.5195 11.1655 86.355 79.693 67.892
ZERR 2 0.0007 0.0008 0.0009 0.007 0.007 0.009
LATT 1
SFAC C H Br N S
UNIT 28 20 2 2 2

L.S. 10
PLAN  8
SIZE 0.1 0.15 0.2
CONF
BOND
list 4
fmap 2 53
ACTA
MORE -1
BOND $H
REM <olex2.extras>
REM <HklSrc "%.\\a.hkl">
REM </olex2.extras>

WGHT    0.052700    0.763100
FVAR       0.63256
BR01  3    0.182207    0.746182    1.004134    11.00000    0.13129    0.07578 =
         0.04515   -0.01383   -0.01059   -0.04963
S     5    0.299117    0.061338    0.363186    11.00000    0.06802    0.03865 =
         0.04830    0.00600   -0.01198   -0.02503
C003  1    0.238861    0.458304    0.645974    11.00000    0.04081    0.03078 =
         0.03919    0.00035   -0.00733   -0.01147
C004  1    0.284479    0.266853    0.326922    11.00000    0.03961    0.02881 =
         0.04285    0.00431   -0.00828   -0.01246
C005  1    0.261468    0.389401    0.420016    11.00000    0.03926    0.03075 =
         0.04471    0.00375   -0.00464   -0.01325
C006  1    0.228899    0.625894    0.641589    11.00000    0.04483    0.03824 =
         0.03682    0.00603   -0.00991   -0.01728
AFIX  43
H006  2    0.235286    0.678293    0.566150    11.00000   -1.20000
AFIX   0
C007  1    0.209792    0.718075    0.745415    11.00000    0.03509    0.03537 =
         0.05128   -0.00095   -0.01092   -0.01021
C008  1    0.236295    0.557806    0.373001    11.00000    0.05930    0.04257 =
         0.04123   -0.00075   -0.00971   -0.01984
C009  1    0.207290    0.634015    0.856384    11.00000    0.05565    0.04091 =
         0.03730   -0.00559   -0.00957   -0.01560
C00A  1    0.262653    0.352889    0.539982    11.00000    0.05134    0.03046 =
         0.04561    0.00038   -0.00744   -0.01404
AFIX  43
H00A  2    0.282093    0.240388    0.558984    11.00000   -1.20000
AFIX   0
C00B  1    0.302410    0.289960    0.203622    11.00000    0.05714    0.03988 =
         0.03983    0.00775   -0.01297   -0.01692
AFIX  43
H00B  2    0.296907    0.391945    0.166118    11.00000   -1.20000
AFIX   0
C00C  1    0.194114    0.901100    0.735155    11.00000    0.06089    0.03926 =
         0.05881   -0.00033   -0.00516   -0.02319
AFIX 137
H00C  2    0.215853    0.930530    0.650838    11.00000   -1.50000
H00D  2    0.290297    0.914963    0.775246    11.00000   -1.50000
H00E  2    0.066275    0.973605    0.772888    11.00000   -1.50000
AFIX   0
N00D  4    0.217250    0.688119    0.331426    11.00000    0.13613    0.04896 =
         0.05809    0.01039   -0.01896   -0.04209
C00E  1    0.231136    0.381282    0.760846    11.00000    0.06872    0.02977 =
         0.04391    0.00567   -0.01389   -0.01337
AFIX  43
H00F  2    0.236759    0.270192    0.766880    11.00000   -1.20000
AFIX   0
C00F  1    0.331232    0.009921    0.212915    11.00000    0.05791    0.04115 =
         0.05907   -0.00624   -0.01421   -0.01767
AFIX  43
H00G  2    0.347391   -0.096167    0.185474    11.00000   -1.20000
AFIX   0
C00G  1    0.215346    0.468043    0.864681    11.00000    0.08593    0.04379 =
         0.03636    0.00855   -0.01564   -0.02048
AFIX  43
H00H  2    0.210086    0.415666    0.940184    11.00000   -1.20000
AFIX   0
C00H  1    0.330253    0.142376    0.138898    11.00000    0.06922    0.04724 =
         0.04274   -0.00459   -0.00828   -0.01673
AFIX  43
H00I  2    0.346162    0.137102    0.054523    11.00000   -1.20000
AFIX   0
HKLF 4


REM  a_a.res in P-1
REM wR2 = 0.1665, GooF = S = 1.113, Restrained GooF = 1.113 for all data
REM R1 = 0.0862 for 2087 Fo > 4sig(Fo) and 0.1540 for all 3577 data
REM 155 parameters refined using 0 restraints

END

WGHT      0.0527      0.7631

REM Highest difference peak  0.804,  deepest hole -0.404,  1-sigma level  0.081
Q1    1   0.3196  0.6588  1.0032  11.00000  0.05    0.80
Q2    1   0.1343  0.4682  0.4215  11.00000  0.05    0.43
Q3    1   0.2409  0.8204  0.9938  11.00000  0.05    0.43
Q4    1   0.1014  0.4422  0.5685  11.00000  0.05    0.40
Q5    1   0.2214  0.1487  0.4065  11.00000  0.05    0.39
Q6    1   0.3316  0.1544  0.3595  11.00000  0.05    0.32
Q7    1   0.0626  0.8921  1.0017  11.00000  0.05    0.29
Q8    1   0.1402  0.7440  1.0211  11.00000  0.05    0.29
;
_shelx_res_checksum                83387
_shelx_hkl_file
;
   0   0   1    8.71    0.57
   0   0   1   20.24    0.82
   0   0  -1   80.42    1.53
   0   0  -2   10.87    1.13
   0   0  -2   11.88    1.50
   0   0  -2   10.60    1.36
   0   0  -2   10.06    1.03
   0   0   2   11.93    1.40
   0   0   2    9.75    1.39
   0   0   2   10.79    1.06
   0   0   2   11.11    1.12
   0   0   2    8.99    1.29
   0   0  -3 2588.04  127.59
   0   0   3 2632.77  127.56
   0   0   3 2737.50  127.79
   0   0  -3 2664.30  127.75
   0   0   3 2700.65  127.71
   0   0  -3 2659.21  127.48
   0   0   3 2695.62  127.84
   0   0  -3 2771.01  127.88
   0   0  -4   78.60    4.76
   0   0  -4   85.21    4.57
   0   0  -4   85.46    5.16
   0   0   4   87.35    5.02
   0   0   4   87.97    5.28
   0   0   4   85.92    5.47
   0   0  -4   85.87    5.44
   0   0   4   74.43    4.69
   0   0   5 1689.25   77.57
   0   0   5 1582.37   77.12
   0   0  -5 1536.15   77.19
   0   0   5 1647.73   77.69
   0   0   5 1646.77   77.33
   0   0  -5 1635.43   77.70
   0   0  -5 1643.36   77.48
   0   0  -5 1561.37   76.98
   0   0  -6 1037.57   52.97
   0   0  -6 1126.05   53.61
   0   0   6 1111.09   52.93
   0   0  -6 1106.13   53.37
   0   0  -6 1096.57   52.77
   0   0   6 1144.65   53.49
   0   0   6 1068.78   53.60
   0   0  -7  123.79    8.13
   0   0   7  119.23    8.22
   0   0   7  121.98    7.92
   0   0  -7  123.45    7.87
   0   0  -7  112.23    6.97
   0   0  -8  839.86   40.75
   0   0  -8  806.02   40.60
   0   0   8  829.30   40.66
   0   0   8  794.27   40.84
   0   0   9  357.74   19.50
   0   0  -9  379.66   19.23
   0   0   9  333.06   19.02
   0   0  10    8.25    6.06
   0   0 -10   12.67    5.37
   0   0  10    1.57    5.29
   0   0 -11  132.54    9.13
   0   0  11  135.17   10.15
   0   0  12   15.24    7.11
   0   0 -12   17.18    6.31
   0   0 -13   33.41    7.33
   0   0 -13   19.25    6.52
   0   0  13   27.76    7.82
   0   0 -14   45.76    7.86
   0   0  14   55.07    8.65
   0   0 -15   22.52    7.58
   0   0  15   18.09    8.57
   0   1 -15    7.49    7.41
   0  -1  15   19.89    8.21
   0  -1  14    1.46    7.96
   0   1 -14    5.64    7.37
   0  -1  13    9.53    7.78
   0   1 -13   14.08    7.04
   0  -1  12   -3.37    6.81
   0  -1  12   14.90    6.12
   0   1 -12   13.02    6.75
   0   1 -12   18.18    6.22
   0   1 -11    9.84    6.40
   0  -1  11   -1.27    6.57
   0   1 -11   10.69    5.71
   0  -1  11    2.39    5.29
   0  -1  10    9.69    4.99
   0   1 -10    0.57    5.93
   0  -1  10   -0.89    5.77
   0   1 -10    1.44    5.20
   0  -1   9   20.12    5.81
   0   1  -9   24.55    5.06
   0   1  -9   23.35    5.90
   0  -1   9   13.63    5.06
   0  -1   8    1.06    4.08
   0  -1   8   -3.51    5.05
   0   1  -8   -3.24    4.11
   0   1  -7  148.59    9.64
   0  -1   7  175.76    9.87
   0  -1   7  168.70   10.15
   0  -1   6   -2.88    3.92
   0  -1   6    1.36    2.80
   0  -1   6    1.32    2.17
   0   1  -6    5.35    3.09
   0  -1   6    1.99    3.18
   0   1  -6    6.84    2.64
   0   1  -6    2.28    1.98
   0  -1   5   82.47    5.22
   0   1  -5   76.40    4.89
   0  -1   5   72.09    4.81
   0  -1   5   72.58    4.96
   0   1  -5   76.59    4.55
   0   1  -5   80.46    5.04
   0  -1   5   69.00    4.65
   0  -1   5   75.16    4.64
   0  -1   5   77.65    5.58
   0   1  -4    3.05    1.85
   0  -1   4    3.17    2.15
   0  -1   4    1.44    1.50
   0   1  -4    2.22    1.52
   0  -1   4    2.48    1.49
   0   1  -4   -0.11    2.26
   0  -1   4    5.40    2.41
   0  -1   4    3.19    1.68
   0   1  -4    0.82    1.71
   0  -1   3    2.10    1.28
   0   1  -3   -0.30    1.49
   0  -1   3    2.60    1.55
   0  -1   3    1.39    1.16
   0   1  -3    2.71    1.25
   0  -1   3    0.32    1.08
   0   1  -3    4.34    1.44
   0   1  -3    0.35    1.26
   0   1  -2   77.23    4.06
   0   1  -2   77.15    4.14
   0   1  -2   82.49    3.94
   0  -1   2   81.84    4.23
   0  -1   2   77.02    4.10
   0  -1   2   74.66    4.01
   0  -1   2   84.24    4.30
   0   1  -2   73.74    4.21
   0  -1   1  930.58   43.38
   0  -1   1  904.22   43.35
   0   1  -1  915.72   43.35
   0  -1   1  893.66   43.34
   0   1  -1  931.84   43.39
   0  -1   1  949.63   43.47
   0   1  -1  855.27   43.35
   0  -1   0  205.81   10.94
   0  -1   0  236.40   11.00
   0  -1   0  233.60   10.99
   0   1   0  231.47   11.01
   0   1   0  219.46   10.96
   0   1   0  243.27   11.01
   0  -1   0  245.31   11.02
   0   1   1  383.26   19.47
   0  -1  -1  432.23   19.50
   0   1   1  397.93   19.48
   0  -1  -1  386.01   19.48
   0   1   1  430.50   19.47
   0  -1  -1  407.67   19.44
   0  -1  -2  101.94    5.29
   0  -1  -2  105.54    5.13
   0   1   2  106.84    5.39
   0  -1  -2  101.38    5.37
   0   1   2  104.93    5.13
   0  -1  -2  107.08    5.37
   0   1   2  100.63    5.25
   0   1   3   47.27    2.59
   0  -1  -3   43.63    3.10
   0  -1  -3   51.69    3.08
   0   1   3   46.95    3.26
   0  -1  -3   48.08    2.60
   0  -1  -3   47.57    3.10
   0   1   3   49.92    3.05
   0   1   3   45.93    3.19
   0   1   3   42.22    2.87
   0  -1  -4  119.27    5.90
   0   1   4  109.45    5.27
   0   1   4  108.73    5.66
   0  -1  -4  137.36    5.98
   0  -1  -4  120.78    5.38
   0  -1  -4  136.29    6.00
   0   1   4  122.19    6.20
   0   1   4  109.22    5.74
   0  -1  -4  105.31    5.18
   0   1   4  120.19    6.10
   0   1   5  140.15    7.41
   0  -1  -5  147.02    7.33
   0   1   5  155.63    8.39
   0  -1  -5  166.95    8.33
   0  -1  -5  153.74    8.12
   0   1   5  147.89    8.35
   0   1   5  151.18    7.87
   0   1   5  126.90    7.07
   0   1   5  141.36    7.93
   0  -1  -5  142.14    7.51
   0  -1  -5  165.73    8.22
   0  -1  -6    2.10    3.05
   0   1   6   -1.87    3.57
   0   1   6   -2.77    3.37
   0  -1  -6    1.40    3.40
   0  -1  -6    0.76    1.97
   0  -1  -7   -0.60    3.80
   0   1   7   -0.84    3.95
   0   1   7    1.09    3.98
   0  -1  -7    4.79    3.58
   0  -1  -8    0.22    4.32
   0   1   8    5.39    4.81
   0   1   8    2.11    4.49
   0  -1  -8    0.20    4.34
   0  -1  -9    8.55    4.70
   0   1   9    4.58    5.31
   0   1   9    2.56    4.98
   0  -1  -9    6.75    4.88
   0  -1 -10   16.47    5.33
   0  -1 -10   17.59    5.39
   0   1  10   17.19    6.14
   0  -1 -11   41.74    6.54
   0   1  11   44.78    7.24
   0  -1 -11   52.66    6.76
   0   1  12    0.33    6.68
   0  -1 -12   -2.11    5.69
   0   1  13    2.07    7.35
   0  -1 -13   24.43    6.40
   0   1  14   16.81    8.15
   0  -1 -14   11.79    6.52
   0   1  15   13.39    8.55
   0  -1 -15   13.14    7.61
   0  -2  14    8.18    8.21
   0   2 -14   -6.29    7.66
   0  -2  13   15.78    7.96
   0   2 -13   28.65    7.72
   0   2 -12   72.90    8.82
   0  -2  12   62.88    8.59
   0   2 -11    6.58    6.60
   0   2 -11   20.37    6.08
   0  -2  11   14.31    6.85
   0  -2  10  182.13   12.00
   0   2 -10  185.31   12.07
   0   2 -10  166.64   11.21
   0  -2  10  176.55   10.99
   0   2  -9   28.51    6.13
   0  -2   9   29.20    5.19
   0  -2   9   36.39    6.25
   0   2  -9   19.89    5.24
   0  -2   8   88.48    7.80
   0   2  -8   97.89    7.64
   0  -2   8   95.22    6.87
   0   2  -8   89.59    6.82
   0   2  -7  560.93   27.56
   0  -2   7  554.02   27.66
   0   2  -7  562.08   27.94
   0  -2   7  507.73   27.89
   0  -2   7  560.98   27.61
   0   2  -6  247.28   12.31
   0  -2   6  212.28   12.29
   0   2  -6  227.61   11.40
   0   2  -6  218.68   11.91
   0  -2   6  212.32   12.11
   0  -2   5  305.10   16.17
   0  -2   5  304.56   15.86
   0   2  -5  314.87   16.05
   0   2  -5  326.09   15.86
   0  -2   5  330.94   16.20
   0   2  -5  321.23   15.46
   0  -2   5  299.00   15.58
   0   2  -4 1115.24   54.42
   0   2  -4 1172.14   54.20
   0   2  -4 1090.43   54.56
   0   2  -4 1141.06   54.41
   0  -2   4 1098.01   54.29
   0   2  -4 1159.09   54.57
   0  -2   4 1165.40   54.59
   0  -2   4 1085.61   54.74
   0   2  -3  566.65   27.61
   0  -2   3  558.14   27.55
   0   2  -3  583.86   27.86
   0   2  -3  577.16   27.73
   0  -2   3  585.95   27.43
   0   2  -3  554.68   27.30
   0  -2   3  602.85   27.82
   0  -2   3  601.11   27.99
   0  -2   3  599.98   27.67
   0   2  -3  552.72   27.61
   0   2  -2 1617.48   83.78
   0  -2   2 1639.65   83.75
   0  -2   2 1760.20   83.74
   0  -2   2 1809.54   83.80
   0   2  -2 1775.59   83.84
   0  -2   2 1829.83   84.03
   0   2  -2 1813.59   83.75
   0   2  -2 1779.38   83.56
   0  -2   1  395.24   18.64
   0  -2   1  360.94   18.57
   0  -2   1  388.37   18.64
   0   2  -1  403.49   18.75
   0   2  -1  399.95   18.66
   0  -2   1  385.43   18.73
   0   2  -1  384.86   18.68
   0  -2   1  402.56   18.91
   0  -2   1  388.11   18.68
   0  -2   0  600.01   29.50
   0  -2   0  609.64   29.45
   0   2   0  589.26   29.53
   0  -2   0  632.64   29.53
   0   2   0  603.18   29.46
   0  -2   0  629.11   29.61
   0   2   0  650.68   29.56
   0  -2  -1 3364.08  155.47
   0  -2  -1 3450.57  155.43
   0   2   1 3408.08  155.43
   0  -2  -1 3464.21  155.51
   0  -2  -1 3420.22  155.46
   0  -2  -2  432.46   20.39
   0   2   2  425.22   20.34
   0  -2  -2  399.11   20.16
   0   2   2  434.71   20.38
   0  -2  -2  475.34   20.41
   0   2   2  373.57   20.19
   0  -2  -2  452.74   20.28
   0   2   2  434.81   20.28
   0  -2  -3  762.73   35.17
   0  -2  -3  718.63   35.12
   0   2   3  798.16   34.93
   0   2   3  630.38   34.79
   0  -2  -3  747.41   35.20
   0   2   3  772.24   35.22
   0   2   3  745.49   35.05
   0  -2  -3  763.94   35.29
   0  -2  -3  766.32   34.91
   0  -2  -4 2667.12  124.22
   0   2   4 2633.78  124.06
   0   2   4 2820.56  124.36
   0  -2  -4 2784.56  124.19
   0   2   4 2465.90  123.71
   0  -2  -4 2551.96  123.82
   0  -2  -4 2694.00  124.33
   0   2   4 2562.23  123.83
   0  -2  -4 2676.30  124.26
   0   2   5  241.48   12.64
   0  -2  -5  229.57   11.79
   0  -2  -5  254.66   12.40
   0  -2  -5  227.03   12.42
   0  -2  -5  255.25   12.46
   0   2   6  598.95   29.26
   0  -2  -6  556.28   28.42
   0  -2  -6  595.14   29.07
   0  -2  -6  633.96   29.15
   0   2   7  514.11   27.99
   0  -2  -7  582.05   28.01
   0  -2  -7  571.42   27.96
   0   2   8   19.02    5.02
   0  -2  -8   22.43    4.81
   0  -2  -8   15.09    4.64
   0  -2  -9  563.19   28.28
   0  -2  -9  539.99   28.16
   0   2   9  551.84   28.60
   0  -2 -10  117.06    8.89
   0  -2 -10  111.20    8.67
   0   2  10  114.22    9.12
   0   2  11   33.91    7.50
   0  -2 -11   42.43    6.29
   0  -2 -11   55.97    6.72
   0  -2 -12  122.42    9.43
   0  -2 -12  118.17    9.32
   0   2  12  135.06   10.60
   0  -2 -13   37.42    6.98
   0   2  13   23.59    8.29
   0  -2 -13   38.69    7.07
   0   2  14    7.80    7.92
   0  -2 -14   18.63    6.96
   0  -2 -15   31.78    7.73
   0   2  15   41.24    9.73
   0   3 -14   -2.23    8.22
   0  -3  14   17.36    8.12
   0  -3  13    5.46    7.91
   0   3 -13    0.72    7.74
   0  -3  12   15.41    7.63
   0   3 -12   16.00    7.68
   0  -3  11   12.57    7.02
   0   3 -11    4.24    7.04
   0   3 -10   -1.19    6.08
   0  -3  10    0.31    6.02
   0   3  -9   99.18    7.29
   0  -3   9   77.79    8.11
   0   3  -9   79.30    7.74
   0   3  -8    9.60    4.85
   0  -3   8    9.98    5.03
   0   3  -8   12.76    4.11
   0  -3   8    8.38    4.64
   0   3  -7   20.76    3.64
   0   3  -7   24.58    4.54
   0  -3   7   28.00    4.63
   0  -3   7   18.85    4.44
   0  -3   6   51.17    5.29
   0   3  -6   55.44    4.83
   0   3  -6   60.82    4.40
   0  -3   5    4.88    3.35
   0   3  -5    6.14    2.40
   0   3  -5    5.52    2.75
   0  -3   4   95.04    6.27
   0   3  -4   88.90    5.51
   0   3  -4   96.00    5.68
   0   3  -4   98.19    5.36
   0  -3   4   96.34    5.27
   0  -3   4   99.06    5.03
   0  -3   3  300.33    4.00
   0   3  -3  301.07    4.03
   0  -3   3  302.31    4.29
   0  -3   3  283.11    2.72
   0  -3   3  263.51    5.58
   0   3  -3  294.70    3.56
   0   3  -3  266.48    4.55
   0  -3   3  308.59    3.33
   0   3  -2  231.32   11.88
   0  -3   2  255.46   11.80
   0  -3   2  234.75   12.38
   0  -3   2  238.77   11.93
   0   3  -2  259.32   12.06
   0  -3   2  234.69   11.91
   0  -3   2  233.85   11.68
   0  -3   2  245.44   12.01
   0   3  -2  239.97   11.89
   0  -3   1   23.13    1.93
   0   3  -1   30.62    2.21
   0   3  -1   29.71    1.90
   0  -3   1   32.28    2.62
   0  -3   1   28.44    1.99
   0  -3   1   25.75    2.08
   0  -3   1   28.50    1.99
   0  -3   0  721.25   33.93
   0  -3   0  723.58   33.79
   0   3   0  746.59   33.86
   0   3   0  657.17   33.78
   0  -3   0  685.62   33.66
   0  -3   0  692.05   33.75
   0   3   1  206.03   10.24
   0   3   1  182.09    9.85
   0  -3  -1  213.74    9.86
   0  -3  -1  210.83    9.99
   0  -3  -1  195.23    9.83
   0  -3  -1  192.38    9.95
   0   3   1  187.92   10.03
   0  -3  -1  203.15    9.95
   0  -3  -2    2.85    1.26
   0   3   2    0.24    1.29
   0  -3  -2    0.40    1.52
   0  -3  -2    0.11    1.26
   0  -3  -2    0.79    0.85
   0  -3  -2    2.19    1.43
   0  -3  -3   59.08    3.30
   0  -3  -3   55.63    3.55
   0  -3  -3   49.47    3.58
   0   3   3   58.45    3.36
   0  -3  -3   61.34    3.51
   0   3   3   52.15    3.52
   0  -3  -3   50.05    3.66
   0  -3  -3   59.06    3.00
   0   3   3   53.12    3.22
   0  -3  -3   53.04    3.62
   0   3   4   13.22    2.28
   0  -3  -4   12.39    2.28
   0  -3  -4   18.05    2.68
   0  -3  -4   14.77    1.01
   0  -3  -4   14.43    1.61
   0   3   4   15.83    1.62
   0  -3  -4   15.00    2.10
   0   3   4    8.34    1.28
   0   3   5  117.21    6.81
   0  -3  -5  111.15    6.86
   0  -3  -5  116.69    5.98
   0  -3  -5  109.56    6.61
   0   3   6    5.27    3.51
   0  -3  -6    2.56    3.15
   0  -3  -6    9.67    3.39
   0  -3  -7   42.36    4.67
   0  -3  -7   37.67    4.27
   0  -3  -8   21.14    4.73
   0   3   8   27.11    5.74
   0  -3  -8   29.37    4.79
   0  -3  -9    0.23    4.69
   0  -3  -9    5.88    4.79
   0   3   9    2.64    5.92
   0  -3 -10    2.35    5.29
   0   3  10   -3.89    6.82
   0  -3 -10    9.93    5.60
   0  -3 -11   -1.40    5.32
   0   3  11   -0.70    7.15
   0  -3 -11    1.63    5.71
   0   3  12   15.82    6.80
   0  -3 -12    9.57    6.28
   0   3  12   10.47    7.96
   0  -3 -12   19.77    6.36
   0  -3 -13    4.92    6.25
   0  -3 -13   10.78    6.39
   0   3  13   23.88    8.37
   0   3  14   14.04    8.43
   0  -3 -14   13.71    7.39
   0  -3 -14   13.66    6.69
   0  -4  14    0.76    8.37
   0   4 -14   11.98    8.26
   0  -4  13   11.91    8.15
   0   4 -13   -5.03    8.39
   0  -4  12   30.99    7.71
   0   4 -12   19.10    7.94
   0   4 -11   15.28    7.08
   0  -4  11   23.11    7.26
   0   4 -10   11.94    6.34
   0  -4  10    5.89    6.36
   0  -4   9  205.23   12.74
   0  -4   9  203.47   12.40
   0   4  -9  197.15   12.62
   0  -4   8    9.92    5.08
   0  -4   8   12.07    4.96
   0   4  -8    2.99    4.86
   0   4  -7    8.51    4.24
   0  -4   7   -3.96    4.56
   0  -4   7    6.02    4.30
   0   4  -7    6.08    3.37
   0  -4   6  559.79   29.53
   0   4  -6  601.94   28.91
   0   4  -6  579.84   29.07
   0   4  -5   32.43    3.79
   0  -4   5   34.84    4.71
   0   4  -5   31.45    3.43
   0   4  -4  362.80   18.73
   0  -4   4  388.91   19.30
   0   4  -3  517.88   21.00
   0  -4   3  513.46   21.03
   0   4  -3  531.28   21.32
   0   4  -3  507.45   21.02
   0  -4   3  530.25   21.92
   0  -4   2   21.55    3.16
   0  -4   2   26.71    1.75
   0   4  -2   21.19    2.37
   0  -4   2   24.66    2.14
   0   4  -1 1758.62   71.84
   0   4  -1 1697.03   71.63
   0  -4   1 1790.70   71.62
   0  -4   1 1798.26   71.72
   0  -4   1 1801.65   71.65
   0  -4   1 1869.33   72.20
   0   4   0  216.71   11.31
   0  -4   0  211.88   11.47
   0  -4   0  232.41   11.63
   0   4   0  227.23   11.42
   0  -4   0  222.84   11.26
   0  -4   0  224.78   11.29
   0  -4   0  221.20   11.26
   0  -4   0  232.01   11.12
   0  -4  -1   29.59    2.18
   0  -4  -1   27.85    2.39
   0  -4  -1   30.09    2.63
   0  -4  -1   22.12    2.53
   0   4   1   26.12    2.88
   0   4   1   27.07    2.77
   0  -4  -1   30.39    2.72
   0  -4  -1   30.38    2.23
   0   4   1   26.05    2.33
   0   4   2  680.63   33.15
   0  -4  -2  688.28   32.70
   0  -4  -2  671.25   32.66
   0  -4  -2  655.04   32.44
   0   4   2  626.03   32.58
   0  -4  -2  680.28   32.53
   0  -4  -2  746.75   32.79
   0  -4  -3  562.52   28.31
   0  -4  -3  589.88   28.50
   0   4   3  543.20   28.41
   0  -4  -4  428.26   19.87
   0  -4  -4  384.38   20.09
   0   4   4  412.71   20.16
   0  -4  -4  383.33   20.25
   0  -4  -5  694.44   32.90
   0   4   5  667.40   32.89
   0  -4  -5  648.47   33.03
   0  -4  -6   73.68    5.97
   0   4   6   85.63    5.68
   0  -4  -6   75.86    5.58
   0   4   7  177.92   10.41
   0  -4  -7  172.88   10.43
   0  -4  -7  189.43   10.67
   0  -4  -8  188.24   10.75
   0  -4  -8  187.92   10.55
   0  -4  -9   43.70    5.66
   0  -4  -9   44.94    6.17
   0   4   9   38.24    6.07
   0   4  10  211.79   13.11
   0  -4 -10  216.94   13.12
   0  -4 -10  203.06   12.88
   0   4  11   50.84    8.10
   0  -4 -11   56.40    7.36
   0   4  11   45.88    7.55
   0  -4 -11   51.92    7.19
   0   4  12   15.15    6.86
   0   4  12    7.25    7.42
   0  -4 -12   13.14    6.56
   0  -4 -12   19.57    6.94
   0  -4 -13   41.67    7.34
   0  -4 -13   31.49    7.20
   0   4  13   45.44    8.04
   0   4  13   47.40    8.26
   0  -4 -14   12.74    6.92
   0  -4 -14   16.40    7.33
   0  -5  13   10.87    8.37
   0   5 -13    0.40    8.01
   0  -5  12   -2.52    7.41
   0   5 -12    0.76    7.58
   0  -5  11    8.80    7.27
   0   5 -11   11.42    7.21
   0  -5  10    1.56    6.64
   0  -5  10   11.68    6.08
   0   5 -10    3.09    6.16
   0  -5   9    4.08    5.83
   0   5  -9    6.49    5.83
   0  -5   9    8.86    5.83
   0  -5   8   69.38    7.19
   0   5  -8   63.09    6.76
   0  -5   8   69.72    7.00
   0   5  -7   -0.80    4.36
   0  -5   7    4.21    5.14
   0  -5   6    8.13    4.92
   0   5  -6    3.28    3.90
   0  -5   5   14.80    4.76
   0  -5   4    1.25    4.26
   0   5  -4    4.43    2.88
   0   5  -3  151.91    8.59
   0  -5   3  156.17    8.49
   0  -5   3  172.41    9.57
   0  -5   2   33.70    4.19
   0   5  -2   43.25    3.18
   0  -5   1    0.08    1.91
   0  -5   1    7.16    3.33
   0   5  -1    3.08    2.58
   0  -5   1    3.65    1.75
   0  -5   0   58.31    3.91
   0  -5   0   56.13    4.04
   0   5   0   57.25    3.50
   0   5   0   61.25    3.81
   0   5   1   21.39    3.19
   0   5   1   16.35    2.36
   0  -5  -1   22.20    2.91
   0  -5  -1   21.87    3.12
   0   5   1   17.75    2.87
   0  -5  -2  171.95    9.11
   0  -5  -2  175.98    9.07
   0   5   2  146.30    8.81
   0   5   2  168.16    9.57
   0  -5  -2  198.37    9.35
   0  -5  -3    1.22    2.15
   0   5   3    0.95    3.60
   0  -5  -3    0.11    2.41
   0   5   3    1.36    2.31
   0  -5  -4    3.98    2.77
   0  -5  -4    1.79    3.01
   0   5   4    3.43    2.46
   0   5   4    2.90    4.46
   0  -5  -5    1.10    3.32
   0  -5  -5    3.10    2.98
   0   5   5   -2.80    5.09
   0   5   5    0.40    2.80
   0  -5  -6   33.61    4.75
   0   5   6   35.58    4.18
   0   5   6   36.21    6.28
   0  -5  -6   27.50    4.15
   0  -5  -7    3.61    4.38
   0   5   7   -0.93    6.04
   0  -5  -7   -1.24    4.02
   0   5   7    1.31    3.81
   0   5   8   22.33    4.90
   0  -5  -8   19.13    5.31
   0   5   8   27.85    6.98
   0  -5  -8   24.94    4.97
   0  -5  -9   14.13    5.29
   0  -5  -9   13.89    5.18
   0   5   9    4.51    6.89
   0  -5 -10   10.16    6.16
   0   5  10    9.34    7.21
   0  -5 -10   27.75    5.81
   0  -5 -11   -3.08    6.40
   0  -5 -11   10.83    6.47
   0   5  11   -2.95    7.61
   0  -5 -12   -2.22    6.95
   0  -5 -12   -9.33    6.51
   0   5  12    6.38    7.41
   0  -5 -13    4.27    7.18
   0  -5 -13    7.89    7.00
   0   5  13    3.78    7.87
   0   6 -12   13.87    8.05
   0   6 -11   30.83    7.95
   0  -6  10    4.93    6.40
   0   6 -10   -0.31    6.46
   0  -6   9   12.56    6.43
   0   6  -9    3.02    5.94
   0  -6   8   57.91    7.45
   0   6  -8   57.01    6.30
   0  -6   7    8.59    5.92
   0  -6   6   -1.68    5.45
   0  -6   5  425.74   22.61
   0  -6   4   13.05    5.01
   0   6  -4    8.59    3.42
   0   6  -3   39.44    4.01
   0  -6   3   34.40    5.30
   0   6  -2  253.34   13.63
   0  -6   2  272.47   14.46
   0  -6   1    2.00    3.43
   0  -6   1    6.65    3.90
   0   6  -1    4.60    3.12
   0  -6   0  251.42   13.27
   0  -6   0  239.00   12.94
   0   6   0  237.75   12.90
   0  -6  -1  129.87    7.74
   0  -6  -1  138.77    8.01
   0   6   1  125.81    7.72
   0   6   2    0.17    3.49
   0  -6  -2    7.17    2.98
   0  -6  -2    3.05    2.87
   0  -6  -3  776.50   37.83
   0   6   3  769.43   38.41
   0  -6  -4  120.52    7.49
   0   6   4  110.96    8.43
   0  -6  -4  118.32    7.16
   0  -6  -5    4.94    3.28
   0  -6  -5    1.93    3.88
   0   6   5   -1.65    5.53
   0  -6  -6  165.89   10.29
   0  -6  -6  189.98   10.70
   0   6   6  192.41   12.19
   0   6   7   42.37    7.46
   0  -6  -7   38.33    5.09
   0  -6  -7   46.07    5.72
   0  -6  -8   80.51    6.80
   0  -6  -8   66.06    7.30
   0   6   8   80.54    8.79
   0   6   9   61.43    9.05
   0  -6  -9   71.82    7.62
   0  -6  -9   78.92    7.27
   0   6  10   22.14    7.90
   0  -6 -10   15.89    5.87
   0  -6 -10   16.33    6.69
   0  -6 -11   29.49    7.37
   0   6  11   28.61    8.09
   0  -6 -11   34.69    6.97
   0  -6 -12   32.44    7.41
   0  -6 -12   38.49    7.65
   0   6  12   35.42    8.86
   0  -7  11   -2.58    8.60
   0  -7  10   11.83    7.20
   0  -7   9    8.75    7.12
   0  -7   8    2.75    6.50
   0  -7   7   -1.99    6.48
   0  -7   6   12.48    6.41
   0  -7   5   12.81    5.98
   0  -7   4   10.38    5.65
   0  -7   3    7.90    5.51
   0  -7   2    2.56    5.00
   0  -7   2    0.64    4.24
   0   7  -2    7.03    3.85
   0  -7   1   -0.48    4.53
   0  -7   1    3.51    3.94
   0   7  -1    5.61    3.90
   0  -7   0   -1.07    3.86
   0   7   0    9.58    3.84
   0  -7  -1   79.79    5.95
   0  -7  -1   68.25    5.62
   0   7   2   26.97    4.52
   0  -7  -2   24.70    3.94
   0   7   3    4.14    4.45
   0  -7  -3    2.11    3.33
   0  -7  -4   27.94    4.19
   0   7   4   21.13    5.49
   0  -7  -4   24.36    4.48
   0  -7  -5    6.34    3.89
   0  -7  -5    4.10    4.54
   0   7   5    1.15    5.39
   0  -7  -6   16.86    4.22
   0  -7  -6   15.31    5.15
   0   7   6   20.40    6.48
   0   7   7    8.81    6.73
   0  -7  -7    8.03    4.54
   0  -7  -7    0.94    5.03
   0  -7  -8    2.88    4.96
   0   7   8    1.88    7.01
   0  -7  -8    5.12    5.63
   0   7   9   -6.34    7.73
   0  -7  -9   10.27    5.94
   0  -7  -9  -10.27    5.87
   0  -7 -10   12.63    5.91
   0  -7 -10   16.69    6.88
   0   7  10   -4.06    8.18
   0  -7 -11   26.32    6.76
   0  -7 -11   12.16    7.27
   0   7  11    7.05    8.06
   0  -8  10   10.94    9.54
   0  -8   9   -2.29    7.65
   0  -8   8   18.16    7.67
   0  -8   7   28.07    7.43
   0  -8   6    1.80    6.67
   0  -8   5    0.35    6.83
   0  -8   4   30.63    6.28
   0  -8   4   38.48    7.37
   0  -8   3   13.14    6.24
   0  -8   3   -1.31    5.24
   0  -8   2    3.66    6.06
   0  -8   2    8.99    5.19
   0  -8   1  123.12    8.50
   0  -8   0   21.85    4.82
   0  -8  -1   19.57    4.19
   0  -8  -2   40.11    4.83
   0  -8  -3    3.61    4.12
   0  -8  -4  113.14    7.43
   0  -8  -4  103.14    7.82
   0   8   4  109.68    8.72
   0  -8  -5   24.56    4.56
   0   8   5   27.94    6.58
   0  -8  -5   31.69    5.45
   0   8   6   12.70    6.59
   0  -8  -6   15.34    5.66
   0  -8  -6   10.47    4.66
   0   8   7   53.78    8.20
   0  -8  -7   55.28    7.15
   0  -8  -8   13.35    6.23
   0   8   8   18.65    8.14
   0  -8  -9    4.67    6.73
   0   8   9   30.19    8.64
   0   8  10   11.39    8.56
   0  -8 -10    3.77    6.63
   0  -9   8   23.25    8.21
   0  -9   8   -4.18    8.44
   0  -9   7    0.40    7.77
   0  -9   7    2.84    7.36
   0  -9   6   -2.23    7.36
   0  -9   6   10.78    7.70
   0  -9   5   13.98    7.14
   0  -9   5    4.30    7.50
   0  -9   4    6.10    7.38
   0  -9   4   -2.22    6.46
   0  -9   3    5.52    6.63
   0  -9   3   -1.17    5.78
   0  -9   2    4.03    5.37
   0  -9   1    3.99    5.09
   0  -9  -3   13.48    5.19
   0  -9  -4    6.90    5.17
   0  -9  -5    9.33    5.65
   0  -9  -6    9.27    6.14
   0   9   6    5.89    7.20
   0   9   7   10.59    7.75
   0  -9  -7    3.82    6.15
   0  -9  -8   -1.45    6.61
   0   9   8    9.28    7.91
   0 -10   6   24.03    8.29
   0 -10   6   25.05    8.62
   0 -10   6   14.99   11.24
   0 -10   5   25.82    7.99
   0 -10   5    9.48    8.37
   0 -10   4    3.75    7.07
   0 -10   3   22.06    7.13
   0 -10   2   15.81    6.65
   0 -10  -6    5.28    6.55
   1 -10  -4   17.30    6.36
   1 -10   2   10.31    7.02
   1 -10   3   30.39    8.24
   1 -10   4   21.67    7.49
   1 -10   4  -10.31    9.04
   1 -10   5   -7.82    9.69
   1  -9  -7    2.30    6.53
   1  -9  -6   10.19    5.57
   1  -9  -6    8.91    6.25
   1  -9  -5   17.55    5.84
   1  -9  -5    4.78    4.98
   1  -9  -4   10.74    5.28
   1  -9  -4   14.26    5.54
   1  -9  -3   24.09    5.24
   1  -9  -2    7.51    5.10
   1  -9  -1   21.74    5.48
   1  -9   0    2.51    4.99
   1  -9   1   18.98    6.04
   1  -9   2   43.61    6.91
   1  -9   3    3.35    8.07
   1  -9   3   10.60    6.52
   1  -9   4   14.89    6.86
   1  -9   4    0.89    8.77
   1  -9   5   37.90    8.52
   1  -9   5   20.83    9.38
   1  -9   5   23.62    7.25
   1  -9   6   13.43    7.51
   1  -9   6   -0.47    8.79
   1  -9   7    6.23    8.82
   1  -9   7   -3.98    7.59
  -1   8   9   10.85    8.99
   1  -8  -9    5.46    6.15
   1  -8  -9   11.91    7.12
   1  -8  -8   14.05    5.88
  -1   8   8   20.90    8.59
   1  -8  -8   11.05    6.58
   1  -8  -7    8.27    6.02
  -1   8   7    7.12    7.88
   1  -8  -7    8.43    5.51
  -1   8   6   -1.84    7.40
   1  -8  -6    0.74    5.59
   1  -8  -6    8.33    5.15
   1  -8  -5   23.31    5.75
   1  -8  -5   26.09    5.21
   1  -8  -4    6.99    4.95
   1  -8  -4    0.41    4.69
   1  -8  -3    3.17    4.27
   1  -8  -2    8.58    4.71
   1  -8  -1    3.63    4.58
   1  -8   0    3.49    4.50
  -1   8   0   12.84    5.60
   1  -8   1   19.70    6.27
  -1   8  -1   11.84    5.33
  -1   8  -2   18.65    5.15
   1  -8   2   19.57    5.45
   1  -8   2   14.82    7.54
   1  -8   3   10.31    6.55
   1  -8   3    5.32    7.94
   1  -8   3   14.72    5.75
   1  -8   4   -6.51    8.39
   1  -8   4    3.94    6.96
   1  -8   4    0.88    5.87
   1  -8   5    5.86    7.01
   1  -8   5    7.02    6.56
   1  -8   5   -9.03    8.23
   1  -8   6   11.58    9.10
   1  -8   6    8.96    7.13
   1  -8   6   15.41    7.62
   1  -8   7    6.24    7.18
   1  -8   7    2.24    8.28
   1  -8   8   14.41    8.84
   1  -8   8   -0.77    7.88
   1  -8   9   12.78    8.36
   1  -8   9    2.19    8.26
   1  -7 -11   38.44    7.41
   1  -7 -10    9.99    6.79
  -1   7  10   -3.88    8.02
   1  -7 -10   13.42    6.03
  -1   7   9    5.04    8.39
   1  -7  -9    7.41    5.88
   1  -7  -9    7.62    6.02
  -1   7   8   22.31    8.51
   1  -7  -8   29.65    5.80
   1  -7  -8   37.88    6.50
   1  -7  -7   11.81    5.82
  -1   7   7    8.08    7.42
   1  -7  -7   15.36    5.30
   1  -7  -6   15.83    5.27
  -1   7   6    8.60    7.22
   1  -7  -6   23.04    5.01
   1  -7  -5   22.22    4.99
  -1   7   5   10.12    6.78
  -1   7   4    5.54    5.79
   1  -7  -4    7.81    4.23
   1  -7  -3   42.41    4.78
   1  -7  -2   68.84    5.89
   1  -7  -1   52.34    5.32
   1  -7  -1   55.39    5.22
   1  -7   0   64.89    6.11
  -1   7   0   52.17    5.82
  -1   7  -1    0.57    4.33
   1  -7   1   -1.84    6.20
   1  -7   1    6.04    4.63
   1  -7   2    1.72    5.55
   1  -7   2   -5.36    6.72
   1  -7   2    6.71    4.78
  -1   7  -2    2.84    4.41
  -1   7  -3   46.76    5.35
   1  -7   3   41.71    5.96
   1  -7   3   51.69    6.97
   1  -7   3   44.42    8.26
   1  -7   4    7.16    5.52
  -1   7  -4    7.63    4.30
   1  -7   5   11.77    6.24
   1  -7   5   17.59    6.60
   1  -7   5   16.21    8.09
   1  -7   6   45.19    7.21
   1  -7   6   38.76    7.48
   1  -7   6   44.33    9.07
   1  -7   7    3.66    6.72
   1  -7   7    8.06    6.93
   1  -7   7    1.69    8.15
   1  -7   8   30.98    7.52
   1  -7   8   46.59    9.25
   1  -7   9    8.59    8.02
   1  -7   9   -1.10    7.17
   1  -7  10    0.38    7.41
   1  -7  10   11.17    7.68
   1  -7  11    1.15    7.70
   1  -7  11    7.77    7.85
   1  -6 -12   11.33    7.25
   1  -6 -11    0.63    6.86
  -1   6  11    8.75    8.42
   1  -6 -11   13.30    6.44
   1  -6 -10   12.18    6.32
  -1   6  10   11.06    8.37
   1  -6 -10   28.76    6.33
   1  -6  -9   12.60    5.93
  -1   6   9   21.24    7.94
   1  -6  -9   18.64    6.22
   1  -6  -8   -1.96    5.64
   1  -6  -8    2.95    4.94
   1  -6  -7   54.45    6.41
   1  -6  -7   47.98    5.69
   1  -6  -6   30.19    5.28
   1  -6  -6   39.78    5.02
   1  -6  -5    8.71    3.96
   1  -6  -5    7.62    4.34
  -1   6   4   -0.28    5.26
   1  -6  -4    1.61    3.54
   1  -6  -3   19.92    3.67
  -1   6   3    8.52    4.98
   1  -6  -2    1.71    3.24
   1  -6  -2    0.46    3.35
  -1   6   2   -0.41    4.31
  -1   6   1  125.11    7.82
   1  -6  -1  119.22    7.43
   1  -6  -1  108.22    7.44
  -1   6   0   -0.33    3.79
   1  -6   0   -1.41    4.75
   1  -6   0    2.17    3.57
  -1   6  -1   60.46    5.39
   1  -6   1   70.37    5.48
   1  -6   1   61.90    6.19
  -1   6  -2   23.83    4.18
   1  -6   2   31.03    4.54
   1  -6   2   33.55    5.32
   1  -6   3  105.92    8.38
   1  -6   3  113.19    7.77
  -1   6  -3  101.03    7.11
   1  -6   4   -4.50    5.48
   1  -6   4    0.46    4.44
  -1   6  -4    0.16    3.82
   1  -6   5   17.50    5.33
  -1   6  -5   14.46    4.26
   1  -6   5   17.70    5.88
  -1   6  -6   16.48    4.61
   1  -6   6   10.18    6.13
   1  -6   7    0.63    5.97
   1  -6   8   -0.40    7.57
   1  -6   9    0.39    7.40
   1  -6  10   -2.22    7.00
   1  -6  11    4.97    6.97
  -1   6 -11   11.75    7.00
  -1   6 -12    3.82    8.08
   1  -5 -12    8.01    6.94
  -1   5  12    7.96    8.22
   1  -5 -12   11.57    7.11
   1  -5 -11   16.49    7.03
   1  -5 -11   13.93    6.57
   1  -5 -10   43.51    7.06
   1  -5 -10   45.91    6.56
   1  -5  -9   31.79    5.65
   1  -5  -9   21.14    5.78
   1  -5  -8    5.71    5.00
   1  -5  -8    6.40    5.27
   1  -5  -7  186.46   11.52
   1  -5  -7  213.23   11.89
   1  -5  -6   10.31    4.08
   1  -5  -6    7.08    4.13
   1  -5  -5   22.05    4.23
   1  -5  -5   29.28    3.94
   1  -5  -4  494.34   24.71
   1  -5  -3   12.20    3.15
   1  -5  -3   12.68    2.99
   1  -5  -2  193.76   10.94
   1  -5  -2  220.83   11.12
  -1   5   1  199.96   10.79
   1  -5  -1  194.77   10.54
   1  -5  -1  189.26   10.82
  -1   5   0   14.00    3.19
   1  -5   0    5.70    3.53
  -1   5   0   12.78    2.88
   1  -5   0    6.27    4.01
   1  -5   0   18.07    3.42
  -1   5  -1  169.62    9.78
   1  -5   1  177.80   10.39
   1  -5   1  186.06    9.94
   1  -5   2  196.07   11.31
   1  -5   2  195.06   10.76
  -1   5  -2  186.96   10.48
  -1   5  -3    2.71    3.11
   1  -5   3    1.15    4.38
   1  -5   3    0.54    3.43
  -1   5  -3    3.67    3.04
   1  -5   4  337.87   18.31
   1  -5   4  341.36   17.88
  -1   5  -4  333.87   17.35
   1  -5   5  109.74    8.48
  -1   5  -5  105.33    7.15
   1  -5   6    6.07    5.45
   1  -5   7   83.89    7.79
  -1   5  -8   39.33    5.68
   1  -5   8   32.98    7.55
  -1   5  -9   10.38    5.62
   1  -5   9    9.32    7.00
   1  -5  10    7.99    6.48
  -1   5 -10   19.65    6.39
   1  -5  11    2.25    6.49
  -1   5 -11    4.12    6.68
  -1   5 -12   13.24    7.88
  -1   5 -13    3.26    8.02
   1  -4 -13    2.69    6.92
  -1   4  13   -7.12    7.48
   1  -4 -13   18.00    7.22
   1  -4 -12   11.03    6.37
   1  -4 -12   -9.21    6.61
   1  -4 -11   31.51    7.06
   1  -4 -11   31.49    6.97
   1  -4 -10   12.86    5.85
   1  -4 -10   11.21    5.91
   1  -4  -9   20.60    5.56
   1  -4  -9   31.69    5.62
   1  -4  -8   -4.50    4.79
   1  -4  -8   -0.64    4.71
   1  -4  -7    6.97    4.00
   1  -4  -7    1.35    4.37
   1  -4  -6  154.82    9.16
   1  -4  -6  156.52    9.31
   1  -4  -5   85.20    5.92
   1  -4  -5   85.52    5.85
   1  -4  -4    1.62    2.29
   1  -4  -4    6.93    3.01
   1  -4  -4    7.60    2.85
  -1   4   4    7.79    2.34
   1  -4  -3   33.75    2.95
   1  -4  -3   33.17    3.33
   1  -4  -2   31.39    2.85
   1  -4  -2   30.72    3.18
  -1   4   2   28.00    2.31
   1  -4  -2   30.84    2.90
   1  -4  -2   29.58    2.83
   1  -4  -1   80.68    4.71
  -1   4   1   67.99    4.66
   1  -4  -1   72.71    4.55
  -1   4   1   58.15    3.74
   1  -4  -1   68.37    4.68
   1  -4   0   34.67    4.35
  -1   4   0   33.48    4.32
   1  -4   0   29.15    4.44
   1  -4   0   30.73    5.06
   1  -4   1   83.01    4.95
   1  -4   1   89.31    4.51
  -1   4  -1   75.96    3.76
  -1   4  -1   85.73    4.32
  -1   4  -1   81.74    4.32
  -1   4  -2  208.07    7.64
   1  -4   2  197.51    7.91
   1  -4   2  206.24    8.56
  -1   4  -2  194.10    7.57
   1  -4   3  145.85    8.86
  -1   4  -3  142.76    7.97
  -1   4  -3  134.97    7.68
   1  -4   3  140.83    8.24
  -1   4  -4   26.38    3.01
   1  -4   4   12.22    4.40
   1  -4   5   63.22    6.39
  -1   4  -6    7.84    3.72
   1  -4   6    8.09    3.96
   1  -4   6    0.49    4.83
  -1   4  -6    6.39    3.60
   1  -4   7   67.58    6.94
  -1   4  -7   70.99    5.91
   1  -4   7   55.43    6.12
  -1   4  -7   77.09    6.20
   1  -4   8   86.85    7.73
  -1   4  -8   89.35    7.34
   1  -4   8   93.99    8.70
  -1   4  -8  100.51    7.26
  -1   4  -9   10.94    5.08
   1  -4   9    6.42    5.97
   1  -4   9    7.39    5.85
  -1   4  -9   10.39    5.70
   1  -4  10    9.20    6.03
  -1   4 -10    8.72    5.51
  -1   4 -10    0.59    6.14
   1  -4  10   -1.50    5.88
  -1   4 -11    9.32    7.13
   1  -4  11   12.82    6.80
   1  -4  12   13.82    7.06
  -1   4 -12    3.65    7.58
   1  -4  13   11.56    7.85
  -1   4 -13   -0.39    8.14
  -1   4 -14    1.63    8.08
   1  -3 -14   12.94    7.19
   1  -3 -14   11.11    6.82
   1  -3 -13   15.20    6.77
   1  -3 -13   20.29    6.77
   1  -3 -12   40.10    7.17
   1  -3 -12   42.42    7.20
  -1   3  12   63.73    9.14
   1  -3 -11   33.21    6.53
   1  -3 -11   26.54    6.73
  -1   3  11   33.55    7.55
   1  -3 -10    7.89    5.68
   1  -3 -10    8.37    5.74
  -1   3  10   12.16    6.41
  -1   3   9   51.66    7.11
   1  -3  -9   45.30    6.08
   1  -3  -9   67.25    6.31
  -1   3   8  124.87    8.92
   1  -3  -8  116.30    8.34
   1  -3  -8  129.11    8.37
   1  -3  -7  153.60    9.13
   1  -3  -7  134.93    9.06
  -1   3   7  162.15    9.75
  -1   3   6  363.41   18.49
   1  -3  -6  371.27   18.34
   1  -3  -6  335.79   18.17
   1  -3  -5  107.92    6.47
  -1   3   5  100.32    6.51
   1  -3  -5  105.29    5.97
   1  -3  -5  106.36    6.49
   1  -3  -4  240.92   11.50
   1  -3  -4  217.52   11.61
   1  -3  -4  217.58   11.72
   1  -3  -4  234.52   11.73
  -1   3   4  214.71   11.52
  -1   3   3  459.51   23.37
   1  -3  -3  475.23   23.22
  -1   3   3  493.05   23.55
   1  -3  -3  470.25   23.44
   1  -3  -3  477.56   23.82
   1  -3  -3  485.90   23.50
   1  -3  -3  518.27   23.66
  -1   3   2  248.51   12.15
   1  -3  -2  234.25   12.22
   1  -3  -2  249.02   12.19
   1  -3  -2  245.86   12.00
   1  -3  -2  249.84   12.33
   1  -3  -2  240.10   11.92
   1  -3  -2  225.33   12.00
  -1   3   2  241.16   11.90
   1  -3  -1  576.71   26.23
  -1   3   1  485.47   25.79
   1  -3  -1  569.09   26.26
   1  -3  -1  553.05   26.14
   1  -3  -1  531.41   26.15
  -1   3   1  568.20   26.27
  -1   3   1  555.73   26.12
   1  -3  -1  523.98   25.80
   1  -3  -1  564.51   26.12
   1  -3  -1  530.00   26.08
  -1   3   0  984.85   39.98
  -1   3   0 1018.49   40.16
   1  -3   0  947.04   40.27
   1  -3   0  986.36   39.98
   1  -3   0 1119.69   40.62
   1  -3   0  956.24   39.65
   1  -3   0 1062.01   40.02
   1  -3   0 1007.91   40.22
   1  -3   1  120.87    6.62
   1  -3   1  101.99    5.58
  -1   3  -1  112.54    6.17
   1  -3   1  116.63    5.64
   1  -3   1  105.79    6.21
  -1   3  -1  117.92    6.15
  -1   3  -1  113.79    6.17
   1  -3   2  984.03   48.22
   1  -3   2 1035.53   48.83
  -1   3  -2 1039.06   48.49
  -1   3  -2 1032.80   48.01
  -1   3  -2  951.84   47.94
   1  -3   2 1061.66   48.25
  -1   3  -2 1038.25   48.40
   1  -3   2  969.12   48.46
  -1   3  -2  975.20   48.26
  -1   3  -3  386.29   19.74
   1  -3   3  409.43   19.72
   1  -3   3  395.87   19.61
   1  -3   3  405.08   20.53
  -1   3  -3  412.64   19.58
   1  -3   4   57.99    5.29
  -1   3  -4   60.69    4.13
  -1   3  -4   55.91    4.19
  -1   3  -4   59.05    3.59
   1  -3   4   55.60    3.51
   1  -3   5  560.96   28.11
  -1   3  -5  554.81   27.46
   1  -3   5  552.58   27.56
  -1   3  -5  554.14   27.41
  -1   3  -6   27.99    3.52
   1  -3   6   18.73    4.03
   1  -3   6   23.62    4.86
  -1   3  -6   21.79    3.73
  -1   3  -7  114.31    7.43
   1  -3   7   99.47    7.68
  -1   3  -7  103.68    7.14
  -1   3  -8  291.21   16.97
   1  -3   8  318.43   17.32
  -1   3  -8  317.85   16.77
   1  -3   8  337.82   17.77
  -1   3  -9   86.37    7.61
  -1   3  -9   90.05    7.18
   1  -3   9   81.83    7.48
   1  -3   9   70.02    7.62
  -1   3 -10   -1.32    5.47
  -1   3 -10    5.21    6.02
   1  -3  10    0.89    5.83
   1  -3  11   26.28    7.07
  -1   3 -11   27.77    6.62
  -1   3 -11   35.09    7.68
   1  -3  12    2.67    7.08
  -1   3 -12   -3.15    7.70
   1  -3  13   12.26    7.50
  -1   3 -13    6.30    7.74
  -1   3 -14    8.46    8.09
   1  -3  14   14.47    7.72
  -1   2  14    4.05    8.08
   1  -2 -14   17.96    6.67
   1  -2 -14    5.45    6.76
   1  -2 -13   25.63    6.77
  -1   2  13   28.38    8.15
   1  -2 -13   23.29    6.30
   1  -2 -12   20.60    6.49
  -1   2  12   10.02    7.41
   1  -2 -12   21.18    6.24
   1  -2 -11    5.37    5.57
   1  -2 -11    7.11    5.60
  -1   2  11   13.55    6.82
  -1   2  10  143.01   10.30
   1  -2 -10  125.56    9.11
   1  -2 -10  128.18    9.46
   1  -2  -9    7.91    5.12
  -1   2   9   18.26    5.72
   1  -2  -9    3.52    4.38
  -1   2   8    6.42    4.81
   1  -2  -8   12.33    4.31
   1  -2  -8   12.78    4.41
  -1   2   8    5.41    5.31
  -1   2   7  234.10   14.16
   1  -2  -7  264.62   13.71
  -1   2   7  259.33   14.53
   1  -2  -7  260.03   13.79
   1  -2  -6   32.47    4.06
   1  -2  -6   34.08    3.01
   1  -2  -6   42.27    4.09
  -1   2   6   43.07    5.19
  -1   2   6   37.81    4.39
  -1   2   5   83.18    6.61
  -1   2   5  100.84    6.27
   1  -2  -5   89.31    5.35
   1  -2  -5  106.57    6.00
   1  -2  -5  102.41    5.94
  -1   2   4 1183.90   56.84
   1  -2  -4 1168.08   56.54
   1  -2  -4 1213.76   56.89
   1  -2  -4 1204.90   56.77
  -1   2   4 1184.99   57.22
   1  -2  -4 1205.85   56.76
  -1   2   4 1119.47   56.55
   1  -2  -3   15.37    2.05
   1  -2  -3   22.26    2.62
   1  -2  -3   18.93    1.05
  -1   2   3   19.15    2.65
   1  -2  -3   15.84    1.92
  -1   2   3   23.05    2.09
   1  -2  -3   21.95    1.86
  -1   2   3   19.01    1.67
   1  -2  -3   16.62    2.01
  -1   2   2  290.38    7.01
   1  -2  -2  291.39    7.82
   1  -2  -2  299.92    7.19
   1  -2  -2  284.50    6.94
  -1   2   2  295.95    7.27
   1  -2  -2  310.31    7.38
   1  -2  -1   81.57    4.10
   1  -2  -1   74.71    4.14
  -1   2   1   67.04    4.12
  -1   2   1   76.86    3.90
   1  -2  -1   70.20    4.09
   1  -2  -1   69.61    4.17
   1  -2  -1   72.69    4.18
   1  -2  -1   74.75    4.17
  -1   2   1   70.02    3.77
   1  -2  -1   78.45    3.82
  -1   2   1   75.34    4.24
   1  -2   0   55.28    3.26
   1  -2   0   47.97    3.07
   1  -2   0   58.92    2.88
   1  -2   0   63.43    3.49
  -1   2   0   59.75    3.42
   1  -2   0   52.20    3.52
  -1   2   0   65.93    3.33
   1  -2   0   47.09    3.22
   1  -2   0   70.86    3.64
  -1   2   0   52.85    3.27
  -1   2   0   53.79    3.42
   1  -2   1   70.11    3.75
  -1   2  -1   73.16    3.16
   1  -2   1   72.32    3.53
  -1   2  -1   65.91    2.95
   1  -2   1   65.23    3.02
  -1   2  -1   68.59    2.96
   1  -2   2    0.32    1.63
   1  -2   2    4.18    1.31
   1  -2   2    0.60    2.35
  -1   2  -2    2.67    1.73
  -1   2  -2    3.15    0.94
   1  -2   3   15.41    1.63
  -1   2  -3   16.96    1.52
  -1   2  -3   11.54    1.87
   1  -2   3   10.62    1.42
  -1   2  -3   17.79    2.05
   1  -2   3   17.31    2.94
  -1   2  -4  488.52   22.52
   1  -2   4  465.72   22.08
   1  -2   4  442.70   22.36
  -1   2  -4  421.56   22.16
  -1   2  -4  437.73   22.22
   1  -2   4  466.01   22.77
   1  -2   5   64.35    5.14
  -1   2  -5   74.85    4.80
  -1   2  -5   78.14    4.65
  -1   2  -5   66.43    4.24
   1  -2   5   62.64    4.41
   1  -2   6    3.97    2.71
  -1   2  -6    2.78    2.98
  -1   2  -6    3.24    3.08
  -1   2  -6    0.42    2.40
   1  -2   6   -2.44    3.61
   1  -2   7    1.57    4.10
   1  -2   7    4.43    3.15
  -1   2  -7    3.41    3.65
   1  -2   7    6.11    4.41
  -1   2  -7    4.72    2.93
  -1   2  -7    0.18    3.68
   1  -2   8    9.56    4.34
  -1   2  -8   12.40    4.16
  -1   2  -8   13.48    4.75
   1  -2   8   13.55    4.95
   1  -2   9   63.68    7.26
   1  -2   9   75.78    6.23
  -1   2  -9   67.07    6.81
  -1   2  -9   77.24    7.25
   1  -2  10   11.46    6.19
  -1   2 -10   -3.41    5.82
  -1   2 -10    9.01    5.72
  -1   2 -11    3.12    6.35
   1  -2  11    5.64    6.55
  -1   2 -11    2.03    6.04
  -1   2 -12   30.89    7.14
  -1   2 -12    9.38    7.21
   1  -2  12    9.97    6.90
  -1   2 -13   16.18    7.04
  -1   2 -13    1.06    7.25
   1  -2  13   -0.70    7.58
   1  -2  14    1.80    7.80
  -1   2 -14   11.22    7.66
   1  -2  15   15.51    7.91
  -1   1  14   12.46    7.96
   1  -1 -13   46.75    7.15
  -1   1  13   65.87    9.16
   1  -1 -13   60.68    7.54
  -1   1  12   27.82    7.62
   1  -1 -12   17.58    6.45
   1  -1 -12   22.85    6.18
  -1   1  11   64.59    7.89
  -1   1  11   68.37    8.00
   1  -1 -11   68.66    6.77
   1  -1 -11   48.63    7.16
  -1   1  10   34.39    6.86
  -1   1  10   41.75    6.60
   1  -1 -10   32.13    6.14
   1  -1 -10   36.97    5.92
  -1   1   9    5.59    5.36
   1  -1  -9   -0.24    4.65
   1  -1  -9    3.59    4.50
  -1   1   9    4.41    5.47
  -1   1   8  547.01   27.45
   1  -1  -8  510.61   26.78
   1  -1  -8  517.01   27.06
  -1   1   8  552.94   27.43
   1  -1  -7  185.83   10.90
   1  -1  -7  198.91   11.65
  -1   1   7  203.20   12.13
   1  -1  -7  213.93   11.38
   1  -1  -6  171.53    9.16
   1  -1  -6  163.89    9.28
  -1   1   6  170.11    9.76
  -1   1   6  184.03   10.00
   1  -1  -6  142.27    8.59
  -1   1   5 1057.58   52.60
   1  -1  -5 1081.98   52.86
  -1   1   5 1097.98   53.21
   1  -1  -5 1048.36   52.57
   1  -1  -5 1106.22   52.78
  -1   1   5 1109.78   53.37
   1  -1  -5 1194.59   53.01
   1  -1  -4  457.87   20.82
   1  -1  -4  406.81   20.31
  -1   1   4  457.70   21.19
  -1   1   4  434.66   20.40
   1  -1  -4  448.27   20.55
  -1   1   4  388.96   20.80
  -1   1   4  394.95   20.00
   1  -1  -4  413.41   20.53
   1  -1  -3  606.39   29.77
  -1   1   3  588.65   29.98
  -1   1   3  622.95   29.71
   1  -1  -3  632.15   29.79
   1  -1  -3  637.78   29.99
  -1   1   3  606.80   29.48
   1  -1  -3  612.91   29.68
  -1   1   3  623.52   30.26
   1  -1  -2  453.23   21.05
   1  -1  -2  465.47   21.09
  -1   1   2  418.56   21.01
  -1   1   2  417.46   21.01
  -1   1   2  425.35   21.41
   1  -1  -2  421.76   21.17
  -1   1   2  427.62   20.91
   1  -1  -2  454.98   21.07
   1  -1  -2  435.65   20.85
  -1   1   2  421.32   21.13
  -1   1   1   86.90    4.07
   1  -1  -1   79.37    4.09
   1  -1  -1   85.03    4.00
  -1   1   1   71.09    4.13
   1  -1  -1   85.28    4.11
  -1   1   1   78.82    3.90
   1  -1  -1   80.66    4.00
  -1   1   1   81.40    4.29
  -1   1   1   76.12    3.92
   1  -1  -1   78.89    4.07
  -1   1   1   70.53    4.00
  -1   1   0 1103.92   43.46
  -1   1   0  963.35   43.34
   1  -1   0 1031.97   43.48
  -1   1   0  988.38   43.55
  -1   1   0 1003.81   43.47
  -1   1   0 1092.90   43.47
   1  -1   0 1102.97   43.46
  -1   1  -1 4010.04  185.00
   1  -1   1 3956.17  185.16
  -1   1  -1 3757.77  185.13
  -1   1  -1 3263.96  185.11
  -1   1  -1 3916.16  184.79
   1  -1   1 3900.02  184.87
   1  -1   1 4141.64  185.04
   1  -1   2  713.41   31.25
  -1   1  -2  661.95   30.94
   1  -1   2  603.43   30.97
   1  -1   2  695.19   30.88
   1  -1   2  654.21   30.96
   1  -1   2  673.44   30.92
  -1   1  -2  653.91   30.95
   1  -1   3 2261.79  113.32
  -1   1  -3 2390.18  113.44
   1  -1   3 2531.51  113.38
  -1   1  -3 2433.93  113.46
  -1   1  -3 2272.71  113.63
   1  -1   3 2793.37  113.87
   1  -1   3 2292.57  113.63
  -1   1  -3 2474.40  113.40
   1  -1   3 2139.31  113.34
  -1   1  -4  490.04   22.37
  -1   1  -4  468.62   22.48
   1  -1   4  444.42   21.98
   1  -1   4  500.22   22.82
  -1   1  -4  479.35   22.49
  -1   1  -4  485.72   22.67
   1  -1   4  460.66   22.40
   1  -1   4  403.04   22.30
   1  -1   4  459.04   22.81
   1  -1   4  456.12   22.32
  -1   1  -5   12.14    2.66
   1  -1   5    9.69    1.74
   1  -1   5    7.88    3.25
   1  -1   5    9.73    2.87
   1  -1   5   13.16    1.96
   1  -1   5   10.96    1.45
  -1   1  -5   13.97    2.38
   1  -1   5   12.56    2.44
  -1   1  -5   11.21    2.34
  -1   1  -5   13.47    2.72
   1  -1   6  888.71   41.92
   1  -1   6  866.39   42.40
   1  -1   6  935.72   42.16
  -1   1  -6  843.91   42.03
  -1   1  -6  862.36   42.14
   1  -1   6  821.28   41.63
   1  -1   6  845.80   41.41
  -1   1  -7  317.75   16.90
  -1   1  -7  326.71   17.06
   1  -1   7  345.31   16.82
   1  -1   7  320.51   17.45
   1  -1   7  305.01   16.79
   1  -1   8  158.02   10.00
   1  -1   8  151.73    9.13
  -1   1  -8  163.11    9.70
  -1   1  -8  152.29    9.89
   1  -1   8  148.04    9.32
   1  -1   9  440.94   22.25
  -1   1  -9  403.48   21.99
   1  -1   9  407.20   21.48
  -1   1  -9  411.01   21.86
  -1   1 -10   60.90    7.06
  -1   1 -10   63.44    7.28
   1  -1  10   64.27    7.31
  -1   1 -11   65.06    7.42
   1  -1  11   65.48    7.98
  -1   1 -11   77.48    8.30
  -1   1 -12   53.18    8.30
  -1   1 -12   61.37    7.39
   1  -1  12   59.24    8.29
  -1   1 -13   20.73    6.95
  -1   1 -13   -1.35    7.31
   1  -1  13   -1.04    7.24
  -1   1 -14   26.39    7.85
   1  -1  14   32.50    8.44
  -1   1 -15   17.84    7.72
   1  -1  15   21.30    8.48
  -1   0  14   11.97    7.83
  -1   0  13    9.62    7.00
  -1   0  13   12.97    7.66
  -1   0  12   52.18    8.24
  -1   0  12   57.12    7.89
   1   0 -11   62.99    6.52
  -1   0  11   44.37    7.80
   1   0 -11   42.13    6.87
  -1   0  11   58.00    7.63
   1   0 -10   39.29    6.18
   1   0 -10   38.43    5.76
  -1   0  10   30.00    6.43
  -1   0  10   38.01    6.66
   1   0  -9    9.19    5.13
   1   0  -9    9.65    4.55
  -1   0   9   -0.27    5.32
  -1   0   9    3.05    5.49
   1   0  -8   28.24    5.24
   1   0  -8   29.85    4.09
  -1   0   8   35.78    5.91
  -1   0   8   36.85    5.80
   1   0  -8   38.72    4.89
   1   0  -7  276.52   15.73
   1   0  -7  270.68   15.07
  -1   0   7  319.52   16.04
  -1   0   7  291.20   15.95
   1   0  -7  300.59   15.44
   1   0  -6  540.48   27.71
  -1   0   6  550.19   27.31
   1   0  -6  542.23   27.80
  -1   0   6  568.42   27.62
  -1   0   6  582.04   28.40
   1   0  -6  588.51   28.20
  -1   0   6  581.00   28.42
  -1   0   5   42.94    4.67
   1   0  -5   58.81    4.66
   1   0  -5   61.98    4.15
  -1   0   5   55.48    3.85
  -1   0   5   50.47    3.78
  -1   0   5   56.10    3.47
  -1   0   5   48.72    4.78
   1   0  -5   57.15    3.92
  -1   0   4  383.54   18.25
  -1   0   4  381.35   18.62
   1   0  -4  409.30   18.91
  -1   0   4  388.80   18.49
  -1   0   4  377.96   18.96
  -1   0   4  323.75   18.47
   1   0  -4  376.39   18.59
   1   0  -4  373.08   18.60
  -1   0   3  781.70   38.37
   1   0  -3  820.52   38.77
  -1   0   3  845.23   38.59
  -1   0   3  788.02   38.67
  -1   0   3  733.33   38.36
   1   0  -3  847.12   38.72
  -1   0   3  849.54   38.97
   1   0  -3  852.96   38.64
  -1   0   3  840.02   38.70
  -1   0   2   15.57    1.36
  -1   0   2   14.83    1.22
  -1   0   2   14.79    1.05
  -1   0   2   16.76    1.50
  -1   0   2   20.79    1.74
   1   0  -2   18.58    1.50
   1   0  -2   17.18    1.32
   1   0  -2   15.68    1.47
   1   0  -1  539.13   24.62
   1   0  -1  532.68   24.63
  -1   0   1  516.61   24.62
  -1   0   1  446.81   24.66
  -1   0   1  493.55   24.63
   1   0  -1  503.70   24.61
   1   0  -1  511.97   24.62
   1   0  -1  522.06   24.59
   1   0  -1  528.33   24.55
  -1   0   1  511.73   24.63
   1   0  -1  521.36   24.70
   1   0   0  130.66    6.39
  -1   0   0  123.52    6.32
  -1   0   0  132.58    6.39
   1   0   0  133.21    6.39
  -1   0  -1   98.13    4.88
   1   0   1   88.92    4.84
  -1   0  -1  106.36    4.88
   1   0   1   94.31    4.79
   1   0   1   92.46    4.96
   1   0   1  106.64    4.85
  -1   0  -1   87.16    4.88
  -1   0  -1  103.62    4.84
   1   0   1  107.23    4.79
   1   0   1   91.93    4.86
  -1   0  -1   95.15    4.81
  -1   0  -2 1179.27   57.59
  -1   0  -2 1188.92   57.58
  -1   0  -2 1208.53   57.75
   1   0   2 1170.86   57.63
  -1   0  -2 1240.20   57.70
  -1   0  -2 1256.83   57.80
   1   0   2 1213.53   57.78
  -1   0  -2 1247.88   57.76
   1   0   2 1237.59   57.68
   1   0   2 1186.34   57.76
  -1   0  -3    3.66    1.22
   1   0   3    1.32    0.86
  -1   0  -3    3.18    1.36
  -1   0  -3    2.73    1.18
   1   0   3    1.11    1.22
  -1   0  -3    2.59    1.42
  -1   0  -3    2.23    1.52
   1   0   3    2.60    1.65
   1   0   4  116.48    6.63
   1   0   4  133.57    7.08
   1   0   4  131.85    6.43
  -1   0  -4  120.19    6.87
   1   0   4  120.74    6.63
   1   0   4  128.75    6.60
  -1   0  -4  138.44    6.69
  -1   0  -4  127.89    6.92
   1   0   4  111.17    6.31
  -1   0  -4  122.76    6.93
  -1   0  -4  122.77    6.67
   1   0   5  536.08   24.98
   1   0   5  540.07   25.21
   1   0   5  456.91   24.82
  -1   0  -5  527.06   25.41
   1   0   5  481.89   25.04
  -1   0  -5  553.03   25.42
   1   0   5  537.76   25.18
   1   0   5  509.17   25.22
  -1   0  -5  534.14   25.11
   1   0   5  479.75   25.47
   1   0   6  193.43   10.34
  -1   0  -6  182.92    9.42
   1   0   6  168.05    9.36
  -1   0  -6  196.21   10.15
   1   0   6  183.18    9.50
   1   0   6  159.14    9.16
   1   0   6  187.13    9.97
   1   0   7    9.85    3.61
   1   0   7   10.27    2.69
  -1   0  -7    5.75    3.87
   1   0   7   13.89    4.47
   1   0   7   10.53    2.79
   1   0   8   57.08    5.68
   1   0   8   70.90    6.54
  -1   0  -8   71.55    6.23
  -1   0  -9   73.04    7.33
  -1   0  -9   64.75    6.67
   1   0   9   83.72    7.41
   1   0  10   -1.15    5.74
  -1   0 -10    9.74    5.51
  -1   0 -10    3.82    5.72
  -1   0 -11    4.62    6.27
  -1   0 -11    5.31    5.56
   1   0  11    5.25    6.44
  -1   0 -12   10.27    6.33
   1   0  12    5.21    6.84
  -1   0 -12   10.87    6.33
   1   0  13   19.49    7.34
  -1   0 -13    7.21    6.87
  -1   0 -13    9.28    6.85
  -1   0 -14    8.48    7.43
  -1   0 -14    4.48    6.82
   1   0  14    7.47    7.73
  -1   0 -15    9.75    7.31
   1   0  15    2.20    8.25
  -1   0 -15    3.66    6.97
  -1  -1  14    3.71    7.90
   1   1 -14   25.67    7.67
  -1  -1  14    9.28    6.86
  -1  -1  13   11.50    7.63
   1   1 -13   11.16    7.12
  -1  -1  13   10.93    6.87
  -1  -1  12   49.75    8.56
  -1  -1  12   66.41    7.70
  -1  -1  11   25.09    6.56
  -1  -1  11   19.73    6.79
   1   1 -10   39.53    5.75
  -1  -1  10   42.44    6.65
  -1  -1  10   32.02    6.67
   1   1  -9  281.29   15.12
  -1  -1   9  272.50   15.47
  -1  -1   9  250.41   15.55
  -1  -1   8   53.31    6.38
   1   1  -8   54.64    6.24
   1   1  -8   57.11    5.71
  -1  -1   8   65.43    6.17
   1   1  -8   51.87    5.37
  -1  -1   7  259.58   14.44
   1   1  -7  292.87   15.62
  -1  -1   7  273.31   15.43
   1   1  -7  274.52   14.99
   1   1  -7  318.52   15.16
  -1  -1   7  283.66   15.33
  -1  -1   6  305.90   16.47
   1   1  -6  351.25   17.01
  -1  -1   6  311.00   17.26
   1   1  -6  320.64   16.95
   1   1  -6  373.72   17.54
   1   1  -5   12.14    2.87
  -1  -1   5   14.76    2.67
   1   1  -5   18.46    3.56
   1   1  -5   11.67    2.86
  -1  -1   5   14.20    2.48
  -1  -1   5   12.80    2.24
  -1  -1   5   15.55    3.20
  -1  -1   4 1028.96   49.00
   1   1  -4 1027.82   48.87
  -1  -1   4  923.74   48.56
   1   1  -4 1041.68   49.21
  -1  -1   4 1038.56   48.99
   1   1  -4 1046.12   49.10
  -1  -1   4 1044.75   48.76
   1   1  -3 1896.42   89.91
   1   1  -3 1851.69   89.51
   1   1  -3 1862.29   89.63
  -1  -1   3 1778.00   89.44
  -1  -1   3 1875.13   89.55
   1   1  -3 1930.34   89.92
  -1  -1   3 1895.89   89.85
  -1  -1   3 2022.79   89.87
  -1  -1   2  985.90   46.85
   1   1  -2 1015.92   46.62
  -1  -1   2  975.52   46.60
   1   1  -2  974.30   46.87
  -1  -1   2  985.96   46.59
  -1  -1   2  919.90   46.89
   1   1  -2  914.78   46.63
   1   1  -2 1010.06   46.99
   1   1  -1 3634.16  168.52
  -1  -1   1 3271.20  168.57
   1   1  -1 3527.92  168.57
  -1  -1   1 3588.27  168.51
   1   1  -1 3662.70  168.79
   1   1  -1 3597.56  168.49
  -1  -1   1 3487.28  168.50
  -1  -1   0  104.75    4.76
   1   1   0   97.91    4.65
  -1  -1   0  101.74    4.61
   1   1   0  115.99    4.85
  -1  -1  -1  364.65   16.64
   1   1   1  390.74   16.59
  -1  -1  -1  378.29   16.58
   1   1   1  392.38   16.59
  -1  -1  -1  348.85   16.46
   1   1   1  341.45   16.64
  -1  -1  -1  363.43   16.56
   1   1   1  366.02   16.53
  -1  -1  -2  839.79   34.40
  -1  -1  -2  822.73   34.75
  -1  -1  -2  722.23   34.58
   1   1   2  826.24   34.74
   1   1   2  820.54   34.54
  -1  -1  -2  800.06   34.49
   1   1   2  855.53   34.45
   1   1   2  906.50   34.55
   1   1   2  739.97   34.56
  -1  -1  -3 1321.91   64.05
  -1  -1  -3 1277.90   64.00
   1   1   3 1174.49   63.91
   1   1   3 1296.83   63.76
   1   1   3 1454.86   63.90
  -1  -1  -3 1382.94   63.57
   1   1   3 1304.01   63.93
   1   1   3 1346.48   63.62
   1   1   4 1896.33   86.17
  -1  -1  -4 1800.15   86.10
  -1  -1  -4 1871.39   86.74
   1   1   4 1818.27   86.42
   1   1   4 1912.60   86.56
   1   1   4 1681.55   86.06
   1   1   4 1848.99   86.61
  -1  -1  -4 1770.02   86.37
  -1  -1  -4 1785.75   86.68
  -1  -1  -5  987.28   46.35
   1   1   5  907.49   45.89
  -1  -1  -5  979.10   46.29
   1   1   5 1002.62   46.18
   1   1   5  992.89   46.11
   1   1   5  938.64   45.55
   1   1   5  928.77   45.52
  -1  -1  -5  924.22   45.86
  -1  -1  -6  336.17   16.69
  -1  -1  -6  313.89   15.78
   1   1   6  287.49   16.15
   1   1   6  306.96   16.53
   1   1   6  322.07   15.65
  -1  -1  -6  346.28   16.79
  -1  -1  -7  882.75   41.34
   1   1   7  770.23   40.80
  -1  -1  -7  869.24   41.36
   1   1   7  849.84   41.32
   1   1   8  524.47   28.48
   1   1   8  572.74   29.15
  -1  -1  -8  598.32   29.24
  -1  -1  -8  617.64   29.23
   1   1   9    4.68    5.25
  -1  -1  -9    5.97    5.12
   1   1   9    3.96    3.83
   1   1  10  226.65   14.25
  -1  -1 -10  248.60   14.16
  -1  -1 -11  152.58   10.42
   1   1  11  128.35   10.54
   1   1  12  103.97    9.46
  -1  -1 -12  101.37    9.06
  -1  -1 -13  108.31    9.60
   1   1  13  103.12   10.46
  -1  -1 -13  125.74   10.10
   1   1  14   12.66    8.04
  -1  -1 -14   14.16    6.48
  -1  -1 -14   22.55    7.59
  -1  -1 -15   13.14    7.18
  -1  -1 -15    9.04    7.44
   1   1  15   22.42    8.29
  -1  -2  14   13.36    8.56
   1   2 -14   21.10    7.57
  -1  -2  13    6.62    7.74
   1   2 -13   24.45    7.64
   1   2 -12   11.12    6.97
  -1  -2  12    0.30    6.20
  -1  -2  12    3.52    7.18
  -1  -2  11   30.67    7.52
   1   2 -11   47.18    7.31
  -1  -2  11   47.69    6.76
   1   2 -10   64.67    7.57
  -1  -2  10   42.24    7.31
  -1  -2  10   46.91    6.49
   1   2  -9    8.97    4.35
  -1  -2   9    9.91    5.62
   1   2  -9    8.44    4.56
   1   2  -9   13.20    5.78
  -1  -2   9   11.63    5.09
   1   2  -8  257.40   13.39
  -1  -2   8  247.98   14.03
   1   2  -8  247.66   14.21
   1   2  -8  235.50   13.46
  -1  -2   8  221.68   12.93
   1   2  -7   71.05    5.46
  -1  -2   7   64.75    5.12
   1   2  -7   67.12    5.68
  -1  -2   7   69.76    6.22
   1   2  -7   59.37    6.39
   1   2  -6  226.59   13.00
  -1  -2   6  228.13   12.28
  -1  -2   6  259.24   12.96
   1   2  -6  222.96   12.31
  -1  -2   6  240.90   12.18
   1   2  -6  230.36   12.94
   1   2  -5   21.27    3.53
   1   2  -5   21.43    2.69
  -1  -2   5   18.09    2.41
   1   2  -5   12.04    3.55
  -1  -2   5   17.75    2.74
   1   2  -4    8.15    1.72
   1   2  -4    0.08    0.35
  -1  -2   4    5.68    2.14
  -1  -2   4   10.16    1.67
  -1  -2   4    5.54    1.79
  -1  -2   4    5.79    1.95
   1   2  -4    3.45    2.48
   1   2  -4    4.37    2.89
  -1  -2   3 1053.69   32.04
   1   2  -3 1096.57   31.75
  -1  -2   3 1108.91   31.77
   1   2  -3 1171.90   32.20
  -1  -2   3 1136.12   32.14
   1   2  -3 1192.65   33.05
  -1  -2   3 1184.96   32.68
   1   2  -2  523.29   22.07
  -1  -2   2  560.48   22.35
  -1  -2   2  565.37   22.39
  -1  -2   2  523.49   22.07
   1   2  -2  542.74   22.29
  -1  -2   1  290.67   13.39
  -1  -2   1  303.42   13.50
   1   2  -1  283.64   13.37
  -1  -2   1  315.39   13.86
   1   2  -1  287.13   13.37
  -1  -2   1  275.19   13.25
   1   2  -1  303.59   13.27
   1   2  -1  336.43   13.93
  -1  -2   1  294.16   13.37
  -1  -2   0  577.99   27.58
  -1  -2   0  554.64   27.44
   1   2   0  584.14   27.67
  -1  -2   0  584.91   27.64
  -1  -2   0  572.32   27.58
  -1  -2   0  595.74   27.80
   1   2   0  578.45   27.57
   1   2   0  577.18   27.77
  -1  -2   0  573.93   27.46
  -1  -2  -1  116.74    5.78
  -1  -2  -1  106.34    5.89
  -1  -2  -1  114.36    5.92
  -1  -2  -1  119.99    6.02
   1   2   1  124.77    6.00
  -1  -2  -1  112.53    5.98
  -1  -2  -1  113.06    5.96
  -1  -2  -1  126.32    5.94
   1   2   1  130.62    6.01
   1   2   2    6.49    0.85
  -1  -2  -2    6.25    0.77
   1   2   2    7.97    1.43
   1   2   2    6.07    1.12
  -1  -2  -2    6.59    0.93
  -1  -2  -2    7.13    1.43
   1   2   2    9.50    1.37
   1   2   2    7.13    1.04
  -1  -2  -2    6.99    1.13
  -1  -2  -3  722.95   35.83
   1   2   3  745.76   36.23
  -1  -2  -3  741.40   36.10
  -1  -2  -3  856.54   36.21
  -1  -2  -3  751.36   36.32
   1   2   3  750.82   36.16
   1   2   3  758.55   36.30
   1   2   3  733.63   36.00
  -1  -2  -4  481.04   24.41
  -1  -2  -4  518.33   23.91
   1   2   4  522.04   24.50
  -1  -2  -4  492.16   24.68
   1   2   4  501.54   24.50
   1   2   4  452.97   24.23
  -1  -2  -4  496.95   24.36
   1   2   4  487.55   24.59
   1   2   5  465.12   22.53
   1   2   5  456.48   21.69
  -1  -2  -5  519.71   22.58
  -1  -2  -5  507.33   22.72
  -1  -2  -5  477.88   21.65
   1   2   5  596.00   22.82
   1   2   5  479.18   22.24
  -1  -2  -5  371.40   21.60
   1   2   6  753.12   35.67
  -1  -2  -6  698.50   35.64
   1   2   6  724.59   35.62
  -1  -2  -6  708.51   35.65
  -1  -2  -7   66.49    5.82
  -1  -2  -7   75.61    5.86
   1   2   7   64.22    5.66
  -1  -2  -8  169.82   10.28
   1   2   8  162.44    9.90
   1   2   8  162.71   10.23
  -1  -2  -8  151.82    9.90
   1   2   9    7.31    5.25
  -1  -2  -9    5.87    4.88
  -1  -2  -9    3.52    4.75
   1   2   9    9.77    4.41
   1   2  10   20.20    6.11
  -1  -2 -10   30.85    5.52
   1   2  10   25.88    5.17
  -1  -2 -10   33.87    5.80
  -1  -2 -11   37.45    6.28
  -1  -2 -11   35.48    6.60
   1   2  11   38.81    7.46
   1   2  12   -6.12    6.85
  -1  -2 -12    1.12    6.07
   1   2  13   -1.09    7.33
  -1  -2 -13    3.20    6.59
   1   2  14   21.62    9.18
  -1  -2 -14   29.48    7.10
  -1  -2 -15    0.30    6.67
   1   2  15   20.25    9.29
  -1  -2 -15   20.43    7.38
  -1  -3  14   11.30    8.70
   1   3 -14   19.28    8.05
  -1  -3  13    0.76    8.01
   1   3 -13   -3.85    7.59
  -1  -3  12   10.18    7.44
   1   3 -12   -2.71    7.33
  -1  -3  11   15.69    7.32
   1   3 -11   24.92    7.13
  -1  -3  10   -6.61    6.27
   1   3 -10   10.13    6.56
  -1  -3  10    1.33    5.55
  -1  -3   9  143.75   10.27
   1   3  -9  144.79   10.14
  -1  -3   9  136.73    9.07
  -1  -3   8  228.93   13.15
  -1  -3   8  205.44   12.39
   1   3  -8  230.57   13.09
   1   3  -7    8.02    3.40
  -1  -3   7    7.30    3.62
   1   3  -7    8.09    4.35
   1   3  -6   45.38    5.11
   1   3  -6   45.23    4.77
   1   3  -6   45.34    3.90
  -1  -3   6   46.84    4.54
   1   3  -5  645.14   31.39
   1   3  -5  664.36   30.95
   1   3  -5  614.84   30.52
  -1  -3   5  622.73   30.88
  -1  -3   5  613.08   30.42
   1   3  -4   78.02    5.52
  -1  -3   4   70.00    4.95
  -1  -3   4   71.57    4.17
   1   3  -4   77.29    4.28
   1   3  -4   74.56    4.02
   1   3  -4   78.48    4.74
  -1  -3   3  802.04   40.50
  -1  -3   3  847.83   40.36
   1   3  -3  841.75   40.33
   1   3  -3  795.27   40.13
   1   3  -3  818.70   40.04
  -1  -3   3  814.34   40.07
   1   3  -3  908.52   40.95
  -1  -3   3  847.49   40.28
   1   3  -3  925.04   40.32
  -1  -3   2 1079.69   49.09
  -1  -3   2 1017.41   48.63
  -1  -3   2  980.65   48.71
   1   3  -2 1012.17   48.52
   1   3  -2  999.04   48.66
  -1  -3   2  982.85   48.49
   1   3  -2 1074.30   48.68
  -1  -3   1  137.27    6.87
   1   3  -1  133.88    6.79
   1   3  -1  138.93    6.86
  -1  -3   1  141.48    6.86
  -1  -3   1  137.91    7.29
  -1  -3   1  130.86    6.97
  -1  -3   1  135.48    6.73
  -1  -3   1  130.38    7.03
   1   3   0 1761.59   80.49
  -1  -3   0 1755.27   80.38
  -1  -3   0 1723.72   80.31
   1   3   0 1674.38   80.25
  -1  -3   0 1649.25   80.19
  -1  -3   0 1702.33   80.52
  -1  -3   0 1634.63   80.36
  -1  -3   0 1599.32   80.30
   1   3   1  580.11   28.94
   1   3   1  584.91   29.03
  -1  -3  -1  613.59   28.84
   1   3   1  580.00   28.98
  -1  -3  -1  566.09   28.92
  -1  -3  -1  618.62   28.90
  -1  -3  -1  615.22   28.92
  -1  -3  -1  629.89   29.05
  -1  -3  -2  584.48   28.71
   1   3   2  581.54   28.81
  -1  -3  -2  558.08   28.81
   1   3   2  621.98   28.90
  -1  -3  -2  645.79   28.85
   1   3   2  592.73   29.02
  -1  -3  -2  599.21   28.72
  -1  -3  -3  657.44   29.17
  -1  -3  -3  565.38   29.01
   1   3   3  593.77   29.41
   1   3   3  557.73   28.95
  -1  -3  -3  589.97   29.24
   1   3   3  578.89   29.02
  -1  -3  -3  630.46   28.83
   1   3   3  641.51   29.27
   1   3   4  568.43   29.87
   1   3   4  573.46   29.63
   1   3   4  586.03   29.69
  -1  -3  -4  623.39   29.41
   1   3   4  650.12   30.35
  -1  -3  -4  633.69   29.37
  -1  -3  -4  597.95   30.05
   1   3   4  604.63   29.96
  -1  -3  -4  585.41   29.82
  -1  -3  -4  689.27   29.93
   1   3   5  524.62   26.95
  -1  -3  -5  548.73   27.21
   1   3   5  561.66   26.87
  -1  -3  -5  574.80   27.47
   1   3   5  552.47   27.30
   1   3   5  582.60   27.74
  -1  -3  -6  575.89   27.98
   1   3   6  572.31   28.41
   1   3   6  560.51   28.05
  -1  -3  -6  547.53   28.20
   1   3   7  312.87   16.93
  -1  -3  -7  304.83   16.77
   1   3   7  327.27   16.75
  -1  -3  -7  314.26   16.72
  -1  -3  -8  306.56   16.11
   1   3   8  292.18   16.40
  -1  -3  -8  276.44   16.16
   1   3   8  310.50   16.32
  -1  -3  -9   76.81    7.19
  -1  -3  -9  107.93    7.82
   1   3   9   99.59    7.88
   1   3   9   85.45    7.86
  -1  -3 -10  129.94    9.00
  -1  -3 -10  142.39    9.39
   1   3  10  118.44    9.82
   1   3  10  108.08    9.13
  -1  -3 -11  149.34   11.07
  -1  -3 -11  176.98   11.35
   1   3  11  160.30   11.17
   1   3  11  179.37   12.10
   1   3  12   95.35    9.34
  -1  -3 -12   78.78    8.03
  -1  -3 -12   81.09    8.69
  -1  -3 -13   31.25    6.45
   1   3  13   31.98    8.29
  -1  -3 -13   27.66    6.93
   1   3  14   23.48    7.96
  -1  -3 -14    8.62    7.23
   1   3  15   20.70    8.53
   1   4 -14    1.13    8.33
  -1  -4  14    3.18    8.52
  -1  -4  13    6.61    7.85
   1   4 -13   -1.48    7.69
  -1  -4  12   34.79    8.27
   1   4 -12   18.98    7.98
  -1  -4  11   -1.74    7.27
   1   4 -11    1.68    6.70
  -1  -4  10   17.08    6.75
  -1  -4  10   16.81    5.40
   1   4 -10    7.73    6.51
  -1  -4   9   46.86    6.88
  -1  -4   9   44.94    5.94
   1   4  -9   48.02    6.73
  -1  -4   8    1.35    4.71
   1   4  -8    4.04    5.04
  -1  -4   8   12.24    5.28
  -1  -4   7  351.04   18.95
   1   4  -7  368.41   18.99
   1   4  -6   41.74    4.37
  -1  -4   6   28.50    4.61
  -1  -4   5   24.11    3.94
   1   4  -5   29.50    2.99
   1   4  -5   29.41    3.60
  -1  -4   4  206.14   11.23
   1   4  -4  208.71   10.85
  -1  -4   4  203.32   10.84
  -1  -4   3    4.43    1.68
  -1  -4   3    4.96    2.85
  -1  -4   3    4.09    1.43
  -1  -4   3    2.58    2.14
   1   4  -3    4.36    2.08
  -1  -4   2  154.19    7.94
  -1  -4   2  155.17    8.13
   1   4  -2  148.38    7.89
  -1  -4   2  151.14    7.83
  -1  -4   2  162.93    7.93
  -1  -4   2  167.77    8.56
  -1  -4   2  151.17    7.80
  -1  -4   1  788.13   39.38
  -1  -4   1  802.24   39.47
  -1  -4   1  781.02   39.27
  -1  -4   1  837.18   39.38
   1   4  -1  807.52   39.30
  -1  -4   1  808.70   39.64
  -1  -4   1  856.81   39.38
  -1  -4   1  825.09   39.21
  -1  -4   1  839.92   39.30
  -1  -4   0  124.34    6.15
  -1  -4   0  118.98    6.00
  -1  -4   0  103.95    6.16
  -1  -4   0  106.74    6.12
  -1  -4   0  116.11    6.38
   1   4   0  117.56    6.16
  -1  -4   0  125.38    6.33
  -1  -4  -1  165.28    8.40
  -1  -4  -1  172.32    8.42
  -1  -4  -1  171.07    8.68
   1   4   1  154.43    8.61
  -1  -4  -1  166.08    8.41
   1   4   1  157.44    8.52
  -1  -4  -2   91.67    4.97
  -1  -4  -2   93.51    4.89
  -1  -4  -2   84.90    5.04
  -1  -4  -2   86.15    4.95
  -1  -4  -2   86.07    5.07
  -1  -4  -2  100.14    5.08
   1   4   2   88.38    5.17
   1   4   2   92.15    5.21
   1   4   2   89.76    5.44
  -1  -4  -3  168.39    7.82
  -1  -4  -3  150.11    7.91
  -1  -4  -3  153.33    7.76
  -1  -4  -3  144.40    8.15
  -1  -4  -3  170.77    7.99
   1   4   3  126.45    7.87
   1   4   3  153.14    8.17
   1   4   3  148.86    8.49
   1   4   4  156.30    8.71
   1   4   4  176.83    9.67
  -1  -4  -4  178.57    8.91
  -1  -4  -4  167.86    9.22
   1   4   4  166.54    8.67
   1   4   4  182.96    9.17
  -1  -4  -5   13.20    2.76
   1   4   5    9.71    3.86
  -1  -4  -5    9.92    3.19
   1   4   5   19.17    3.14
   1   4   6   18.59    3.52
   1   4   6   10.64    4.43
  -1  -4  -6   14.95    3.38
  -1  -4  -6   24.96    3.92
  -1  -4  -7  197.26   11.47
   1   4   7  188.06   12.04
  -1  -4  -7  199.64   11.20
   1   4   7  208.68   11.31
  -1  -4  -8   30.97    5.30
   1   4   8   40.15    6.12
   1   4   8   33.53    5.26
  -1  -4  -8   36.35    5.04
  -1  -4  -9    4.49    5.02
  -1  -4  -9    5.05    4.84
   1   4   9   16.49    5.02
   1   4   9    8.05    5.65
  -1  -4 -10   10.22    5.89
   1   4  10   13.92    6.36
   1   4  10    1.94    5.58
  -1  -4 -10    3.85    5.38
   1   4  11   -2.43    6.24
  -1  -4 -11    2.74    5.54
  -1  -4 -11   11.11    5.83
   1   4  11    9.94    6.43
  -1  -4 -12   29.44    6.54
   1   4  12   25.58    6.98
  -1  -4 -12   40.39    7.08
   1   4  12   24.24    7.36
  -1  -4 -13   13.01    6.27
   1   4  13    5.20    7.10
  -1  -4 -13    3.39    6.66
  -1  -4 -14    3.51    6.97
  -1  -4 -14    0.93    6.13
   1   4  14    5.05    7.76
   1   5 -13   11.49    8.26
  -1  -5  13   22.85    8.58
  -1  -5  12    6.38    7.54
   1   5 -12   -1.89    7.60
   1   5 -11    5.61    7.17
  -1  -5  11    2.63    5.91
  -1  -5  11   -7.33    7.15
  -1  -5  10   26.46    6.33
  -1  -5  10   36.55    7.36
   1   5 -10   24.67    7.03
  -1  -5   9    7.89    6.11
  -1  -5   9   -0.82    5.48
   1   5  -9    0.56    5.53
  -1  -5   8   64.48    6.83
   1   5  -8   62.02    6.77
   1   5  -7   57.49    5.76
  -1  -5   7   54.22    6.33
   1   5  -6   27.29    4.16
  -1  -5   6   30.23    5.01
  -1  -5   5  294.83   16.07
   1   5  -5  302.48   15.56
  -1  -5   4  261.86   13.81
   1   5  -4  264.16   13.85
  -1  -5   4  283.76   14.48
  -1  -5   3    1.49    3.29
   1   5  -3    1.08    2.05
  -1  -5   3    2.98    2.44
   1   5  -2  641.63   31.43
  -1  -5   2  625.94   31.52
  -1  -5   2  659.58   31.29
  -1  -5   2  662.46   32.00
   1   5  -1  156.35    8.45
  -1  -5   1  160.06    8.51
  -1  -5   1  157.31    8.30
  -1  -5   1  175.42    9.08
   1   5   0   21.93    2.57
  -1  -5   0   21.96    2.31
  -1  -5   0   20.03    2.54
  -1  -5   0   25.62    2.23
  -1  -5   0   20.00    2.39
   1   5   1  598.29   29.00
   1   5   1  617.78   29.10
  -1  -5  -1  567.61   28.96
  -1  -5  -2  289.51   14.49
   1   5   2  292.63   14.90
   1   5   2  275.86   14.62
  -1  -5  -2  302.94   14.42
  -1  -5  -2  285.75   14.53
  -1  -5  -3  129.25    6.41
   1   5   3  106.89    6.62
   1   5   3  117.33    7.23
  -1  -5  -3  106.43    6.61
  -1  -5  -3  119.29    6.47
  -1  -5  -4  890.55   41.99
  -1  -5  -4  857.22   42.19
   1   5   4  844.50   42.11
   1   5   4  867.10   42.64
  -1  -5  -5   24.51    3.93
   1   5   5   30.62    3.71
   1   5   5   33.01    4.91
  -1  -5  -5   32.62    3.35
  -1  -5  -6  156.16    9.33
  -1  -5  -6  153.61    9.75
   1   5   6  171.07   10.56
   1   5   6  183.57    9.66
  -1  -5  -7  448.09   23.21
   1   5   7  455.67   24.30
  -1  -5  -7  464.71   23.55
   1   5   7  466.18   23.43
  -1  -5  -8   38.20    5.42
   1   5   8   34.59    5.35
   1   5   8   30.61    6.63
  -1  -5  -8   32.61    4.83
   1   5   9  134.65   10.16
  -1  -5  -9  111.97    9.28
  -1  -5  -9  111.97    8.59
   1   5   9  132.64    9.03
   1   5  10   87.00    8.53
   1   5  10  105.75    9.35
  -1  -5 -10   95.22    8.68
  -1  -5 -10   96.87    8.26
  -1  -5 -11   38.23    6.71
   1   5  11   40.59    7.78
  -1  -5 -11   36.51    7.07
   1   5  11   37.28    6.93
   1   5  12   29.86    7.55
  -1  -5 -12   39.63    6.76
   1   5  12   35.50    7.97
  -1  -5 -12   47.79    7.97
   1   5  13   28.42    8.23
   1   5  13   32.51    7.71
  -1  -5 -13   38.35    7.14
  -1  -5 -13   47.90    7.86
   1   5  14    5.99    7.88
  -1  -6  13    5.54    8.43
   1   6 -12   19.00    8.36
  -1  -6  12   23.13    8.25
   1   6 -11   18.86    7.74
  -1  -6  11   14.15    6.97
  -1  -6  11   23.45    7.84
   1   6 -10   -1.91    6.29
  -1  -6  10   11.17    6.61
  -1  -6  10   -0.95    6.20
  -1  -6   9   25.54    6.59
   1   6  -9   23.71    6.27
  -1  -6   9   41.41    6.81
  -1  -6   8   11.23    5.75
   1   6  -8   10.25    5.40
   1   6  -7   11.27    4.50
  -1  -6   7   10.24    5.40
  -1  -6   6    8.00    5.09
   1   6  -6   10.08    4.03
  -1  -6   5   11.62    4.88
  -1  -6   4  147.65    9.18
  -1  -6   4  137.29    8.15
  -1  -6   3  274.28   14.77
  -1  -6   3  268.77   13.97
  -1  -6   2    6.81    2.71
  -1  -6   2    6.92    3.78
   1   6  -1    9.12    2.72
  -1  -6   1    3.34    3.57
  -1  -6   1    3.75    2.57
  -1  -6   0  149.30    8.11
   1   6   0  144.33    8.22
  -1  -6   0  142.49    8.03
  -1  -6   0  164.08    8.85
  -1  -6  -1   -0.88    2.70
  -1  -6  -1    0.12    2.67
  -1  -6  -1    4.66    2.93
   1   6   2  198.45   11.20
   1   6   2  212.07   11.01
  -1  -6  -2  209.45   10.87
  -1  -6  -2  205.74   10.83
  -1  -6  -3    9.14    3.14
   1   6   3   14.32    3.79
  -1  -6  -3   13.21    2.78
   1   6   3   11.30    3.12
  -1  -6  -4  145.00    7.74
   1   6   4  139.83    8.76
   1   6   4  130.27    7.79
  -1  -6  -4  119.71    7.98
  -1  -6  -5  134.20    7.81
   1   6   5  145.67    9.21
  -1  -6  -5  124.31    8.33
   1   6   5  132.60    7.96
  -1  -6  -6   22.73    4.58
   1   6   6   19.51    5.58
  -1  -6  -6   21.15    3.85
   1   6   6   19.17    4.10
  -1  -6  -7   -2.26    3.99
   1   6   7    8.56    6.03
  -1  -6  -7    6.39    4.75
   1   6   7    6.46    4.36
  -1  -6  -8   37.26    5.57
   1   6   8   53.93    6.09
   1   6   8   44.78    7.47
  -1  -6  -8   51.00    6.34
  -1  -6  -9    2.07    4.63
   1   6   9    1.36    6.63
   1   6   9    8.96    5.54
  -1  -6  -9    4.28    5.63
   1   6  10   22.59    6.19
   1   6  10   18.18    7.41
  -1  -6 -10   10.80    5.39
  -1  -6 -10   16.23    6.17
   1   6  11   23.21    7.87
  -1  -6 -11   14.05    6.79
  -1  -6 -12   10.13    7.21
   1   6  12    3.75    7.83
   1   6  13   14.69    8.31
  -1  -6 -13    8.08    7.46
  -1  -7  11    9.83    7.00
  -1  -7  10   19.11    7.17
   1   7 -10    8.24    6.76
  -1  -7  10   12.16    7.12
   1   7  -9   11.41    6.02
  -1  -7   9    6.08    6.54
  -1  -7   8   28.19    6.95
  -1  -7   7    3.38    5.85
  -1  -7   6   63.94    7.37
  -1  -7   5    3.54    5.59
  -1  -7   4   44.04    5.96
  -1  -7   4   35.02    4.30
  -1  -7   3   22.16    3.73
  -1  -7   3   22.30    5.22
  -1  -7   2    4.16    3.30
  -1  -7   2    5.18    4.71
  -1  -7   1   68.84    5.14
  -1  -7   1   81.30    6.41
  -1  -7   0  122.21    7.30
  -1  -7   0  103.49    6.68
  -1  -7   0  119.05    7.88
  -1  -7  -1  149.38    8.30
  -1  -7  -1  145.79    8.38
  -1  -7  -1  153.06    8.62
  -1  -7  -1  145.64    8.46
  -1  -7  -1  145.26    9.11
  -1  -7  -2  136.18    7.71
   1   7   2  135.00    8.28
  -1  -7  -2  126.32    7.98
  -1  -7  -3   30.84    3.72
  -1  -7  -3   25.24    4.03
   1   7   3   28.84    4.54
   1   7   4   17.74    4.95
  -1  -7  -4   16.59    4.15
  -1  -7  -4   13.56    3.43
  -1  -7  -5  103.69    6.79
   1   7   5  103.27    8.34
  -1  -7  -5  106.00    7.34
   1   7   6   42.60    6.55
  -1  -7  -6   40.05    5.58
   1   7   7   91.21    8.56
  -1  -7  -7   75.52    7.15
   1   7   8  100.73    9.47
  -1  -7  -8   96.98    8.31
   1   7   9    9.17    7.18
  -1  -7  -9   19.23    6.04
   1   7  10   45.24    8.67
  -1  -7 -10   31.24    7.22
  -1  -7 -11   42.80    7.83
   1   7  11   54.92    9.12
  -1  -7 -12    1.01    7.40
   1   7  12    3.22    8.09
  -1  -8  10    6.05    7.41
  -1  -8   9   15.59    7.44
  -1  -8   8   40.55    7.93
  -1  -8   7    3.47    6.81
  -1  -8   6    8.33    6.72
  -1  -8   5   28.14    6.82
  -1  -8   4    2.10    5.94
  -1  -8   3    6.00    5.44
  -1  -8   2  134.91    9.73
  -1  -8   1   20.24    4.70
  -1  -8   1   10.84    5.18
  -1  -8   0    5.61    4.95
  -1  -8   0    9.88    4.24
   1   8   3   33.23    5.46
  -1  -8  -3   39.40    4.82
   1   8   4   23.15    5.51
  -1  -8  -4   15.47    4.59
   1   8   5    8.11    5.83
  -1  -8  -5    6.17    4.66
  -1  -8  -6   36.08    5.81
   1   8   6   36.76    7.07
   1   8   7    7.16    7.01
  -1  -8  -7    0.73    5.39
   1   8   8   13.25    7.42
  -1  -8  -8   -3.98    6.24
  -1  -8  -9   43.50    7.09
   1   8   9   26.26    7.98
   1   8  10   24.03    8.68
  -1  -8 -10   18.90    7.25
   1   8  11    1.26    8.29
  -1  -8 -11   21.70    7.64
  -1  -9   8   -3.57    7.65
  -1  -9   7   -4.28    7.38
  -1  -9   6    0.38    7.20
  -1  -9   5   40.04    7.91
  -1  -9   4    0.70    6.60
  -1  -9   3    3.68    6.38
  -1  -9   2   38.37    6.21
  -1  -9   2   47.91    7.20
  -1  -9   1   -3.10    4.77
   1   9   5   24.62    6.78
   1   9   6   41.85    7.58
  -1  -9  -6   10.71    6.02
  -1  -9  -7   10.46    6.18
   1   9   7   29.71    7.82
   1   9   8   16.01    7.79
  -1  -9  -8   11.56    6.56
   1   9   9   17.78    8.69
  -1  -9  -9   21.53    6.79
  -1 -10   6   11.35    8.24
  -1 -10   5   -7.73    7.71
  -1 -10   5   10.28    7.75
  -1 -10   4   20.31    7.32
  -1 -10   4   25.57    8.04
  -1 -10   3   11.78    6.61
  -1 -10   3   12.80    7.14
  -1 -10   2    2.00    5.57
   1  10   7   31.10    8.48
  -1 -11   4   11.47    7.74
   2 -10   0    8.16    6.35
   2 -10   1  -12.10    6.34
   2 -10   2   -8.20    6.86
   2  -9  -5   20.04    6.47
   2  -9  -5    1.52    5.39
   2  -9  -4    9.39    6.09
   2  -9  -4    1.50    5.38
   2  -9  -3   11.95    5.58
   2  -9  -2   11.81    5.51
   2  -9  -1    3.78    5.54
   2  -9   0    2.80    5.76
   2  -9   1    6.98    5.71
  -2   9  -1   16.66    6.32
   2  -9   1    9.32    5.83
   2  -9   2    0.29    6.27
   2  -9   3   15.48    6.75
   2  -9   4   18.22    7.71
   2  -9   4   -0.42    7.65
   2  -9   5   16.25    8.06
   2  -9   5   -0.44    8.34
   2  -9   6   12.64    8.03
   2  -9   6   12.38    8.41
   2  -8  -8    5.69    6.22
  -2   8   8   -1.77    8.25
  -2   8   7   -3.40    8.68
   2  -8  -7   12.25    6.66
   2  -8  -7   12.81    5.93
   2  -8  -6    6.83    6.05
   2  -8  -6   11.91    5.72
   2  -8  -5    6.46    5.63
   2  -8  -5   13.76    5.32
   2  -8  -4   18.13    5.38
   2  -8  -3   19.43    5.21
   2  -8  -2   10.83    5.27
   2  -8  -1    9.83    5.27
   2  -8   0    7.10    4.95
  -2   8   0    8.68    5.94
   2  -8   0   12.38    5.24
   2  -8   1   18.51    5.68
  -2   8  -1   20.88    5.98
   2  -8   2   15.27    6.06
  -2   8  -2    4.66    5.50
   2  -8   3   22.79    6.53
  -2   8  -3   14.29    5.98
   2  -8   3    3.97    7.31
   2  -8   4    6.93    6.79
  -2   8  -4   11.17    5.61
   2  -8   4    8.20    7.18
   2  -8   5   13.23    7.08
   2  -8   5   -1.24    7.84
   2  -8   6    1.71    8.14
   2  -8   6   -5.25    6.99
   2  -8   7   26.15    8.77
   2  -8   7   34.89    8.18
   2  -8   8   10.92    7.59
   2  -8   8    6.12    8.23
   2  -8   9    3.64    8.24
  -2   7   9    1.33    8.81
   2  -7  -9    3.66    6.17
   2  -7  -9    2.60    6.59
  -2   7   8    3.46    7.95
   2  -7  -8    2.58    5.79
   2  -7  -8    3.58    6.42
  -2   7   7    9.15    7.94
   2  -7  -7    8.43    5.40
   2  -7  -7    4.37    6.01
   2  -7  -6   21.31    5.82
   2  -7  -6   17.33    5.46
   2  -7  -5    6.41    4.91
   2  -7  -5   12.38    5.28
   2  -7  -4    6.01    4.79
   2  -7  -3   10.49    4.52
   2  -7  -2   19.18    4.55
   2  -7  -2   16.64    4.70
  -2   7   1    1.39    5.32
   2  -7  -1    4.13    4.51
   2  -7  -1    2.05    4.63
   2  -7   0   18.62    4.81
  -2   7   0   20.27    5.72
  -2   7  -1   13.64    5.22
   2  -7   1    6.92    4.91
  -2   7  -2   15.65    5.37
   2  -7   2   33.30    5.88
   2  -7   2   26.89    6.45
  -2   7  -3    3.30    5.09
   2  -7   3   -1.32    6.36
   2  -7   4    0.28    5.81
  -2   7  -4    0.89    5.13
   2  -7   4   -1.43    6.72
   2  -7   5    9.75    6.00
   2  -7   5    3.01    7.21
  -2   7  -5    7.67    5.13
   2  -7   6    1.56    7.27
   2  -7   6    1.58    6.11
  -2   7  -6   11.37    5.18
   2  -7   7   14.51    6.91
   2  -7   7   10.77    7.40
   2  -7   8    9.25    7.42
   2  -7   8   20.60    8.06
   2  -7   9    6.69    7.21
   2  -7   9    5.65    7.91
   2  -7  10    4.20    7.67
   2  -7  10    8.84    8.12
   2  -7  11    4.63    7.85
   2  -6 -10   20.63    6.43
   2  -6 -10    5.84    6.59
   2  -6  -9    7.93    6.12
   2  -6  -9   18.27    6.25
   2  -6  -8   13.24    5.74
   2  -6  -8   10.78    6.03
   2  -6  -7    2.84    5.50
   2  -6  -7   11.33    5.07
   2  -6  -6   22.49    5.14
   2  -6  -6   25.19    5.40
   2  -6  -5   25.61    5.10
   2  -6  -5   11.05    4.33
   2  -6  -4   47.79    5.31
   2  -6  -3  174.72   10.30
   2  -6  -3  172.92   10.17
   2  -6  -2   52.66    5.25
   2  -6  -2   72.49    5.72
   2  -6  -1   39.83    4.77
  -2   6   1   31.02    5.33
   2  -6  -1   44.98    4.91
   2  -6   0   31.95    4.59
  -2   6   0   28.47    5.01
   2  -6   0   32.21    4.83
   2  -6   1   -0.40    3.91
  -2   6  -1    0.77    4.37
   2  -6   1    7.10    4.59
  -2   6  -2   88.17    7.11
   2  -6   2  103.28    7.85
   2  -6   2   91.02    7.94
   2  -6   3    2.80    4.63
  -2   6  -3    4.83    4.41
   2  -6   3   -0.89    5.65
  -2   6  -4    4.28    4.44
   2  -6   4    1.46    4.65
   2  -6   4    4.80    5.91
   2  -6   5  148.05   10.06
  -2   6  -5  138.57    9.16
   2  -6   5  144.24   10.78
   2  -6   6    5.65    5.72
   2  -6   6    5.65    6.63
  -2   6  -6   12.89    5.10
   2  -6   7    9.40    5.92
  -2   6  -7    0.71    5.24
   2  -6   7    8.35    6.96
  -2   6  -8   12.67    6.10
   2  -6   8    9.63    6.22
   2  -6   8   24.37    7.47
   2  -6   9    0.33    6.77
   2  -6   9   -6.67    7.06
   2  -6  10   11.82    7.29
   2  -6  10    6.21    6.96
   2  -6  11   12.48    7.24
   2  -6  12    5.46    7.36
   2  -5 -11   17.35    7.00
   2  -5 -11    9.11    6.59
   2  -5 -10   27.15    6.46
   2  -5 -10   29.84    6.52
   2  -5  -9    7.73    5.96
   2  -5  -9    8.45    5.92
   2  -5  -8   30.24    5.82
   2  -5  -8   41.51    6.24
   2  -5  -7    3.70    4.75
   2  -5  -7   12.75    4.95
   2  -5  -6   12.98    4.55
   2  -5  -6   13.09    4.44
   2  -5  -5   38.82    4.98
   2  -5  -5   36.52    4.85
   2  -5  -4   18.47    3.63
   2  -5  -4   17.92    4.18
   2  -5  -3  115.76    7.22
   2  -5  -3  107.85    7.15
   2  -5  -2  133.20    8.36
   2  -5  -2  150.25    8.47
   2  -5  -1    5.97    3.08
   2  -5  -1    0.89    3.17
  -2   5   1    4.62    3.78
   2  -5  -1    0.46    3.40
   2  -5   0   22.71    3.81
   2  -5   0   23.13    4.14
  -2   5   0   24.37    4.30
  -2   5  -1   33.79    4.37
   2  -5   1   37.43    4.58
   2  -5   1   24.67    4.68
   2  -5   2    6.04    4.04
  -2   5  -2    6.78    3.88
  -2   5  -2    3.53    3.62
   2  -5   2   -1.64    4.57
  -2   5  -3   10.00    3.90
  -2   5  -3   14.68    3.98
   2  -5   3   13.22    3.99
   2  -5   4   29.81    6.04
   2  -5   4   34.19    4.97
  -2   5  -4   39.26    4.71
  -2   5  -4   35.42    4.59
   2  -5   5   82.95    8.37
  -2   5  -5  106.25    7.33
   2  -5   5  104.22    7.56
   2  -5   6   10.22    6.20
   2  -5   6   12.65    5.05
   2  -5   7    2.92    5.20
   2  -5   7    4.56    6.57
   2  -5   8   -0.84    5.48
   2  -5   8    4.00    6.35
   2  -5   9   13.45    6.61
   2  -5   9    0.59    6.00
   2  -5  10    0.61    6.06
   2  -5  10    4.38    6.45
   2  -5  11   14.47    6.91
  -2   5 -11   14.73    7.02
  -2   5 -12    8.51    7.51
   2  -4 -12   -9.43    7.37
   2  -4 -12   11.10    7.06
   2  -4 -11   20.44    6.92
   2  -4 -11   14.98    6.80
   2  -4 -10   27.50    6.45
   2  -4 -10   17.32    5.96
   2  -4  -9   15.22    5.53
   2  -4  -9   -5.32    5.69
   2  -4  -8    9.40    5.38
   2  -4  -8   15.82    4.96
   2  -4  -7    9.64    4.58
   2  -4  -7   16.02    4.57
   2  -4  -6   21.59    4.36
   2  -4  -6   15.35    4.31
   2  -4  -5  153.88    8.62
   2  -4  -5  153.47    8.95
   2  -4  -5  142.41    8.88
   2  -4  -4   11.35    3.49
   2  -4  -4   13.11    3.09
   2  -4  -3   91.66    5.96
   2  -4  -3   83.99    5.67
  -2   4   2   30.26    4.23
   2  -4  -2   33.47    3.61
   2  -4  -2   38.74    3.84
   2  -4  -1   11.80    3.07
  -2   4   1    8.18    3.21
   2  -4  -1   13.62    3.04
   2  -4  -1   10.06    2.74
  -2   4   0  142.61    8.30
   2  -4   0  140.44    8.15
   2  -4   0  141.74    8.07
   2  -4   1  312.33   17.33
  -2   4  -1  330.40   17.05
  -2   4  -1  331.15   17.04
   2  -4   1  353.18   17.14
   2  -4   2   15.22    3.53
  -2   4  -2    9.75    3.42
   2  -4   2   10.03    3.98
  -2   4  -2    9.96    3.10
  -2   4  -3  308.75   15.35
   2  -4   3  306.62   16.05
  -2   4  -3  270.95   15.05
   2  -4   3  295.27   15.39
   2  -4   4   54.40    5.21
  -2   4  -4   52.54    5.02
   2  -4   4   62.70    6.08
  -2   4  -4   60.38    4.68
   2  -4   5    7.83    3.89
   2  -4   5   -1.61    4.95
  -2   4  -5    1.51    3.33
   2  -4   6  205.89   12.03
   2  -4   6  206.88   12.76
   2  -4   7   27.31    5.29
   2  -4   7   35.10    6.27
  -2   4  -7   28.28    5.06
   2  -4   8   26.26    6.05
   2  -4   8   17.89    5.10
  -2   4  -8   27.35    5.41
  -2   4  -8   20.16    5.13
  -2   4  -9  117.04    9.37
   2  -4   9  124.61    9.11
  -2   4  -9  150.01    9.71
   2  -4   9  115.64    9.51
   2  -4  10    0.30    5.76
  -2   4 -10    4.72    5.99
  -2   4 -10   -1.16    6.14
   2  -4  11    7.34    6.32
  -2   4 -11   17.64    6.86
  -2   4 -11   18.13    7.25
  -2   4 -12   24.06    8.18
  -2   4 -13   15.33    8.06
   2  -3 -13    7.52    6.84
   2  -3 -13    3.92    6.54
   2  -3 -12    7.30    6.98
   2  -3 -12   14.26    6.60
   2  -3 -11   12.43    6.35
   2  -3 -11    0.32    6.35
   2  -3 -10   36.21    6.56
   2  -3 -10   40.30    6.16
   2  -3  -9   33.85    5.66
   2  -3  -9   39.73    5.65
   2  -3  -8   68.59    6.39
   2  -3  -8   62.21    6.27
   2  -3  -7  101.14    7.38
   2  -3  -7   99.94    7.33
   2  -3  -6   21.20    4.13
   2  -3  -6   27.67    4.21
   2  -3  -5    7.44    2.87
   2  -3  -5    9.62    3.51
   2  -3  -5   14.52    3.27
   2  -3  -4  209.70   11.27
   2  -3  -4  218.33   11.40
   2  -3  -3  263.30   14.00
   2  -3  -3  284.65   14.10
   2  -3  -2  130.06    7.16
   2  -3  -2  122.99    7.14
  -2   3   2  120.19    7.33
   2  -3  -2  128.01    6.83
   2  -3  -1  290.91   13.48
   2  -3  -1  252.68   13.25
   2  -3  -1  255.69   13.38
  -2   3   1  252.47   13.46
   2  -3   0   24.19    2.96
   2  -3   0   31.09    3.13
  -2   3   0   29.32    2.63
  -2   3   0   26.49    3.42
  -2   3   0   27.76    3.34
  -2   3  -1  549.73   27.72
  -2   3  -1  604.00   27.77
  -2   3  -1  537.57   27.70
   2  -3   1  527.47   27.93
   2  -3   1  604.99   27.88
   2  -3   2  287.44   14.13
  -2   3  -2  255.75   13.86
   2  -3   2  271.56   14.38
  -2   3  -2  275.50   13.98
   2  -3   3   15.36    2.45
   2  -3   3   15.78    3.04
   2  -3   3   14.05    3.88
  -2   3  -3   19.56    2.85
   2  -3   4   84.67    5.45
   2  -3   4   83.75    6.35
  -2   3  -5   75.47    5.33
   2  -3   5   64.49    5.36
   2  -3   5   69.00    6.26
   2  -3   5   73.94    5.48
   2  -3   6   60.59    5.30
   2  -3   6   53.52    5.46
  -2   3  -6   56.93    5.21
  -2   3  -6   56.76    5.07
   2  -3   6   63.67    6.22
   2  -3   7   96.27    7.14
  -2   3  -7  104.13    7.18
  -2   3  -7  105.49    7.20
   2  -3   7   96.67    7.96
   2  -3   7  103.11    7.45
  -2   3  -8   11.86    4.56
  -2   3  -8    4.06    4.55
   2  -3   8    3.35    4.95
   2  -3   8    1.32    5.13
  -2   3  -9    4.45    5.26
  -2   3  -9    3.42    5.24
   2  -3   9    3.67    5.54
   2  -3   9    8.59    5.21
   2  -3  10   37.62    6.65
  -2   3 -10   56.05    6.84
   2  -3  10   36.24    6.13
  -2   3 -10   34.52    6.90
   2  -3  11    0.30    6.74
  -2   3 -11    3.81    6.42
  -2   3 -11   -2.83    6.27
  -2   3 -12    6.19    7.56
  -2   3 -12   -3.15    6.91
  -2   3 -13   -0.75    7.61
  -2   3 -13   -6.23    8.18
  -2   3 -14   -7.52    8.20
   2  -2 -13   10.42    6.70
   2  -2 -12   15.39    6.92
   2  -2 -12   22.79    6.15
   2  -2 -11   -3.32    6.15
   2  -2 -11   -7.23    5.63
   2  -2 -10   19.10    5.94
   2  -2 -10   18.29    5.40
  -2   2  10   19.93    6.80
  -2   2   9   91.66    8.28
  -2   2   9   92.64    8.60
   2  -2  -9   75.75    7.08
   2  -2  -9   84.82    7.48
   2  -2  -8   23.03    4.72
   2  -2  -8   16.46    4.22
  -2   2   8   13.90    6.06
  -2   2   8   18.12    5.42
  -2   2   7   89.14    7.48
   2  -2  -7   98.43    7.02
   2  -2  -7   99.73    6.88
  -2   2   7  104.05    8.27
  -2   2   6   38.97    4.90
   2  -2  -6   37.16    3.57
  -2   2   6   43.41    5.67
   2  -2  -6   32.57    4.31
   2  -2  -6   38.77    4.14
  -2   2   5   45.47    4.61
   2  -2  -5   50.76    4.16
   2  -2  -5   48.45    3.92
   2  -2  -5   51.95    4.35
  -2   2   5   54.59    5.57
   2  -2  -4  668.73   30.67
   2  -2  -4  623.70   30.53
  -2   2   4  576.60   30.59
  -2   2   4  618.20   31.23
   2  -2  -4  636.75   30.59
   2  -2  -3    9.87    2.47
   2  -2  -3   12.85    2.45
  -2   2   3   11.41    1.99
  -2   2   3   12.90    3.32
  -2   2   3   10.24    2.01
   2  -2  -3   12.77    1.64
  -2   2   2   62.43    4.19
  -2   2   2   65.10    4.08
  -2   2   2   64.62    3.63
   2  -2  -2   68.55    4.23
  -2   2   2   59.16    3.99
   2  -2  -2   65.86    4.24
   2  -2  -2   69.57    3.89
   2  -2  -2   63.21    3.87
  -2   2   2   64.66    4.59
  -2   2   1  508.13   21.35
  -2   2   1  432.79   21.13
  -2   2   1  416.55   21.27
  -2   2   1  408.56   20.72
   2  -2  -1  441.59   21.26
   2  -2  -1  456.69   21.17
   2  -2  -1  448.36   21.32
   2  -2  -1  457.60   21.23
  -2   2   1  431.75   21.37
  -2   2   1  457.27   21.42
   2  -2  -1  418.33   20.86
  -2   2   1  428.63   21.26
   2  -2   0   29.86    2.68
   2  -2   0   35.89    2.92
  -2   2   0   41.00    2.91
  -2   2   0   40.89    2.95
   2  -2   0   39.25    3.04
  -2   2   0   41.65    2.83
  -2   2   0   38.06    3.25
  -2   2   0   45.92    3.24
   2  -2   1  138.76    7.76
   2  -2   1  145.13    7.89
  -2   2  -1  139.47    7.81
  -2   2  -1  145.98    7.78
  -2   2  -1  154.91    7.78
  -2   2  -2  293.72   13.89
  -2   2  -2  281.93   14.68
   2  -2   2  290.59   14.83
   2  -2   2  250.85   14.09
   2  -2   2  295.47   14.25
   2  -2   3  119.73    6.17
   2  -2   3  114.25    7.04
  -2   2  -3  111.64    5.80
   2  -2   3  104.64    6.26
   2  -2   3  116.85    6.47
   2  -2   4  499.19   25.10
   2  -2   4  534.10   25.65
  -2   2  -4  490.70   25.02
  -2   2  -4  483.84   25.11
   2  -2   4  497.64   25.13
   2  -2   4  539.28   24.80
  -2   2  -5   34.99    3.68
   2  -2   5   29.08    3.44
  -2   2  -5   32.87    3.54
   2  -2   5   38.22    4.61
   2  -2   5   33.01    3.81
   2  -2   6  114.91    7.06
   2  -2   6  110.32    7.71
  -2   2  -6  104.05    7.00
  -2   2  -6  115.96    7.10
  -2   2  -6  120.81    6.87
   2  -2   6  113.89    7.59
   2  -2   7  210.84   12.76
  -2   2  -7  230.69   12.36
  -2   2  -7  228.07   12.15
   2  -2   7  229.34   12.83
  -2   2  -7  217.17   12.32
   2  -2   8    3.78    4.97
  -2   2  -8    0.83    4.50
  -2   2  -8    4.30    3.85
  -2   2  -8    5.98    4.55
   2  -2   8    1.83    4.54
   2  -2   9   40.45    6.09
  -2   2  -9   38.04    5.92
   2  -2   9   41.97    5.46
  -2   2  -9   36.32    5.95
  -2   2 -10  114.67    9.28
  -2   2 -10  119.08    9.54
   2  -2  10  143.78    9.86
  -2   2 -11   -1.84    6.22
   2  -2  11   12.41    6.69
  -2   2 -11    7.98    6.48
  -2   2 -12   45.58    8.04
  -2   2 -12   46.29    7.86
  -2   2 -13   16.74    7.46
   2  -2  13   -3.34    7.28
  -2   2 -13    5.72    8.02
  -2   2 -14   10.44    7.55
  -2   2 -14  -10.09    8.53
   2  -2  14    7.28    7.85
   2  -2  15   28.82    8.57
   2  -1 -14   26.59    7.11
  -2   1  14    5.65    8.00
  -2   1  13   10.65    7.50
   2  -1 -13   15.44    6.80
  -2   1  12   18.31    7.17
   2  -1 -12   16.93    6.59
  -2   1  12   15.10    7.40
  -2   1  11   70.02    8.39
  -2   1  11   65.02    8.21
   2  -1 -11   76.06    7.57
   2  -1 -11   55.89    6.97
  -2   1  10   21.99    6.76
  -2   1  10   20.22    6.90
   2  -1 -10   18.47    5.61
   2  -1 -10   16.04    5.18
  -2   1   9   58.30    7.11
   2  -1  -9   51.23    6.22
   2  -1  -9   52.18    5.85
  -2   1   9   50.20    7.27
  -2   1   8   62.50    6.48
  -2   1   8   57.01    6.78
   2  -1  -8   42.28    5.62
   2  -1  -8   44.64    5.20
  -2   1   7   78.32    6.70
   2  -1  -7   54.82    4.92
   2  -1  -7   71.58    5.34
   2  -1  -7   60.95    5.65
  -2   1   7   85.78    7.18
   2  -1  -6  279.62   14.19
   2  -1  -6  265.77   13.87
  -2   1   6  287.18   14.65
  -2   1   6  277.32   15.00
   2  -1  -6  242.52   13.67
   2  -1  -5  250.79   13.53
   2  -1  -5  269.16   13.79
   2  -1  -5  269.65   13.64
  -2   1   5  261.91   14.67
  -2   1   5  280.40   14.30
   2  -1  -4  265.10   13.81
   2  -1  -4  270.88   13.93
  -2   1   4  273.19   13.86
   2  -1  -4  297.66   13.84
  -2   1   4  274.52   14.32
   2  -1  -4  252.57   13.74
  -2   1   4  302.55   14.88
   2  -1  -3  433.28   20.61
  -2   1   3  389.00   20.38
   2  -1  -3  437.99   20.52
   2  -1  -3  465.77   20.62
  -2   1   3  425.16   20.60
  -2   1   3  434.80   20.49
   2  -1  -3  460.15   20.53
   2  -1  -3  400.50   20.03
   2  -1  -3  402.90   20.28
  -2   1   3  412.62   20.79
  -2   1   3  426.80   21.26
  -2   1   2   23.67    2.40
  -2   1   2   25.07    2.49
  -2   1   2   28.93    2.26
   2  -1  -2   33.87    2.60
   2  -1  -2   31.94    2.46
  -2   1   2   33.32    2.22
   2  -1  -2   28.26    2.25
   2  -1  -2   28.29    2.35
   2  -1  -2   28.64    2.14
  -2   1   2   31.68    3.19
   2  -1  -1  238.36   12.21
   2  -1  -1  251.61   12.25
  -2   1   1  244.76   12.28
   2  -1  -1  249.24   11.89
  -2   1   1  224.56   12.05
   2  -1  -1  284.17   12.33
   2  -1  -1  261.19   12.39
  -2   1   1  229.59   12.28
  -2   1   1  248.43   12.36
  -2   1   1  248.37   12.30
   2  -1   0  607.44   26.05
   2  -1   0  503.98   26.12
  -2   1   0  501.51   26.10
  -2   1   0  547.89   26.07
  -2   1   0  520.34   26.08
   2  -1   0  533.92   26.11
   2  -1   1  610.70   31.03
  -2   1  -1  694.39   30.95
  -2   1  -1  688.30   30.99
  -2   1  -1  518.82   31.02
   2  -1   1  702.95   30.87
   2  -1   1  597.98   30.88
   2  -1   2  197.72    9.88
  -2   1  -2  192.67    9.77
   2  -1   2  205.18   10.13
   2  -1   2  221.30    9.73
   2  -1   2  202.02    9.51
  -2   1  -2  184.51    9.63
   2  -1   2  207.46    9.76
   2  -1   3  425.03   21.48
  -2   1  -3  425.65   21.53
   2  -1   3  434.09   21.39
   2  -1   3  466.66   21.07
   2  -1   3  464.59   21.41
   2  -1   3  426.34   21.77
  -2   1  -3  446.52   21.84
  -2   1  -3  379.44   21.44
   2  -1   3  425.29   21.41
  -2   1  -3  436.95   21.47
   2  -1   4  175.69    9.26
  -2   1  -4  188.35    9.30
  -2   1  -4  173.70    9.32
  -2   1  -4  178.13    9.41
  -2   1  -4  174.24    8.67
  -2   1  -4  165.92    9.35
   2  -1   4  162.74    9.69
   2  -1   4  202.54    9.16
   2  -1   4  175.31    9.45
   2  -1   5   88.68    5.58
  -2   1  -5   98.85    5.76
   2  -1   5   93.71    6.17
  -2   1  -5   99.24    5.84
  -2   1  -5   89.99    5.73
   2  -1   5   95.21    6.14
  -2   1  -6  109.13    6.54
  -2   1  -6  105.99    6.61
   2  -1   6   96.60    6.68
   2  -1   6  100.79    6.93
  -2   1  -6  101.52    6.39
   2  -1   7   12.45    3.89
  -2   1  -7    9.87    3.87
  -2   1  -7   13.59    3.68
   2  -1   7   19.38    4.55
  -2   1  -7   17.19    3.76
  -2   1  -8  157.59    9.82
  -2   1  -8  165.54   10.35
   2  -1   8  160.09    9.88
  -2   1  -8  175.24   10.29
   2  -1   8  184.63   10.70
  -2   1  -9    8.15    4.59
   2  -1   9   18.40    5.41
  -2   1  -9    6.85    5.24
  -2   1  -9   13.76    5.33
   2  -1  10   42.02    6.48
  -2   1 -10   47.18    6.47
  -2   1 -10   38.54    6.54
  -2   1 -11   17.89    6.72
  -2   1 -11   17.36    6.60
   2  -1  11   29.04    6.64
   2  -1  12    6.09    6.45
  -2   1 -12   -3.22    6.64
  -2   1 -12    9.57    6.79
   2  -1  13    7.37    7.32
  -2   1 -13   17.04    7.58
  -2   1 -13    7.85    7.58
   2  -1  14    9.06    7.62
  -2   1 -14    7.90    7.67
  -2   1 -14    1.76    7.38
  -2   1 -15   22.65    7.70
   2  -1  15    9.35    7.73
  -2   0  14   12.31    8.18
  -2   0  14   22.22    7.95
  -2   0  13   -7.40    7.59
  -2   0  13   18.12    7.52
  -2   0  12    5.08    7.02
  -2   0  12    9.95    6.90
   2   0 -12    5.32    6.06
  -2   0  11   21.00    6.71
   2   0 -11   20.43    5.94
  -2   0  11   23.57    6.95
  -2   0  10    5.36    6.43
   2   0 -10   18.73    5.53
  -2   0  10    9.12    6.12
   2   0  -9  134.21    8.40
   2   0  -9  120.89    8.83
  -2   0   9  114.77    9.42
  -2   0   9  112.83    9.35
   2   0  -8  118.72    7.99
   2   0  -8  147.55    8.94
   2   0  -8  111.84    8.08
  -2   0   8  132.64    9.39
  -2   0   8  145.25    9.56
  -2   0   7    5.41    4.51
   2   0  -7   -3.38    4.32
   2   0  -7    1.73    3.38
  -2   0   7    9.61    5.21
   2   0  -7    1.64    3.21
   2   0  -6  288.00   15.26
   2   0  -6  295.95   14.89
   2   0  -6  278.13   14.78
  -2   0   6  283.05   15.51
  -2   0   6  293.81   15.77
   2   0  -5  120.56    7.17
   2   0  -5  121.08    7.29
   2   0  -5  114.58    6.88
  -2   0   5  137.04    7.73
  -2   0   4   23.86    2.24
   2   0  -4   15.88    2.56
  -2   0   4   20.71    3.11
  -2   0   4   22.02    2.65
  -2   0   4   20.19    1.57
   2   0  -4   23.46    2.77
  -2   0   4   18.05    1.93
   2   0  -4   25.01    2.41
   2   0  -4   16.24    2.11
  -2   0   3  568.76   26.93
   2   0  -3  557.79   27.00
  -2   0   3  555.86   27.17
   2   0  -3  563.87   26.87
   2   0  -3  556.80   26.67
  -2   0   3  528.10   26.67
   2   0  -3  576.36   26.91
   2   0  -3  548.09   27.09
   2   0  -3  566.84   26.87
  -2   0   3  547.30   26.87
  -2   0   3  549.67   27.09
   2   0  -3  557.99   26.87
  -2   0   2    2.64    1.18
  -2   0   2    2.81    1.47
   2   0  -2    1.78    1.23
   2   0  -2    3.04    1.09
   2   0  -2    3.25    1.09
   2   0  -2    4.62    1.56
   2   0  -2    2.01    1.24
   2   0  -2    2.70    1.33
   2   0  -2    1.30    0.81
  -2   0   2    1.33    1.41
  -2   0   2    2.42    1.08
   2   0  -1  710.01   34.06
  -2   0   1  711.67   33.98
   2   0  -1  742.38   33.78
   2   0  -1  702.21   33.89
  -2   0   1  653.48   33.87
  -2   0   1  715.65   33.87
   2   0  -1  673.83   33.84
   2   0  -1  726.67   33.98
  -2   0   1  709.58   33.94
   2   0   0 9610.47  457.80
  -2   0   0 9410.77  457.81
  -2   0   0 9999.00  457.52
   2   0   0 9872.66  457.80
  -2   0   0 9647.87  457.75
  -2   0   0 9859.27  457.66
  -2   0   0 9152.87  457.49
   2   0   1 1121.66   21.20
  -2   0  -1 1137.62   21.04
   2   0   1 1115.58   21.45
   2   0   1 1199.02   21.01
  -2   0  -1 1075.81   20.57
   2   0   1 1052.30   20.56
  -2   0  -2   33.91    2.04
  -2   0  -2   29.16    1.92
  -2   0  -2   28.77    2.19
  -2   0  -2   30.15    2.14
   2   0   2   26.66    1.81
   2   0   2   31.23    1.80
   2   0   2   28.32    2.46
   2   0   2   25.66    2.03
   2   0   2   31.62    1.95
  -2   0  -2   30.30    2.28
   2   0   2   24.59    2.04
   2   0   3 1240.22   58.78
  -2   0  -3 1164.03   58.68
   2   0   3 1237.49   58.72
  -2   0  -3 1222.67   58.77
  -2   0  -3 1224.02   58.92
  -2   0  -3 1201.15   58.87
   2   0   3 1263.76   58.79
  -2   0  -3 1187.68   58.60
   2   0   3 1246.97   58.81
   2   0   3 1270.34   58.60
   2   0   3 1239.98   59.03
  -2   0  -3 1206.46   58.85
  -2   0  -3 1256.86   58.90
   2   0   4   17.65    2.33
  -2   0  -4   20.47    2.15
  -2   0  -4   22.65    1.75
   2   0   4   18.15    1.80
  -2   0  -4   17.95    1.51
  -2   0  -4   21.54    1.59
  -2   0  -4   17.57    2.41
   2   0   4   18.59    1.87
  -2   0  -4   23.33    2.50
  -2   0  -4   22.64    2.13
   2   0   4   20.34    2.49
  -2   0  -4   21.38    2.50
   2   0   5  875.84   45.75
  -2   0  -5  924.23   46.03
   2   0   5  914.14   46.13
  -2   0  -5  926.94   46.24
   2   0   5  955.98   46.23
  -2   0  -5  956.96   46.20
  -2   0  -5  948.22   45.65
  -2   0  -5  983.52   45.89
   2   0   6  267.23   13.81
   2   0   6  250.48   14.17
  -2   0  -6  283.14   14.36
  -2   0  -6  273.77   14.52
  -2   0  -6  288.42   13.73
   2   0   6  272.19   14.56
  -2   0  -6  289.23   14.11
   2   0   7   68.82    5.80
  -2   0  -7   74.55    5.86
   2   0   7   65.02    5.15
  -2   0  -7   73.48    5.78
   2   0   8  508.92   25.22
  -2   0  -8  491.85   25.72
   2   0   8  512.26   25.84
  -2   0  -8  496.08   25.71
   2   0   9   81.89    7.20
  -2   0  -9   72.11    7.14
  -2   0  -9   71.95    6.94
   2   0  10    2.79    5.70
  -2   0 -10    1.59    5.69
  -2   0 -10    1.62    5.73
  -2   0 -11   99.29    8.88
   2   0  11   88.16    8.74
  -2   0 -11   94.49    8.61
   2   0  12    4.17    6.45
  -2   0 -12   -7.89    6.90
   2   0  13   60.49    8.41
  -2   0 -13   34.91    7.49
  -2   0 -13   45.76    7.91
   2   0  14   52.82    8.85
  -2   0 -14   56.38    8.24
  -2   0 -14   44.54    8.47
   2   0  15   27.28    8.29
  -2   0 -15   16.62    7.67
  -2   0 -15   13.73    7.85
   2   1 -14   23.51    7.68
  -2  -1  14   27.73    8.53
  -2  -1  14   26.83    7.67
  -2  -1  13   25.48    8.22
  -2  -1  13   14.30    7.65
  -2  -1  12    9.41    7.19
  -2  -1  12   -2.71    6.99
  -2  -1  11    9.27    6.89
  -2  -1  11   19.18    6.91
   2   1 -10   33.14    6.23
  -2  -1  10   38.41    7.00
  -2  -1  10   23.35    6.96
   2   1  -9   56.75    6.02
  -2  -1   9   50.61    7.14
   2   1  -9   76.25    7.01
  -2  -1   9   64.71    7.43
   2   1  -8  144.84    9.11
   2   1  -8  130.97    8.17
   2   1  -8  103.88    7.98
  -2  -1   8  117.82    9.15
  -2  -1   8  134.90    9.25
   2   1  -7  284.52   15.19
   2   1  -7  279.80   15.38
  -2  -1   7  262.60   15.73
   2   1  -6  102.82    7.22
  -2  -1   6   98.20    5.73
   2   1  -6   98.66    6.35
  -2  -1   6  110.87    7.15
   2   1  -6   97.18    6.61
  -2  -1   5  505.21   25.00
   2   1  -5  480.91   25.01
   2   1  -5  495.45   24.66
  -2  -1   5  501.75   24.41
  -2  -1   5  487.47   24.31
   2   1  -5  545.75   25.25
   2   1  -4  110.60    6.77
  -2  -1   4  113.57    6.00
   2   1  -4  118.62    6.92
   2   1  -4  115.40    6.30
  -2  -1   4  105.78    6.43
  -2  -1   4  110.13    6.64
   2   1  -4  113.95    5.90
   2   1  -4  119.90    6.24
  -2  -1   3  412.10   20.11
   2   1  -3  406.88   19.69
   2   1  -3  430.74   20.14
   2   1  -3  412.89   19.75
  -2  -1   3  413.01   19.87
  -2  -1   3  407.02   19.69
   2   1  -3  393.91   19.69
   2   1  -3  388.16   19.55
   2   1  -3  408.81   20.22
   2   1  -2  610.81   20.17
   2   1  -2  614.27   20.37
  -2  -1   2  581.31   20.21
  -2  -1   2  583.44   20.13
   2   1  -2  619.46   20.17
   2   1  -2  599.27   20.67
  -2  -1   2  584.75   20.14
   2   1  -2  544.93   19.95
   2   1  -2  560.73   19.96
  -2  -1   2  557.23   20.30
  -2  -1   2  544.20   19.98
  -2  -1   1   54.35    2.96
   2   1  -1   57.62    3.08
  -2  -1   1   60.48    3.16
  -2  -1   1   54.31    2.92
   2   1  -1   55.17    2.89
  -2  -1   1   56.41    3.13
   2   1  -1   55.59    3.15
  -2  -1   1   61.47    3.41
  -2  -1   1   54.27    3.28
   2   1  -1   54.56    3.04
   2   1  -1   64.75    3.56
   2   1   0 4243.35  177.07
   2   1   0 4217.79  177.14
  -2  -1   0 4132.13  177.05
  -2  -1   0 4175.57  176.93
  -2  -1   0 3992.85  176.85
   2   1   0 4136.51  176.84
   2   1   0 4109.69  176.82
   2   1   0 4121.65  177.13
  -2  -1   0 4168.85  176.92
   2   1   0 4139.94  176.95
  -2  -1  -1 1892.92   92.02
  -2  -1  -1 1976.96   92.00
   2   1   1 1893.04   91.87
   2   1   1 1890.91   92.18
  -2  -1  -1 1922.51   91.99
   2   1   1 1911.72   91.97
  -2  -1  -1 1922.85   92.09
  -2  -1  -1 1904.48   92.11
   2   1   1 1954.29   92.02
   2   1   1 2006.98   92.04
   2   1   1 1971.54   92.09
   2   1   2   95.07    5.05
  -2  -1  -2   97.42    4.98
   2   1   2  111.00    5.19
  -2  -1  -2  100.92    4.98
  -2  -1  -2   93.74    5.15
   2   1   2   96.79    5.14
  -2  -1  -2   99.68    5.12
   2   1   2  109.35    5.15
  -2  -1  -2   90.67    5.18
   2   1   2   96.25    4.97
   2   1   2   96.88    5.30
  -2  -1  -2  104.35    5.12
   2   1   3  316.91   15.36
  -2  -1  -3  319.38   15.33
   2   1   3  303.64   15.52
  -2  -1  -3  331.89   15.62
  -2  -1  -3  345.11   15.57
  -2  -1  -3  313.80   15.70
   2   1   3  312.64   15.65
  -2  -1  -3  326.84   15.53
  -2  -1  -3  309.94   15.48
   2   1   3  304.94   15.68
  -2  -1  -3  310.25   15.55
   2   1   3  310.81   15.58
   2   1   4   92.86    4.95
  -2  -1  -4   85.46    4.93
   2   1   4   83.19    4.43
  -2  -1  -4   71.28    4.66
  -2  -1  -4   84.87    5.20
  -2  -1  -4   89.55    4.70
   2   1   4   88.89    4.97
  -2  -1  -4   91.87    4.76
   2   1   4   74.51    4.96
  -2  -1  -4   97.01    5.03
   2   1   4  101.21    5.15
   2   1   5   72.23    3.88
   2   1   5   76.58    4.68
   2   1   5   73.03    4.49
  -2  -1  -5   70.89    5.23
   2   1   5   76.38    4.64
  -2  -1  -5   69.71    4.34
   2   1   5   89.83    5.08
  -2  -1  -5   65.29    4.19
   2   1   5   71.44    4.55
  -2  -1  -5   69.92    4.71
  -2  -1  -5   72.39    4.31
  -2  -1  -5   72.13    4.92
  -2  -1  -6  701.28   34.65
   2   1   6  764.57   35.13
   2   1   6  671.43   34.62
  -2  -1  -6  698.13   35.16
  -2  -1  -6  739.85   34.56
  -2  -1  -6  742.42   35.09
   2   1   6  686.83   34.65
  -2  -1  -7  144.36    8.95
   2   1   7  148.00    8.10
   2   1   7  129.32    7.90
  -2  -1  -7  141.46    8.90
   2   1   7  155.72    8.86
  -2  -1  -8  123.34    8.62
  -2  -1  -8  125.01    8.76
   2   1   8  126.48    7.66
   2   1   8  139.33    8.65
   2   1   9  202.35   12.10
  -2  -1  -9  189.85   12.21
  -2  -1  -9  201.49   12.10
  -2  -1 -10    3.12    5.51
   2   1  10    0.28    5.64
  -2  -1 -10    5.51    5.76
  -2  -1 -11    4.75    6.19
   2   1  11   22.49    6.62
  -2  -1 -11   14.72    6.28
  -2  -1 -12   65.24    7.87
   2   1  12   50.73    8.05
  -2  -1 -12   51.02    7.58
  -2  -1 -13   12.50    6.64
  -2  -1 -13    3.36    6.89
   2   1  13    6.69    7.48
   2   1  14    2.58    7.59
  -2  -1 -14   11.63    7.28
  -2  -1 -14    5.74    7.21
  -2  -1 -15   38.29    8.05
   2   1  15   26.29    8.59
  -2  -1 -15   20.23    7.76
   2   2 -14    9.49    6.95
  -2  -2  14    5.82    8.10
   2   2 -13   18.74    6.99
  -2  -2  13    8.25    7.77
  -2  -2  13    9.98    7.10
   2   2 -12   13.92    7.15
  -2  -2  12    2.90    7.18
  -2  -2  12    7.68    6.87
  -2  -2  11   -1.03    6.88
  -2  -2  11    1.59    6.35
  -2  -2  10   40.10    7.24
  -2  -2  10   48.23    7.08
   2   2  -9    7.27    4.58
  -2  -2   9   -1.44    5.78
  -2  -2   9    3.08    5.50
   2   2  -8   71.30    6.03
  -2  -2   8   48.99    6.51
   2   2  -7  139.85    8.79
  -2  -2   7  127.96    7.76
  -2  -2   7  139.89    8.91
   2   2  -6    0.63    4.07
  -2  -2   6    4.27    2.29
   2   2  -6    0.57    3.02
   2   2  -6    2.54    3.95
   2   2  -5  102.00    6.88
  -2  -2   5   94.06    5.56
   2   2  -5  114.17    6.87
   2   2  -5   99.42    6.02
  -2  -2   5   93.70    5.71
   2   2  -4  314.10   15.87
  -2  -2   4  292.09   14.93
   2   2  -4  290.74   15.04
  -2  -2   4  307.55   14.89
  -2  -2   4  322.72   15.38
   2   2  -4  282.89   15.55
   2   2  -3  113.59    5.89
  -2  -2   3  109.30    5.24
  -2  -2   3  107.75    5.66
  -2  -2   3   98.62    5.38
   2   2  -3  122.09    5.33
   2   2  -3  119.30    6.35
   2   2  -3   99.39    5.17
  -2  -2   3  109.92    4.99
   2   2  -2  627.10   29.73
   2   2  -2  628.16   29.15
   2   2  -2  630.40   29.20
  -2  -2   2  624.48   29.09
  -2  -2   2  578.52   29.09
   2   2  -2  615.88   29.03
   2   2  -2  598.39   28.78
  -2  -2   2  579.52   28.69
  -2  -2   2  612.61   29.18
   2   2  -2  602.50   28.70
  -2  -2   1   20.96    2.31
  -2  -2   1   19.36    1.75
  -2  -2   1   20.37    1.67
  -2  -2   1   24.56    1.92
   2   2  -1   18.99    1.70
   2   2  -1   21.66    1.92
   2   2  -1   22.00    2.59
  -2  -2   1   22.79    1.36
   2   2   0  414.47    9.57
  -2  -2   0  427.45    9.33
   2   2   0  425.29   10.27
  -2  -2   0  446.65    9.81
  -2  -2  -1 1901.82   92.80
   2   2   1 1933.82   92.96
  -2  -2  -1 1906.25   92.74
  -2  -2  -1 1913.21   92.67
   2   2   1 1855.53   92.75
  -2  -2  -1 1946.60   92.80
   2   2   1 1990.77   92.80
   2   2   1 2048.36   92.86
  -2  -2  -1 2014.27   92.74
   2   2   2    3.29    1.23
  -2  -2  -2    5.23    0.79
  -2  -2  -2    7.96    1.27
  -2  -2  -2    5.35    1.01
   2   2   2    4.53    1.36
   2   2   2    5.14    0.79
  -2  -2  -2    4.45    1.66
   2   2   2    5.29    1.65
  -2  -2  -2    4.43    1.32
   2   2   2    5.18    1.26
  -2  -2  -2    7.18    1.16
   2   2   2    8.42    1.43
   2   2   3  385.42   21.84
  -2  -2  -3  471.28   21.74
   2   2   3  499.62   22.24
  -2  -2  -3  451.80   22.18
   2   2   3  480.67   22.17
   2   2   3  438.13   22.08
  -2  -2  -3  497.93   22.17
  -2  -2  -3  468.12   22.15
  -2  -2  -3  441.76   22.46
   2   2   3  462.36   22.45
  -2  -2  -3  434.48   22.13
  -2  -2  -3  461.81   21.99
  -2  -2  -4 1632.14   75.38
   2   2   4 1470.66   75.62
   2   2   4 1553.36   75.51
  -2  -2  -4 1576.59   75.56
  -2  -2  -4 1554.19   75.98
  -2  -2  -4 1597.93   75.58
   2   2   4 1683.63   75.95
  -2  -2  -4 1520.61   75.74
  -2  -2  -4 1517.11   75.58
   2   2   4 1651.23   75.66
   2   2   5   47.32    3.96
  -2  -2  -5   59.81    3.11
  -2  -2  -5   44.77    4.12
   2   2   5   39.42    3.67
  -2  -2  -5   44.11    4.61
   2   2   5   53.51    3.39
   2   2   5   46.37    3.71
  -2  -2  -6  405.61   21.77
   2   2   6  429.95   21.56
  -2  -2  -6  471.12   22.15
   2   2   6  420.89   21.12
   2   2   6  438.89   21.74
   2   2   7  339.92   16.37
   2   2   7  294.85   15.76
  -2  -2  -7  298.91   16.51
  -2  -2  -7  286.67   16.09
   2   2   8   12.85    3.78
   2   2   8   13.71    4.93
  -2  -2  -8   15.00    5.15
  -2  -2  -8    8.96    4.36
   2   2   9  477.12   25.83
  -2  -2  -9  537.68   26.66
   2   2   9  539.94   26.84
  -2  -2 -10   50.95    6.72
   2   2  10   42.24    7.48
   2   2  11   54.35    8.13
  -2  -2 -11   49.98    7.08
   2   2  12  131.12   10.82
  -2  -2 -12  106.12    9.59
   2   2  13   10.02    7.94
  -2  -2 -13   25.64    7.09
  -2  -2 -13   17.40    7.21
   2   2  14   18.66    8.62
  -2  -2 -14   30.01    7.38
  -2  -2 -14   22.57    7.40
  -2  -2 -15   18.01    7.22
  -2  -2 -15   31.20    7.76
   2   2  15   38.45    9.14
  -2  -3  14   14.87    8.80
   2   3 -14    7.67    7.42
  -2  -3  13    5.09    8.32
   2   3 -13   20.80    7.34
   2   3 -12   70.26    8.31
  -2  -3  12   50.63    8.94
  -2  -3  12   57.06    8.36
   2   3 -11   23.67    7.07
  -2  -3  11   14.40    7.23
  -2  -3  11    3.18    6.27
   2   3 -10   23.79    6.63
   2   3 -10   20.05    5.69
  -2  -3  10   12.22    6.74
  -2  -3  10   15.68    6.20
   2   3  -9  149.59   10.63
  -2  -3   9  171.59   11.14
   2   3  -9  167.88   11.27
   2   3  -8   10.94    5.31
   2   3  -8    8.84    4.76
  -2  -3   8   24.96    5.43
  -2  -3   8   10.50    3.70
   2   3  -7   29.66    5.46
   2   3  -7   44.54    5.58
  -2  -3   7   40.09    4.34
   2   3  -6  397.27   19.49
  -2  -3   6  352.87   18.32
   2   3  -6  347.99   19.00
  -2  -3   5  137.70    7.76
   2   3  -5  131.13    8.15
   2   3  -5  145.08    9.05
  -2  -3   4  509.29   26.03
   2   3  -4  516.67   25.58
   2   3  -4  545.59   26.11
   2   3  -4  594.18   27.10
  -2  -3   3  480.56   22.44
  -2  -3   3  431.83   22.44
  -2  -3   3  461.67   22.49
   2   3  -3  513.55   23.44
   2   3  -3  490.69   22.46
   2   3  -3  435.80   21.99
  -2  -3   3  457.63   22.13
   2   3  -2   14.11    3.26
  -2  -3   2   19.96    2.71
  -2  -3   2   16.11    2.13
  -2  -3   2   19.91    1.98
   2   3  -2   19.46    1.65
  -2  -3   2   14.29    1.24
   2   3  -2   18.93    1.75
  -2  -3   2   17.69    1.78
   2   3  -1  558.93   26.74
   2   3  -1  554.21   26.26
  -2  -3   1  554.45   26.11
   2   3  -1  512.76   25.82
   2   3  -1  542.08   25.97
  -2  -3   1  545.25   26.54
   2   3   0 1362.88   63.14
  -2  -3   0 1406.95   63.06
  -2  -3   0 1298.62   62.68
  -2  -3   0 1282.50   62.73
  -2  -3   0 1330.76   63.00
   2   3   0 1351.17   62.96
   2   3   0 1389.58   63.46
  -2  -3   0 1402.96   63.36
  -2  -3   0 1265.36   62.70
   2   3   1   69.21    4.33
  -2  -3  -1   73.16    3.71
  -2  -3  -1   80.84    4.09
  -2  -3  -1   76.17    4.23
   2   3   1   67.39    4.14
  -2  -3  -1   79.82    4.36
   2   3   1   75.89    4.31
  -2  -3  -1   71.93    4.17
   2   3   1   73.49    4.38
   2   3   2  656.14   30.96
  -2  -3  -2  676.52   31.04
   2   3   2  630.40   30.76
  -2  -3  -2  638.49   30.95
  -2  -3  -2  670.66   30.82
  -2  -3  -2  608.56   30.60
   2   3   2  688.31   31.00
   2   3   2  606.54   30.74
  -2  -3  -3  199.21    6.51
  -2  -3  -3  170.52    6.03
  -2  -3  -3  186.17    6.39
  -2  -3  -3  189.75    7.16
   2   3   3  187.44    6.74
  -2  -3  -3  185.48    6.85
   2   3   3  210.50    6.98
   2   3   3  203.43    6.78
   2   3   3  180.08    6.17
   2   3   4 1061.28   53.45
   2   3   4 1161.20   53.76
   2   3   4 1175.59   53.97
  -2  -3  -4 1054.26   54.05
   2   3   4 1087.54   53.82
  -2  -3  -4 1155.24   53.77
   2   3   4 1244.22   53.92
  -2  -3  -4 1078.87   53.39
  -2  -3  -5  580.02   27.33
   2   3   5  549.01   26.87
   2   3   5  517.08   27.29
  -2  -3  -5  549.02   27.65
   2   3   5  562.22   27.20
   2   3   6   31.88    3.75
  -2  -3  -6   27.37    3.94
   2   3   6   33.78    4.00
  -2  -3  -6   37.94    4.71
  -2  -3  -7  151.78    9.50
   2   3   7  156.64    9.50
  -2  -3  -7  168.29   10.17
   2   3   7  169.06    9.53
   2   3   8   38.95    5.26
  -2  -3  -8   39.18    5.20
   2   3   8   45.73    5.13
  -2  -3  -8   34.59    5.61
   2   3   9  155.45   10.33
  -2  -3  -9  160.88   10.22
   2   3   9  151.53    9.76
  -2  -3  -9  162.91   10.49
   2   3  10  114.43    8.97
  -2  -3 -10  118.58    8.77
   2   3  10  115.05    8.40
  -2  -3 -10  103.53    9.09
   2   3  11   20.95    6.67
  -2  -3 -11   27.43    5.88
   2   3  11   27.13    5.78
  -2  -3 -11   16.17    6.14
   2   3  12   13.18    6.95
  -2  -3 -12   17.15    6.97
   2   3  13   55.76    8.54
  -2  -3 -13   42.33    7.44
   2   3  14   -2.20    7.36
  -2  -3 -14    4.70    7.20
   2   3  15    8.56    7.98
  -2  -3 -15   10.10    7.43
  -2  -3 -15    9.84    7.50
   2   4 -13    6.83    7.80
  -2  -4  13    5.64    8.67
   2   4 -12   14.34    7.72
  -2  -4  12   17.22    8.34
  -2  -4  11   -2.85    7.60
   2   4 -11    9.38    7.19
   2   4 -10    9.09    6.61
  -2  -4  10   10.26    6.61
   2   4  -9   39.53    6.67
  -2  -4   9   49.16    6.79
  -2  -4   9   34.80    5.30
   2   4  -8   18.19    5.44
  -2  -4   8   20.79    4.49
   2   4  -8   16.46    5.64
   2   4  -7    9.97    5.11
   2   4  -7    9.28    4.58
  -2  -4   7    5.68    3.99
   2   4  -6  279.22   15.43
  -2  -4   6  254.19   14.31
   2   4  -6  280.47   14.57
   2   4  -5    8.34    4.50
  -2  -4   5    8.40    3.24
   2   4  -5   10.73    3.14
   2   4  -4  184.21   10.23
  -2  -4   4  147.54    8.94
  -2  -4   4  156.37    9.15
   2   4  -4  176.82    8.89
   2   4  -3   44.93    4.68
   2   4  -3   40.31    2.75
  -2  -4   3   36.47    3.41
   2   4  -3   41.73    3.09
  -2  -4   2   12.03    1.71
   2   4  -2   15.26    3.32
   2   4  -2   11.39    1.75
  -2  -4   2   10.87    2.29
   2   4  -2   10.16    1.25
   2   4  -2   14.45    1.74
   2   4  -1 1470.30   68.03
   2   4  -1 1397.29   67.38
  -2  -4   1 1378.23   67.13
  -2  -4   1 1389.67   67.24
   2   4  -1 1384.80   67.16
  -2  -4   1 1464.84   67.54
  -2  -4   1 1401.25   67.43
  -2  -4   1 1456.97   67.95
   2   4  -1 1477.18   67.76
  -2  -4   0   48.10    3.92
   2   4   0   59.72    3.94
  -2  -4   0   48.45    3.46
  -2  -4   0   55.10    2.96
  -2  -4   0   53.18    3.45
   2   4   0   53.73    3.36
  -2  -4   0   54.74    3.01
  -2  -4   0   55.21    3.39
  -2  -4  -1   28.47    2.41
  -2  -4  -1   32.94    2.16
  -2  -4  -1   31.92    2.06
   2   4   1   34.28    2.87
   2   4   1   33.28    2.82
  -2  -4  -1   30.54    2.33
  -2  -4  -1   29.23    2.62
  -2  -4  -1   32.98    2.47
  -2  -4  -1   31.62    2.79
  -2  -4  -1   38.53    2.67
  -2  -4  -2  727.02   36.57
   2   4   2  771.50   36.67
  -2  -4  -2  755.91   36.27
  -2  -4  -2  750.80   36.53
  -2  -4  -2  723.82   36.63
   2   4   2  791.41   36.70
  -2  -4  -2  771.15   36.51
   2   4   3  268.32   13.20
  -2  -4  -3  259.58   12.82
  -2  -4  -3  251.52   13.21
  -2  -4  -3  239.62   13.24
   2   4   3  279.68   13.30
   2   4   4  300.80   14.31
   2   4   4  263.26   13.98
  -2  -4  -4  269.34   13.88
   2   4   4  276.76   14.48
  -2  -4  -4  294.41   14.42
  -2  -4  -5  338.55   16.91
  -2  -4  -5  333.51   17.36
   2   4   5  319.40   16.79
   2   4   5  376.16   17.25
   2   4   5  318.53   17.40
   2   4   6   11.30    3.79
  -2  -4  -6   10.63    3.08
  -2  -4  -6    8.42    3.90
   2   4   6   12.29    3.47
  -2  -4  -7  244.29   14.05
   2   4   7  274.95   14.46
  -2  -4  -7  258.98   14.55
   2   4   7  265.29   14.20
   2   4   8  182.69   10.70
  -2  -4  -8  157.18   10.38
   2   4   8  172.36   10.97
  -2  -4  -8  195.19   11.22
   2   4   9   39.01    5.57
  -2  -4  -9   42.69    5.57
   2   4   9   37.47    5.73
  -2  -4  -9   43.58    6.12
  -2  -4 -10  241.54   14.09
   2   4  10  235.64   14.22
   2   4  10  243.72   14.42
  -2  -4 -10  243.73   14.41
   2   4  11   18.59    6.18
  -2  -4 -11   26.08    5.73
   2   4  11   24.42    6.24
  -2  -4 -11   18.92    6.62
   2   4  12   14.63    6.99
  -2  -4 -12   19.56    6.07
   2   4  12   17.64    6.27
  -2  -4 -12   10.80    6.97
   2   4  13   48.13    8.37
  -2  -4 -13   53.52    8.35
   2   4  14   -2.54    7.84
  -2  -4 -14   11.32    7.48
  -2  -5  13   -3.26    8.40
   2   5 -13  -11.39    8.37
  -2  -5  12    6.58    8.04
   2   5 -12    3.30    8.02
  -2  -5  11   29.63    8.31
   2   5 -11   28.00    7.15
  -2  -5  10   28.07    7.40
   2   5 -10    9.83    6.35
  -2  -5   9   28.75    5.71
   2   5  -9   27.97    6.54
  -2  -5   8  137.66    9.99
   2   5  -8  178.57   10.51
  -2  -5   7   -0.43    4.37
   2   5  -7    8.51    4.55
  -2  -5   6   95.65    7.14
   2   5  -6  101.07    6.78
   2   5  -5   49.19    4.39
  -2  -5   5   44.98    4.86
  -2  -5   4   90.24    6.27
  -2  -5   4  107.47    6.85
   2   5  -4  102.57    6.10
  -2  -5   3  678.57   33.43
  -2  -5   3  713.10   33.74
   2   5  -3  669.03   33.22
  -2  -5   2  142.89    7.95
  -2  -5   1  103.29    5.94
  -2  -5   1  105.85    5.72
  -2  -5   1   93.71    5.68
  -2  -5   0  543.83   26.63
  -2  -5   0  542.18   26.54
   2   5   1  115.39    6.64
  -2  -5  -1  115.96    6.49
  -2  -5  -1   99.94    5.95
  -2  -5  -1  114.94    6.31
   2   5   1  119.43    6.56
  -2  -5  -2    3.00    2.44
  -2  -5  -2    5.76    2.15
  -2  -5  -2    3.81    1.68
   2   5   2    2.58    2.45
  -2  -5  -2    3.07    1.56
   2   5   2    6.08    2.51
   2   5   3  463.39   23.71
  -2  -5  -3  487.62   23.34
   2   5   3  505.64   23.79
  -2  -5  -3  475.93   23.67
  -2  -5  -3  456.79   23.80
   2   5   4  226.09   12.26
  -2  -5  -4  245.94   12.03
   2   5   4  242.43   12.84
  -2  -5  -4  229.05   12.51
   2   5   4  238.41   12.46
  -2  -5  -5  262.26   14.28
   2   5   5  288.61   14.71
   2   5   5  299.83   15.16
  -2  -5  -5  289.70   14.83
   2   5   6  297.89   15.90
  -2  -5  -6  295.99   15.61
   2   5   6  324.90   16.47
  -2  -5  -6  299.81   16.07
   2   5   7   46.35    5.84
  -2  -5  -7   50.64    4.82
  -2  -5  -7   46.00    5.61
   2   5   7   53.05    5.46
   2   5   8   26.36    5.79
  -2  -5  -8   31.03    4.70
  -2  -5  -8   32.42    5.67
   2   5   8   35.19    5.27
  -2  -5  -9   34.22    5.60
   2   5   9   42.48    6.64
  -2  -5  -9   39.26    6.19
   2   5  10   42.01    6.87
  -2  -5 -10   26.47    6.21
   2   5  10   42.11    6.63
   2   5  11   65.79    8.41
   2   5  11   78.87    8.46
  -2  -5 -11   81.77    8.45
   2   5  12   21.87    7.26
  -2  -5 -12   23.00    7.05
   2   5  12   14.24    7.42
   2   5  13   12.64    7.42
  -2  -5 -13   19.25    7.47
   2   5  13   20.88    7.72
  -2  -5 -14    2.32    7.57
   2   5  14   12.49    8.24
  -2  -6  12   -1.17    8.16
  -2  -6  11   16.49    7.94
  -2  -6  10   -6.02    6.04
  -2  -6  10   21.91    7.17
  -2  -6   9   12.80    5.93
  -2  -6   8   21.86    5.87
   2   6  -7   -0.61    4.42
  -2  -6   7    1.73    4.85
  -2  -6   6    2.29    4.57
   2   6  -6    1.21    3.68
  -2  -6   5  269.12   14.79
  -2  -6   5  296.04   15.33
   2   6  -5  273.65   14.54
  -2  -6   4    9.91    4.27
  -2  -6   4    7.87    3.54
  -2  -6   3   14.77    3.35
  -2  -6   3   14.23    4.18
  -2  -6   2   63.81    4.95
  -2  -6   2   68.75    4.39
  -2  -6   1    4.65    2.82
  -2  -6   1    3.60    2.38
  -2  -6   0  217.92   11.16
  -2  -6   0  204.65   10.95
  -2  -6  -1   20.83    2.42
  -2  -6  -1   18.74    3.00
  -2  -6  -2   31.44    3.12
   2   6   2   28.96    3.54
  -2  -6  -2   20.74    3.37
  -2  -6  -3  676.90   33.98
   2   6   3  726.38   33.94
  -2  -6  -3  686.22   33.78
   2   6   3  671.12   33.92
   2   6   4    7.60    3.35
   2   6   4    8.43    4.00
  -2  -6  -4    3.75    3.25
   2   6   5   10.64    4.33
   2   6   5    7.78    3.64
   2   6   6  190.85   11.48
  -2  -6  -6  189.20   10.77
   2   6   6  170.43   10.53
   2   6   7   13.30    5.47
  -2  -6  -7   24.76    5.20
   2   6   7   21.33    4.63
   2   6   8  111.45    8.61
   2   6   8  135.23    9.74
  -2  -6  -8  116.78    9.14
   2   6   9   72.87    7.11
   2   6   9   59.19    7.85
  -2  -6  -9   63.25    7.19
   2   6  10   23.56    7.41
  -2  -6 -10   23.03    6.65
   2   6  10   23.79    6.63
   2   6  11   65.51    8.34
  -2  -6 -11   45.56    7.97
   2   6  11   64.34    8.27
   2   6  12   33.21    8.17
  -2  -6 -12   32.09    7.53
   2   6  12   26.76    7.95
   2   6  13   13.53    7.56
  -2  -6 -13   23.56    7.47
  -2  -7  11   13.37    8.02
  -2  -7  11    5.80    6.61
  -2  -7  10   23.37    7.06
  -2  -7  10   17.98    7.65
  -2  -7   9   -0.32    6.36
  -2  -7   8    0.90    6.00
  -2  -7   7   51.24    6.69
  -2  -7   6   15.97    5.60
  -2  -7   5   84.19    6.58
  -2  -7   5   86.44    7.45
  -2  -7   4   45.72    5.80
  -2  -7   4   48.98    4.82
  -2  -7   3   -0.45    3.57
  -2  -7   3   10.82    4.54
  -2  -7   2  158.36    9.59
  -2  -7   2  182.18   10.35
  -2  -7   1   77.67    5.69
  -2  -7   1   88.80    6.50
  -2  -7   0   33.84    3.89
  -2  -7   0   32.58    3.50
  -2  -7  -1  314.74   16.12
  -2  -7  -2   -0.44    3.08
   2   7   2    2.89    3.46
  -2  -7  -3  154.16    8.82
  -2  -7  -3  146.41    9.04
   2   7   3  161.45    9.04
   2   7   4  277.89   14.34
  -2  -7  -4  260.24   14.25
  -2  -7  -4  263.36   14.56
   2   7   5    3.98    4.00
  -2  -7  -5   -2.32    4.12
   2   7   6   26.71    4.71
   2   7   6   35.52    6.08
  -2  -7  -6   16.21    4.81
   2   7   7  111.40    9.00
  -2  -7  -7  114.62    8.38
   2   7   7  105.53    8.00
   2   7   8   24.49    6.97
  -2  -7  -8   21.78    5.89
   2   7   8   17.94    5.53
   2   7   9   76.07    8.75
   2   7   9   65.70    7.42
  -2  -7  -9   61.80    7.56
   2   7  10   34.02    8.20
  -2  -7 -10   39.90    7.28
   2   7  10   30.21    6.72
   2   7  11   -6.53    7.64
   2   7  11    2.63    6.72
  -2  -7 -11    0.32    6.83
   2   7  12   48.27    8.90
  -2  -7 -12   44.11    7.91
   2   7  12   26.72    8.10
  -2  -8  11   22.58    8.01
  -2  -8  10    7.30    7.01
  -2  -8  10   23.78    7.74
  -2  -8   9    7.43    6.92
  -2  -8   8    9.48    6.92
  -2  -8   7   43.71    7.42
  -2  -8   6   26.03    6.50
  -2  -8   5    1.74    5.79
  -2  -8   5    4.71    4.54
  -2  -8   4   32.00    6.10
  -2  -8   4   24.38    4.81
  -2  -8   3    7.46    3.95
  -2  -8   3    7.61    5.42
  -2  -8   2   39.84    5.68
  -2  -8   2   27.55    4.45
  -2  -8   1   81.51    6.11
  -2  -8   1   81.16    7.07
  -2  -8   0    2.27    3.52
  -2  -8   0    3.50    4.69
  -2  -8  -1    1.32    4.27
  -2  -8  -1    4.94    3.75
  -2  -8  -2   25.26    4.20
   2   8   3    4.37    4.16
  -2  -8  -3    1.27    3.90
  -2  -8  -4  117.33    8.25
   2   8   4  124.37    8.00
  -2  -8  -5    7.47    5.24
   2   8   5   11.59    4.36
   2   8   6   24.60    6.52
  -2  -8  -6    7.80    5.02
   2   8   7   66.07    8.01
  -2  -8  -7   64.07    6.89
   2   8   8   23.43    7.53
  -2  -8  -8   16.81    6.11
   2   8   9   21.28    7.95
  -2  -8  -9   29.68    6.67
   2   8  10    8.40    7.98
  -2  -8 -10    9.37    6.95
   2   8  11   -1.66    8.39
  -2  -8 -11    5.60    7.41
  -2  -9   9   18.73    7.80
  -2  -9   8    3.40    7.18
  -2  -9   7   -1.82    7.12
  -2  -9   6   21.88    7.15
  -2  -9   5    5.34    6.44
  -2  -9   4   -8.62    6.12
  -2  -9   3   32.82    6.73
  -2  -9   2    7.34    5.59
  -2  -9   1   50.32    6.69
  -2  -9   0   69.63    7.41
  -2  -9  -4   10.91    5.02
  -2  -9  -5   19.68    5.69
  -2  -9  -6    3.88    5.88
  -2  -9  -7    5.82    6.74
  -2  -9  -8   37.26    7.82
   2   9   8   45.91    8.73
   2   9   9    2.43    8.07
  -2  -9  -9    5.45    6.56
   2   9  10   25.11    8.69
  -2  -9 -10    4.18    7.23
  -2 -10   7    2.02    7.44
  -2 -10   6    7.05    7.57
  -2 -10   5   31.32    7.77
  -2 -10   4    2.93    7.28
  -2 -10   3   25.95    7.50
  -2 -10   2    7.91    6.63
  -2 -10  -6    8.41    6.28
  -2 -10  -7    0.32    6.97
  -2 -10  -8   20.40    7.76
  -2 -11   4    2.15    7.46
  -2 -11   4    7.47    7.74
   3  -9  -2    5.44    5.91
   3  -9  -1   12.08    6.40
   3  -9   0   11.14    6.37
   3  -9   1   12.24    6.45
  -3   9  -1    2.76    6.94
   3  -9   1    7.62    6.34
   3  -9   2    3.13    6.31
   3  -9   2   -2.66    6.50
  -3   9  -2    6.64    6.81
   3  -9   3    2.79    6.87
  -3   9  -3   13.63    6.99
   3  -8  -5   19.71    5.88
   3  -8  -5   -2.40    6.17
   3  -8  -4    7.17    5.84
   3  -8  -3   11.18    5.81
   3  -8  -2    2.51    5.60
   3  -8  -1   -3.59    5.77
   3  -8  -1    9.95    5.67
  -3   8   0    8.30    6.52
   3  -8   0    2.04    5.73
   3  -8   0    9.05    5.79
   3  -8   1    1.56    5.82
  -3   8  -1    2.81    6.13
   3  -8   1   -0.79    5.70
   3  -8   2    6.25    5.94
  -3   8  -2   -1.10    6.15
   3  -8   3   15.06    6.65
  -3   8  -3    6.36    6.45
   3  -8   4   -0.76    7.06
  -3   8  -4    3.62    6.15
   3  -8   4    1.59    6.65
   3  -8   5   13.44    8.30
  -3   8  -5    9.25    6.69
   3  -8   5   15.84    7.26
   3  -8   6   13.21    7.91
  -3   8  -6    1.42    6.15
   3  -8   6   17.33    7.79
   3  -8   7   30.98    8.46
   3  -8   7    4.39    8.09
   3  -7  -8   15.13    6.41
   3  -7  -7   -1.62    5.83
   3  -7  -7    4.50    6.05
   3  -7  -6    5.01    5.81
   3  -7  -6    5.11    5.97
   3  -7  -5    7.17    5.27
   3  -7  -5    3.17    5.49
   3  -7  -4    6.32    5.35
   3  -7  -3    8.51    5.06
   3  -7  -2    7.35    4.94
   3  -7  -2   -0.46    5.01
   3  -7  -1    5.88    5.00
  -3   7   1    9.42    6.06
   3  -7  -1   -0.46    5.20
   3  -7   0    2.98    4.90
  -3   7   0    3.33    5.52
   3  -7   0   -1.41    5.24
   3  -7   1   15.34    5.34
  -3   7  -1   20.08    5.90
   3  -7   2    4.74    5.47
  -3   7  -2    5.03    5.64
   3  -7   2   11.34    5.93
   3  -7   3    6.27    5.76
  -3   7  -3   16.66    6.19
   3  -7   3   18.73    6.57
   3  -7   4   10.02    5.93
  -3   7  -4    3.27    5.72
   3  -7   4    9.88    7.23
   3  -7   5   12.05    7.32
   3  -7   5    9.11    6.91
  -3   7  -5    3.07    5.63
   3  -7   6    4.50    7.59
  -3   7  -6    9.13    5.65
   3  -7   6   10.78    8.26
   3  -7   7    2.62    7.68
  -3   7  -7    6.17    6.02
   3  -7   7    0.82    7.93
   3  -7   8   18.40    8.31
  -3   7  -8   31.17    6.85
   3  -7   8   16.59    8.31
   3  -7   9    7.44    8.05
   3  -7   9    9.60    8.34
   3  -7  10    5.60    7.66
   3  -6  -9    4.39    6.52
   3  -6  -9   -1.12    6.37
   3  -6  -8    9.13    6.10
   3  -6  -8   11.24    6.36
   3  -6  -7   17.19    6.25
   3  -6  -7   36.96    6.32
   3  -6  -6    6.03    5.47
   3  -6  -6   23.02    5.48
   3  -6  -5    4.82    4.90
   3  -6  -5    7.03    4.77
   3  -6  -4    9.98    4.87
   3  -6  -3   14.42    4.81
   3  -6  -3   15.81    4.73
   3  -6  -2    7.04    4.41
   3  -6  -2    9.04    4.61
   3  -6  -1   56.87    5.96
   3  -6  -1   62.62    5.99
  -3   6   1   57.14    6.76
   3  -6   0   -0.83    4.76
   3  -6   0    7.52    4.41
  -3   6   0    1.57    4.94
   3  -6   1   32.08    5.20
   3  -6   1   30.81    5.30
  -3   6  -1   28.96    5.78
   3  -6   2   -2.21    4.73
  -3   6  -2   -2.48    4.82
   3  -6   3   19.49    6.13
   3  -6   3   25.30    5.54
  -3   6  -3   14.78    5.34
  -3   6  -3   22.00    5.51
  -3   6  -4   19.67    5.51
   3  -6   4   27.41    6.12
   3  -6   4   28.62    6.78
   3  -6   5   26.78    7.18
   3  -6   5   34.71    6.80
  -3   6  -5   20.91    5.59
   3  -6   6   22.68    7.45
  -3   6  -6   13.78    5.45
   3  -6   7    3.88    6.63
  -3   6  -7    0.51    5.60
   3  -6   7    8.33    7.58
   3  -6   8   10.55    6.86
  -3   6  -8   -1.96    6.06
   3  -6   8   15.87    7.61
   3  -6   9    4.11    7.07
  -3   6  -9    2.48    7.04
   3  -6   9   13.55    7.90
   3  -6  10    8.10    7.52
  -3   6 -10    3.02    7.32
   3  -6  10    7.37    7.32
   3  -6  11   -1.91    7.72
   3  -5 -10   13.72    6.50
   3  -5 -10  -10.79    6.49
   3  -5  -9   -2.29    6.51
   3  -5  -9   -4.22    6.14
   3  -5  -8    7.43    5.76
   3  -5  -8    6.20    5.78
   3  -5  -7    9.15    5.33
   3  -5  -7   11.79    5.34
   3  -5  -6   26.32    5.28
   3  -5  -6   22.66    5.25
   3  -5  -5    9.22    4.44
   3  -5  -5   17.25    4.69
   3  -5  -4   71.27    6.10
   3  -5  -4   67.74    6.07
   3  -5  -3   32.86    4.70
   3  -5  -3   34.42    5.02
   3  -5  -2   21.65    4.38
  -3   5   2   28.18    5.10
   3  -5  -2   35.91    4.70
   3  -5  -1   12.07    4.02
  -3   5   1    0.20    4.29
   3  -5  -1   10.24    4.15
   3  -5   0    0.90    3.86
  -3   5   0    3.53    4.47
   3  -5   0   10.25    4.09
   3  -5   1   17.11    4.19
  -3   5  -1   18.31    4.88
   3  -5   1   20.75    4.38
   3  -5   2   -4.73    4.30
  -3   5  -2    4.51    4.38
   3  -5   2   -3.29    4.49
  -3   5  -2    1.94    4.39
  -3   5  -3    1.16    4.53
   3  -5   3    2.82    4.55
  -3   5  -3   13.34    4.47
   3  -5   3    9.00    5.18
   3  -5   4  106.93    7.68
  -3   5  -4   77.94    7.00
   3  -5   4   90.10    8.05
  -3   5  -4   87.10    7.15
   3  -5   5   -1.31    5.30
  -3   5  -5   -1.25    4.61
   3  -5   5    5.67    5.81
  -3   5  -5    5.17    4.56
   3  -5   6   18.31    5.65
  -3   5  -6   13.42    5.24
   3  -5   6   12.63    6.48
   3  -5   7   33.79    6.08
  -3   5  -7   24.47    6.07
   3  -5   7   16.96    6.87
   3  -5   8   -0.58    6.07
   3  -5   8    3.20    6.75
   3  -5   9    3.36    5.92
   3  -5   9    5.71    7.09
   3  -5  10   -2.52    6.11
   3  -5  10   11.49    7.20
   3  -5  11    5.34    7.03
   3  -5  12   19.99    7.50
   3  -4 -12    4.40    7.03
   3  -4 -11   12.01    6.88
   3  -4 -11   15.27    6.57
   3  -4 -10   16.11    6.60
   3  -4 -10    3.78    6.18
   3  -4  -9   22.31    6.20
   3  -4  -9   22.05    6.12
   3  -4  -8    1.24    5.33
   3  -4  -8    7.87    5.17
   3  -4  -7   36.76    5.61
   3  -4  -7   38.76    5.82
   3  -4  -6   88.31    6.90
   3  -4  -6   81.53    6.73
   3  -4  -5   14.85    4.34
   3  -4  -5    8.43    4.18
   3  -4  -5    9.77    4.02
   3  -4  -4   25.21    4.00
   3  -4  -4   24.64    4.42
   3  -4  -3   39.88    4.60
   3  -4  -3   46.34    4.73
   3  -4  -2   46.44    4.57
  -3   4   2   43.31    5.00
   3  -4  -2   47.16    4.68
   3  -4  -1   91.59    6.17
   3  -4  -1   75.02    5.82
   3  -4  -1   97.01    6.27
  -3   4   1   82.69    6.28
   3  -4   0   33.95    4.19
  -3   4   0   28.75    4.32
   3  -4   0   40.45    4.32
  -3   4   0   27.89    4.58
   3  -4   1   -0.64    3.39
  -3   4  -1    9.21    4.05
  -3   4  -1    0.17    4.04
   3  -4   1    7.25    3.69
   3  -4   2  247.25   13.86
   3  -4   2  268.13   14.25
  -3   4  -2  277.28   14.04
  -3   4  -2  242.91   13.94
   3  -4   3   53.09    5.20
  -3   4  -3   45.64    4.87
   3  -4   3   53.73    5.73
  -3   4  -3   37.05    4.92
   3  -4   4    2.92    4.50
  -3   4  -4    1.32    3.87
  -3   4  -4    0.91    3.98
   3  -4   4    3.35    4.91
   3  -4   5  112.77    7.97
  -3   4  -5  102.42    7.53
   3  -4   5  100.17    8.29
  -3   4  -5   99.43    7.03
   3  -4   6    0.45    4.44
   3  -4   6    7.79    5.95
   3  -4   7    1.69    4.95
   3  -4   7    0.63    5.96
   3  -4   8  103.47    8.28
   3  -4   8   96.01    9.03
   3  -4   9    0.81    5.35
  -3   4  -9    7.81    5.82
   3  -4   9   -0.33    6.14
  -3   4 -10   24.09    7.15
   3  -4  10   14.43    6.61
  -3   4 -11   22.46    7.49
   3  -4  11   17.97    6.92
  -3   4 -11   25.06    7.33
  -3   4 -12    3.06    7.86
  -3   4 -12    3.56    7.44
  -3   4 -13   12.38    8.89
  -3   4 -13    8.90    7.98
   3  -3 -12    6.02    7.15
   3  -3 -11    2.01    6.82
   3  -3 -11   -7.07    6.33
   3  -3 -10    8.70    6.23
   3  -3 -10   13.89    5.97
   3  -3  -9   18.01    5.80
   3  -3  -9    0.93    5.48
   3  -3  -8    2.90    5.36
   3  -3  -8    6.36    5.05
   3  -3  -7    1.27    4.73
   3  -3  -7    2.90    4.39
  -3   3   7   14.61    6.15
   3  -3  -6   11.13    3.68
   3  -3  -6   10.53    4.20
   3  -3  -6    8.78    3.81
  -3   3   6   13.16    5.60
   3  -3  -5   16.43    3.93
  -3   3   5   14.91    5.35
   3  -3  -5   20.45    4.17
   3  -3  -5   24.25    3.89
   3  -3  -4   11.68    3.68
   3  -3  -4    7.33    3.68
  -3   3   4   11.38    4.29
   3  -3  -3   24.93    3.88
   3  -3  -3   27.24    3.88
  -3   3   3   32.55    4.28
   3  -3  -2    3.32    3.12
  -3   3   2    2.52    3.43
   3  -3  -2    7.74    3.05
   3  -3  -2    0.56    2.45
   3  -3  -1   31.84    3.73
  -3   3   1   34.21    4.05
   3  -3  -1   30.33    3.48
  -3   3   1   29.30    4.13
   3  -3  -1   30.84    3.65
  -3   3   0   24.36    3.98
   3  -3   0   25.49    3.55
  -3   3   0   27.89    3.91
   3  -3   0   33.47    3.67
  -3   3  -1    4.88    3.17
   3  -3   1    1.37    2.84
  -3   3  -1   -1.83    3.11
   3  -3   1   -3.00    3.13
   3  -3   2   89.87    6.22
  -3   3  -2  108.82    6.46
   3  -3   2   92.35    6.66
  -3   3  -2   99.07    6.32
  -3   3  -3    1.71    3.44
   3  -3   3    6.99    3.34
  -3   3  -3    4.28    3.13
   3  -3   3    0.60    3.82
   3  -3   4    7.82    3.85
   3  -3   4    0.22    4.14
   3  -3   5   80.22    5.87
   3  -3   5   56.42    6.39
   3  -3   6    7.52    4.03
   3  -3   6   13.23    5.28
   3  -3   7   63.84    5.88
  -3   3  -7   57.78    6.11
   3  -3   7   51.28    6.63
   3  -3   8   41.67    5.54
  -3   3  -8   36.86    5.73
   3  -3   8   48.86    6.75
  -3   3  -8   41.30    5.57
  -3   3  -9    1.86    5.56
  -3   3  -9    7.56    5.22
   3  -3   9    2.95    5.58
  -3   3 -10    5.80    6.06
  -3   3 -10    3.84    6.50
   3  -3  10    3.27    5.67
  -3   3 -11    6.54    6.48
  -3   3 -11    8.13    6.94
  -3   3 -12   -9.31    7.47
  -3   3 -12    2.79    7.30
  -3   3 -13   -3.08    8.39
  -3   3 -13   22.72    8.37
  -3   3 -14  -17.32    9.15
  -3   3 -14   -3.22    8.57
   3  -2 -12    0.33    6.53
   3  -2 -11   18.73    6.62
  -3   2  11   22.75    7.57
   3  -2 -10   29.76    6.81
   3  -2 -10   49.30    6.55
  -3   2  10   52.74    8.07
   3  -2  -9   11.05    5.45
   3  -2  -9    5.49    5.04
  -3   2   9   10.17    6.96
   3  -2  -8   33.73    5.34
   3  -2  -8   27.07    5.10
  -3   2   8   27.68    6.60
   3  -2  -7   91.89    6.89
   3  -2  -7   82.08    7.14
  -3   2   7  104.74    8.51
   3  -2  -6    3.95    3.30
  -3   2   6    1.68    5.34
   3  -2  -6    2.80    3.82
   3  -2  -6    8.10    3.56
   3  -2  -5  201.33   10.46
   3  -2  -5  185.15   10.12
   3  -2  -5  171.56   10.10
  -3   2   5  174.18   11.56
   3  -2  -4  368.72   18.45
   3  -2  -4  360.07   18.43
  -3   2   4  356.15   19.32
   3  -2  -3   11.03    2.86
  -3   2   3   10.57    3.84
   3  -2  -3    8.50    3.06
   3  -2  -3    8.14    2.17
   3  -2  -2  233.93   11.10
  -3   2   2  221.04   11.18
   3  -2  -2  211.84   11.22
   3  -2  -2  193.34   10.79
  -3   2   2  189.36   11.47
   3  -2  -1   72.45    4.76
   3  -2  -1   62.42    4.35
   3  -2  -1   66.30    4.49
  -3   2   1   67.81    4.55
  -3   2   1   63.51    4.44
  -3   2   1   65.34    4.82
  -3   2   1   58.57    4.60
   3  -2   0  235.05   12.61
  -3   2   0  253.82   12.60
   3  -2   0  234.41   12.55
  -3   2   0  247.00   12.69
   3  -2   1  134.12    7.26
  -3   2  -1  118.61    7.17
  -3   2  -1  122.36    7.14
   3  -2   1  132.07    7.46
  -3   2  -1  124.26    7.32
   3  -2   2   57.30    4.34
  -3   2  -2   62.15    4.62
   3  -2   2   59.99    4.89
   3  -2   3  232.56   12.50
   3  -2   3  245.35   12.90
   3  -2   4  289.50   14.72
   3  -2   4  267.74   14.96
   3  -2   5   92.34    6.07
  -3   2  -5   71.92    5.94
   3  -2   5   91.52    6.70
   3  -2   6   31.69    4.02
  -3   2  -6   32.41    4.35
   3  -2   6   32.58    5.09
  -3   2  -6   30.12    4.10
   3  -2   7   14.20    3.98
  -3   2  -7   20.13    4.43
  -3   2  -7   13.06    4.01
   3  -2   7   17.05    5.13
   3  -2   8   25.26    4.24
  -3   2  -8   33.24    5.01
  -3   2  -8   40.25    5.56
   3  -2   8   27.00    5.49
   3  -2   9  168.08   10.69
  -3   2  -9  165.46   10.68
  -3   2  -9  145.67   10.32
  -3   2 -10   -4.02    6.12
   3  -2  10    9.55    5.64
  -3   2 -10    5.08    5.96
  -3   2 -11   16.00    6.74
  -3   2 -11   13.49    6.96
  -3   2 -12   14.22    7.40
  -3   2 -12   20.35    7.39
  -3   2 -13   -5.55    8.03
  -3   2 -13    6.86    7.48
  -3   2 -14    2.29    7.58
  -3   2 -14   -2.73    8.50
   3  -1 -13   17.36    6.75
  -3   1  13   14.85    8.01
   3  -1 -12    8.88    6.67
  -3   1  12   11.51    7.87
   3  -1 -11   -0.30    6.08
  -3   1  11    3.95    7.22
   3  -1 -10   -0.87    5.93
  -3   1  10    9.30    7.04
  -3   1   9   27.35    6.84
   3  -1  -9   18.29    6.02
   3  -1  -8  125.93    8.70
   3  -1  -8  119.92    8.00
  -3   1   8  123.91    9.87
   3  -1  -7    7.64    3.73
  -3   1   7    2.63    5.74
   3  -1  -7   16.61    4.47
   3  -1  -7    8.14    3.64
   3  -1  -6    2.21    3.11
   3  -1  -6   -2.76    3.90
   3  -1  -6    6.62    3.14
  -3   1   6    2.16    5.29
   3  -1  -5  139.62    8.43
   3  -1  -5  145.39    8.55
   3  -1  -5  150.01    8.34
  -3   1   5  158.88    9.28
  -3   1   5  150.30    9.83
   3  -1  -4   52.67    4.13
  -3   1   4   41.25    4.52
   3  -1  -4   54.72    4.16
   3  -1  -4   50.99    3.92
  -3   1   4   51.89    5.51
  -3   1   3    3.96    2.73
   3  -1  -3    3.48    2.62
   3  -1  -3    8.68    2.40
   3  -1  -3    6.62    1.98
  -3   1   2    2.69    2.02
  -3   1   2    0.78    2.10
   3  -1  -2    5.12    2.51
   3  -1  -2    3.83    2.15
  -3   1   2    1.06    1.89
   3  -1  -2    1.71    1.74
  -3   1   2    2.56    2.40
  -3   1   1   18.72    1.98
   3  -1  -1   27.66    2.89
  -3   1   1   23.06    2.78
  -3   1   1   21.15    2.63
   3  -1  -1   23.99    2.22
   3  -1  -1   26.14    2.58
  -3   1   1   21.89    2.62
   3  -1  -1   23.37    2.54
   3  -1   0  245.12   12.92
  -3   1   0  257.56   12.81
   3  -1   0  242.81   12.89
  -3   1   0  257.61   12.96
  -3   1   0  261.29   12.96
   3  -1   1  430.36   22.68
  -3   1  -1  462.81   22.66
   3  -1   1  500.34   22.55
   3  -1   1  447.45   22.83
  -3   1  -1  450.64   22.73
   3  -1   2   14.58    2.97
   3  -1   2   13.77    2.37
   3  -1   2   17.27    1.91
   3  -1   2   17.51    1.23
   3  -1   3  224.07   12.24
  -3   1  -3  247.00   12.47
   3  -1   3  245.92   11.74
   3  -1   3  229.25   11.74
   3  -1   3  249.30   12.78
   3  -1   3  249.56   12.06
   3  -1   4    9.66    2.53
  -3   1  -4    7.07    2.71
   3  -1   4    5.78    3.26
   3  -1   5   29.52    3.10
   3  -1   5   29.02    3.53
  -3   1  -5   30.80    3.52
  -3   1  -5   26.21    3.22
   3  -1   5   30.01    4.13
  -3   1  -5   28.46    3.54
   3  -1   6  250.19   12.75
  -3   1  -6  242.40   12.96
  -3   1  -6  230.28   12.95
   3  -1   6  228.35   13.26
  -3   1  -6  248.55   12.76
   3  -1   6  240.61   12.81
   3  -1   7    9.71    3.77
   3  -1   7    9.99    3.32
   3  -1   7   18.17    4.41
  -3   1  -7   11.72    4.03
  -3   1  -7   16.16    3.94
  -3   1  -7   13.40    4.11
   3  -1   8   31.75    5.24
  -3   1  -8   28.94    5.05
  -3   1  -8   28.03    4.97
   3  -1   8   38.26    5.31
  -3   1  -8   27.59    4.73
   3  -1   9   80.12    6.91
  -3   1  -9   77.20    7.31
   3  -1   9   79.38    7.01
  -3   1  -9   69.83    6.56
  -3   1  -9   65.16    6.77
   3  -1  10    2.93    5.27
  -3   1 -10   -2.87    5.26
  -3   1 -10    3.13    6.15
   3  -1  11   24.58    6.37
  -3   1 -11   21.71    6.87
  -3   1 -11   19.36    6.64
   3  -1  12   -3.09    6.33
  -3   1 -12    5.10    7.14
  -3   1 -12   -3.51    6.71
   3  -1  13   19.02    7.45
  -3   1 -13    7.91    7.80
   3  -1  14   25.14    8.07
  -3   1 -14   27.10    8.59
  -3   1 -14    3.65    7.95
   3  -1  15   10.49    8.23
  -3   1 -15    8.67    8.20
  -3   1 -15   10.56    7.95
   3   0 -13   17.61    6.72
  -3   0  13   -0.38    7.54
  -3   0  12   30.89    8.03
   3   0 -12   25.41    6.72
  -3   0  12   31.52    7.85
   3   0 -11   24.56    6.49
  -3   0  11   12.04    7.22
  -3   0  11   32.29    7.80
  -3   0  10   15.70    6.58
   3   0 -10   25.51    6.11
  -3   0  10   21.13    7.23
  -3   0   9   14.24    6.22
   3   0  -9    5.19    5.24
  -3   0   9    1.29    6.08
  -3   0   8   59.81    7.17
   3   0  -8   63.62    6.60
   3   0  -8   72.89    6.03
   3   0  -7  248.55   13.21
   3   0  -7  228.72   12.59
   3   0  -7  230.82   12.74
  -3   0   7  218.68   13.58
  -3   0   7  244.94   14.20
   3   0  -6  162.07    9.07
   3   0  -6  142.80    8.97
   3   0  -6  152.86    8.59
  -3   0   6  151.87    9.79
  -3   0   5    5.90    3.73
   3   0  -5    7.24    2.91
   3   0  -5   12.85    3.07
   3   0  -5    7.49    2.52
   3   0  -4  436.63   22.59
   3   0  -4  469.37   22.20
   3   0  -4  455.11   22.48
   3   0  -4  453.49   22.17
  -3   0   4  455.88   22.79
   3   0  -4  450.16   22.25
   3   0  -4  443.58   22.18
   3   0  -3  456.99   21.55
   3   0  -3  447.68   21.62
   3   0  -3  449.92   21.88
   3   0  -3  440.80   21.72
   3   0  -3  438.75   22.08
  -3   0   3  422.00   21.81
   3   0  -2   46.88    3.75
   3   0  -2   52.59    2.97
   3   0  -2   54.03    3.05
   3   0  -2   59.46    3.34
  -3   0   2   51.50    3.11
   3   0  -2   45.10    3.05
  -3   0   2   43.44    3.37
   3   0  -2   45.18    3.42
  -3   0   2   46.50    3.54
   3   0  -1  418.03   19.66
  -3   0   1  393.97   19.48
   3   0  -1  385.90   19.04
   3   0  -1  436.61   19.36
  -3   0   1  344.14   19.32
   3   0  -1  414.94   19.26
   3   0  -1  401.46   19.49
  -3   0   1  382.67   19.42
   3   0   0  160.58    8.33
  -3   0   0  164.58    7.72
   3   0   0  170.13    8.05
  -3   0   0  138.38    8.03
  -3   0   0  163.67    8.14
  -3   0   0  159.13    8.29
  -3   0   0  147.59    7.66
   3   0   0  159.14    8.31
   3   0   1  627.95   30.30
  -3   0  -1  595.86   30.14
  -3   0  -1  672.94   30.25
  -3   0  -1  619.32   29.85
   3   0   1  682.92   30.12
  -3   0  -1  601.18   30.30
   3   0   1  588.65   29.86
   3   0   1  633.62   30.40
   3   0   1  638.53   30.18
   3   0   2  898.75   38.29
  -3   0  -2 1001.96   38.24
   3   0   2  879.81   37.89
  -3   0  -2  890.45   37.94
  -3   0  -2  947.87   38.34
   3   0   2  953.83   38.16
   3   0   2  926.08   37.99
   3   0   2  845.99   38.50
   3   0   2  953.42   38.04
   3   0   3  154.47    8.42
  -3   0  -3  163.68    8.28
   3   0   3  151.70    8.12
   3   0   3  155.19    8.85
  -3   0  -3  154.99    8.49
   3   0   3  161.26    8.36
   3   0   3  181.19    8.14
   3   0   3  181.03    8.24
  -3   0  -3  161.47    8.25
  -3   0  -3  150.37    8.51
  -3   0  -3  140.94    8.54
   3   0   4  355.43   19.32
  -3   0  -4  399.10   19.28
   3   0   4  367.22   19.27
  -3   0  -4  385.12   19.57
   3   0   4  440.66   19.14
   3   0   4  390.22   19.86
   3   0   4  411.90   19.31
  -3   0  -4  388.14   19.43
  -3   0  -4  382.84   19.37
  -3   0  -4  386.16   19.63
   3   0   5  251.35   12.43
   3   0   5  266.52   12.75
  -3   0  -5  236.91   12.75
  -3   0  -5  240.00   12.12
   3   0   5  231.11   12.99
  -3   0  -5  239.49   12.55
  -3   0  -5  250.63   12.72
  -3   0  -5  243.14   12.82
   3   0   6    6.79    3.15
   3   0   6    4.33    2.48
  -3   0  -6    3.88    2.85
  -3   0  -6    6.80    3.28
   3   0   6    2.20    3.26
  -3   0  -6    5.08    3.41
  -3   0  -7  266.25   14.78
  -3   0  -7  278.20   14.46
   3   0   7  263.75   14.67
   3   0   7  300.46   14.74
  -3   0  -7  256.51   14.72
  -3   0  -8  139.95    9.38
  -3   0  -8  145.51    9.67
   3   0   8  144.16    8.97
  -3   0  -8  149.00    9.11
   3   0   8  160.55    9.50
  -3   0  -9  139.79    9.66
  -3   0  -9  142.14   10.01
  -3   0  -9  136.32    9.35
   3   0   9  151.84    9.61
   3   0  10   25.82    6.20
  -3   0 -10   27.07    6.23
  -3   0 -10   25.82    5.73
  -3   0 -10   31.57    6.10
   3   0  11    3.85    6.32
  -3   0 -11   -2.54    5.99
  -3   0 -11    7.39    6.32
   3   0  12   41.67    7.38
  -3   0 -12   33.25    7.40
  -3   0 -12   55.36    7.90
   3   0  13   15.09    7.28
  -3   0 -13   14.34    7.45
  -3   0 -13   27.24    7.61
   3   0  14    8.37    8.30
  -3   0 -14   16.37    7.68
  -3   0 -14    7.85    7.83
   3   0  15   17.33    8.26
  -3   0 -15   12.64    7.93
  -3   0 -15   -1.40    7.82
  -3  -1  13  -10.23    8.23
  -3  -1  13    8.21    7.41
  -3  -1  12   -0.70    7.06
  -3  -1  12    4.78    7.41
  -3  -1  11    9.81    6.98
   3   1 -11    7.51    5.78
  -3  -1  11    1.41    7.14
  -3  -1  10    2.55    6.34
   3   1 -10    1.39    5.62
  -3  -1  10   -2.69    6.54
   3   1  -9    9.78    4.71
  -3  -1   9   13.23    6.36
   3   1  -9   13.56    5.26
  -3  -1   9   23.30    6.64
   3   1  -8    5.92    4.08
  -3  -1   8    6.66    5.52
   3   1  -8   -0.97    4.68
   3   1  -7   17.35    4.14
  -3  -1   7   16.18    4.85
   3   1  -7   13.60    4.58
   3   1  -6   13.20    3.59
  -3  -1   6   10.54    4.17
   3   1  -6    8.01    3.97
   3   1  -5   16.83    3.34
   3   1  -5   11.39    3.55
   3   1  -5   12.98    2.48
   3   1  -4  165.08    9.25
   3   1  -4  160.80    8.36
  -3  -1   4  172.78    8.69
   3   1  -4  164.42    9.00
   3   1  -4  153.48    8.43
   3   1  -3   16.27    1.81
  -3  -1   3   17.73    1.85
   3   1  -3   19.94    2.92
   3   1  -3   16.81    1.94
   3   1  -3   19.12    1.78
   3   1  -3   13.18    1.78
   3   1  -3   13.20    2.37
  -3  -1   3   21.11    2.29
  -3  -1   3   15.05    1.91
   3   1  -2   48.95    3.66
   3   1  -2   39.10    2.88
   3   1  -2   41.95    2.88
   3   1  -2   42.66    2.70
  -3  -1   2   35.82    2.98
  -3  -1   2   44.25    2.72
   3   1  -2   43.40    2.62
  -3  -1   2   49.17    3.21
  -3  -1   2   48.03    2.95
   3   1  -1  199.07    9.90
  -3  -1   1  192.52    9.46
   3   1  -1  180.37    9.37
   3   1  -1  180.28    9.55
  -3  -1   1  182.28    9.35
  -3  -1   1  180.66    9.32
   3   1  -1  196.12    9.79
  -3  -1   1  215.02    9.76
  -3  -1   1  197.93    9.69
   3   1   0  332.98   16.28
  -3  -1   0  322.86   15.85
  -3  -1   0  317.34   15.89
   3   1   0  339.98   15.84
  -3  -1   0  302.13   15.87
   3   1   0  355.01   15.88
  -3  -1   0  300.88   16.09
   3   1   0  326.93   16.26
   3   1   0  335.23   16.01
  -3  -1   0  327.72   16.08
   3   1   1   88.65    4.92
  -3  -1  -1   87.08    4.66
  -3  -1  -1   84.59    4.47
   3   1   1   81.73    4.72
   3   1   1   86.15    4.53
   3   1   1   87.87    4.60
   3   1   1   83.75    5.01
   3   1   1   79.82    4.55
  -3  -1  -1   92.44    4.88
  -3  -1  -2   79.89    4.12
   3   1   2   72.10    3.93
  -3  -1  -2   74.00    4.04
   3   1   2   72.35    4.12
   3   1   2   65.32    4.09
   3   1   2   70.66    4.63
  -3  -1  -2   80.45    4.48
   3   1   2   70.20    4.09
  -3  -1  -2   79.11    4.54
  -3  -1  -2   77.06    4.28
   3   1   3   77.16    4.60
  -3  -1  -3   96.81    4.67
  -3  -1  -3   96.06    4.51
  -3  -1  -3   81.31    4.44
  -3  -1  -3   78.00    4.71
   3   1   3   78.30    4.56
  -3  -1  -3   78.23    4.93
  -3  -1  -3   81.80    4.61
   3   1   3   86.09    4.51
   3   1   3   86.20    5.12
  -3  -1  -3   84.42    4.80
   3   1   3   73.46    4.60
   3   1   3   75.49    4.37
   3   1   4  341.48   16.92
  -3  -1  -4  364.68   16.85
  -3  -1  -4  314.29   17.42
  -3  -1  -4  348.21   16.96
  -3  -1  -4  341.52   17.25
   3   1   4  329.54   17.05
  -3  -1  -4  329.88   16.94
   3   1   4  361.73   16.92
   3   1   4  357.29   17.43
  -3  -1  -4  349.79   17.13
   3   1   4  313.03   17.03
  -3  -1  -4  373.65   17.09
   3   1   5    3.83    2.31
  -3  -1  -5    1.26    2.17
   3   1   5    0.83    1.44
   3   1   5    3.13    1.56
  -3  -1  -5    2.23    1.66
  -3  -1  -5    3.23    2.76
  -3  -1  -5    4.77    1.89
   3   1   5    3.19    2.71
  -3  -1  -5    1.24    1.82
  -3  -1  -5    2.99    2.16
  -3  -1  -6   26.51    3.27
   3   1   6   20.61    3.49
   3   1   6   29.17    3.42
  -3  -1  -6   30.87    3.87
  -3  -1  -6   23.03    2.74
  -3  -1  -7  283.49   15.05
   3   1   7  323.51   15.44
  -3  -1  -7  280.53   15.40
  -3  -1  -7  282.51   14.53
   3   1   7  270.54   15.02
  -3  -1  -8   16.14    4.48
  -3  -1  -8   25.64    5.17
  -3  -1  -9   40.52    5.75
   3   1   9   47.98    6.31
  -3  -1  -9   41.40    6.31
  -3  -1 -10   90.56    8.13
  -3  -1 -10   95.90    8.72
  -3  -1 -11   38.22    6.80
   3   1  11   39.63    7.04
  -3  -1 -11   32.89    6.84
  -3  -1 -12   23.73    6.70
   3   1  12   38.52    8.01
  -3  -1 -12   22.42    7.54
  -3  -1 -13   22.03    7.31
   3   1  13   18.42    8.19
  -3  -1 -13   32.77    7.82
  -3  -1 -14    1.62    7.29
   3   1  14    9.89    7.92
  -3  -1 -14   15.32    7.44
  -3  -1 -15    7.00    7.60
  -3  -1 -15   20.85    7.68
   3   1  15   24.00    8.84
   3   2 -13   21.97    7.17
  -3  -2  13   12.25    7.91
  -3  -2  13   22.18    8.16
  -3  -2  12    9.61    7.65
  -3  -2  12    9.81    7.57
  -3  -2  11   36.91    7.89
  -3  -2  11   38.92    7.82
   3   2 -10   19.98    5.39
  -3  -2  10   18.93    7.11
  -3  -2  10   15.79    6.93
   3   2  -9   38.12    6.01
  -3  -2   9   43.52    6.88
   3   2  -9   45.35    6.18
   3   2  -8  142.04    9.87
  -3  -2   8  139.50   10.23
   3   2  -7   36.63    5.16
  -3  -2   7   40.42    5.70
   3   2  -7   47.41    5.73
   3   2  -6  202.19   12.72
   3   2  -6  260.42   13.25
   3   2  -5   48.67    5.08
   3   2  -5   61.39    5.38
   3   2  -4   95.71    6.24
   3   2  -4   83.91    6.09
  -3  -2   4   82.61    5.13
  -3  -2   4   80.71    4.85
   3   2  -3 1265.31   60.72
   3   2  -3 1252.59   60.08
   3   2  -3 1361.88   60.57
  -3  -2   3 1211.37   60.10
  -3  -2   3 1297.68   60.05
  -3  -2   3 1250.81   59.98
   3   2  -3 1194.46   59.82
   3   2  -2  370.82   18.05
   3   2  -2  360.81   17.39
   3   2  -2  394.16   17.68
  -3  -2   2  352.97   17.36
   3   2  -2  368.95   17.27
  -3  -2   2  368.26   17.13
  -3  -2   2  386.00   17.36
  -3  -2   2  383.71   17.71
   3   2  -2  328.84   16.90
  -3  -2   2  347.04   17.52
   3   2  -2  333.95   16.94
  -3  -2   2  333.24   17.03
   3   2  -2  362.16   17.07
   3   2  -1  483.44   22.54
  -3  -2   1  460.20   22.18
   3   2  -1  481.12   21.96
   3   2  -1  465.48   22.08
  -3  -2   1  480.53   22.02
  -3  -2   1  492.08   22.04
  -3  -2   1  445.00   21.66
   3   2  -1  434.26   21.57
  -3  -2   1  430.04   22.10
   3   2  -1  421.10   21.76
   3   2   0  731.04   33.81
  -3  -2   0  704.64   33.48
   3   2   0  686.10   33.12
   3   2   0  744.58   33.54
  -3  -2   0  665.66   33.08
   3   2   0  662.81   33.08
  -3  -2   0  741.40   33.34
  -3  -2   0  698.64   33.38
  -3  -2   0  708.72   33.31
   3   2   1  205.85   10.26
  -3  -2  -1  199.91    9.91
  -3  -2  -1  206.71    9.86
   3   2   1  240.45   10.28
   3   2   1  198.88    9.51
  -3  -2  -1  189.33    9.72
   3   2   1  198.19    9.76
   3   2   1  227.34    9.98
  -3  -2  -1  191.01    9.98
  -3  -2  -1  175.08    9.99
   3   2   1  183.58   10.23
   3   2   1  195.84    9.97
   3   2   1  193.02    9.51
   3   2   2  187.62    9.55
  -3  -2  -2  187.70    9.25
  -3  -2  -2  183.78    9.58
  -3  -2  -2  179.06    9.32
   3   2   2  181.73    9.40
  -3  -2  -2  185.31    9.51
   3   2   2  193.01    9.44
   3   2   2  180.51    9.73
  -3  -2  -2  173.68    9.43
   3   2   2  189.04    9.49
  -3  -2  -2  203.83    9.44
  -3  -2  -3  955.53   43.66
   3   2   3  896.70   43.62
  -3  -2  -3  916.02   43.44
   3   2   3  923.20   43.59
  -3  -2  -3  845.64   43.69
   3   2   3  932.58   43.81
  -3  -2  -3  877.03   43.41
  -3  -2  -3  915.39   43.73
   3   2   3  973.02   43.68
   3   2   3  889.30   43.93
  -3  -2  -3  848.92   43.65
   3   2   3  932.13   43.76
  -3  -2  -4   29.10    2.53
  -3  -2  -4   29.77    1.83
   3   2   4   17.21    1.90
   3   2   4   28.78    2.47
  -3  -2  -4   27.85    2.43
  -3  -2  -4   18.66    2.81
   3   2   4   22.92    2.72
   3   2   4   20.49    2.77
  -3  -2  -4   28.05    2.56
  -3  -2  -4   18.72    2.27
  -3  -2  -4   23.89    2.15
   3   2   4   27.35    2.70
   3   2   5 1345.75   63.30
   3   2   5 1336.80   63.16
  -3  -2  -5 1364.54   63.00
  -3  -2  -5 1345.81   63.42
  -3  -2  -5 1259.52   63.02
  -3  -2  -5 1284.84   62.92
  -3  -2  -5 1300.16   63.00
   3   2   5 1265.06   63.15
   3   2   6  633.58   30.53
  -3  -2  -6  610.02   30.83
  -3  -2  -6  609.37   30.32
   3   2   6  596.38   30.43
  -3  -2  -6  647.52   30.51
   3   2   7    2.86    3.40
  -3  -2  -7    2.88    3.63
   3   2   7    5.07    2.83
  -3  -2  -7    9.04    4.38
  -3  -2  -7    8.97    3.02
   3   2   8  461.65   22.44
  -3  -2  -8  411.12   22.64
  -3  -2  -8  426.01   21.76
  -3  -2  -8  428.48   22.27
   3   2   9   26.76    5.43
  -3  -2  -9   29.21    5.40
  -3  -2  -9   32.80    5.91
   3   2  10    9.00    5.73
  -3  -2 -10   15.19    5.65
  -3  -2 -10   19.65    6.21
  -3  -2 -11  135.47   11.04
   3   2  11  157.97   10.97
  -3  -2 -11  146.20   10.42
   3   2  12   24.57    7.28
  -3  -2 -12   29.79    6.87
  -3  -2 -12   35.25    7.24
   3   2  13   45.78    8.07
  -3  -2 -13   47.93    7.52
  -3  -2 -13   47.22    7.95
   3   2  14   45.95    8.78
  -3  -2 -14   46.91    7.78
  -3  -2 -14   43.08    7.80
   3   2  15   -2.23    7.74
  -3  -2 -15    0.67    7.79
   3   3 -13   15.97    7.48
  -3  -3  13   13.19    8.91
  -3  -3  13   -3.34    7.69
   3   3 -12   21.82    6.91
  -3  -3  12   -1.92    7.74
  -3  -3  12    1.09    7.75
   3   3 -11   13.82    6.94
  -3  -3  11   -1.45    7.25
  -3  -3  11    2.81    7.00
   3   3 -10   20.08    6.88
   3   3 -10    7.71    5.61
  -3  -3  10   10.28    7.10
   3   3  -9   39.14    6.05
  -3  -3   9   50.27    7.17
   3   3  -8    6.83    5.27
  -3  -3   8   22.32    5.69
   3   3  -7   53.19    6.13
   3   3  -6   -4.64    4.50
  -3  -3   6    1.07    2.97
   3   3  -5   81.80    6.81
   3   3  -4    2.79    3.94
  -3  -3   4    0.12    2.64
   3   3  -3   75.10    4.77
  -3  -3   3   78.26    4.67
  -3  -3   3   69.19    4.82
   3   3  -3   75.55    6.05
   3   3  -2   -2.03    3.30
  -3  -3   2    0.93    1.99
   3   3  -2    2.69    2.02
  -3  -3   2   -0.45    1.74
   3   3  -2    1.54    1.61
   3   3  -1    4.46    1.11
   3   3  -1    4.08    2.92
  -3  -3   1    3.76    2.12
  -3  -3   1    4.07    1.93
   3   3  -1    7.72    2.15
  -3  -3   1    6.97    1.18
   3   3  -1    6.98    1.53
  -3  -3   1    4.18    1.63
  -3  -3   1    7.46    1.70
  -3  -3   1    5.32    1.24
  -3  -3   0  270.71   11.78
   3   3   0  277.15   11.76
  -3  -3   0  272.33   11.54
   3   3   0  249.30   11.41
  -3  -3   0  254.97   11.41
   3   3   0  282.05   12.42
  -3  -3   0  247.79   11.26
   3   3   1    5.08    2.43
  -3  -3  -1    7.23    1.59
   3   3   1   12.85    2.02
  -3  -3  -1    8.82    1.55
  -3  -3  -1    7.44    1.12
  -3  -3  -1    5.50    2.03
   3   3   1   13.07    2.17
   3   3   1    5.28    1.28
  -3  -3  -1    5.97    1.70
   3   3   2   57.92    4.13
  -3  -3  -2   61.69    3.43
  -3  -3  -2   62.90    3.68
   3   3   2   58.01    4.06
  -3  -3  -2   53.66    3.62
   3   3   2   62.97    3.78
  -3  -3  -2   54.45    3.89
   3   3   2   52.88    3.64
  -3  -3  -2   71.04    3.74
   3   3   2   58.29    3.89
   3   3   3   12.62    2.46
   3   3   3    7.27    1.84
  -3  -3  -3   10.03    1.19
  -3  -3  -3    7.53    2.43
  -3  -3  -3    9.04    2.15
   3   3   3    5.16    2.19
   3   3   3   10.10    1.04
  -3  -3  -3    9.69    1.58
   3   3   3    7.26    2.14
  -3  -3  -4  160.31    8.55
   3   3   4  148.26    8.26
  -3  -3  -4  136.09    7.99
   3   3   4  137.77    8.15
  -3  -3  -4  158.49    7.67
   3   3   4  139.40    8.02
   3   3   5  143.24    7.95
  -3  -3  -5  123.46    8.45
  -3  -3  -5  119.71    7.73
   3   3   5  135.57    7.75
  -3  -3  -5  155.87    7.35
  -3  -3  -6    0.20    4.10
  -3  -3  -6    0.81    2.98
   3   3   6    2.23    2.49
   3   3   6    2.93    2.96
   3   3   7   33.13    4.35
  -3  -3  -7   33.78    5.37
  -3  -3  -7   34.62    4.18
   3   3   8   59.32    5.87
  -3  -3  -8   64.44    5.55
  -3  -3  -8   70.20    6.70
   3   3   9    2.75    4.73
   3   3   9    9.81    4.43
  -3  -3  -9    1.49    4.13
  -3  -3  -9    3.17    5.81
   3   3  10   70.37    6.85
  -3  -3 -10   80.21    7.88
   3   3  11   51.48    6.95
  -3  -3 -11   54.32    7.69
   3   3  12    5.67    6.69
  -3  -3 -12   19.48    6.98
   3   3  13   18.52    7.21
  -3  -3 -13   16.25    7.28
   3   3  14   10.63    7.66
  -3  -3 -14   10.95    7.28
   3   3  15   21.68    7.91
  -3  -3 -15   20.72    7.78
  -3  -4  13   14.87    8.98
  -3  -4  12   -1.19    8.28
  -3  -4  12    9.74    7.43
   3   4 -11    2.31    6.90
   3   4 -11    3.98    5.84
  -3  -4  11    2.94    7.36
   3   4 -10   21.76    6.71
   3   4 -10   18.69    6.30
  -3  -4  10   10.25    6.98
   3   4  -9   60.73    7.55
   3   4  -9   44.00    6.67
  -3  -4   9   52.21    7.40
   3   4  -8   37.45    6.30
   3   4  -8   38.78    6.51
  -3  -4   7  218.01   12.62
   3   4  -7  223.41   13.42
   3   4  -6    5.50    4.31
   3   4  -6    8.78    5.24
  -3  -4   6    2.74    3.47
   3   4  -5  128.35    9.56
   3   4  -5  135.45    8.06
  -3  -4   4  179.03   10.36
   3   4  -4  211.70   11.94
   3   4  -4  194.40   10.24
   3   4  -3   56.59    5.79
  -3  -4   3   45.09    4.04
   3   4  -3   56.47    3.62
   3   4  -2  773.27   36.10
  -3  -4   2  697.71   35.92
   3   4  -2  812.89   37.04
   3   4  -2  727.21   35.52
   3   4  -1  629.71   31.46
   3   4  -1  650.02   30.76
  -3  -4   1  645.97   30.59
   3   4  -1  612.25   30.09
  -3  -4   0  211.50   11.21
   3   4   0  218.14   11.06
  -3  -4   0  199.69   10.85
  -3  -4   0  209.46   10.27
  -3  -4   0  201.81   10.85
   3   4   0  238.84   11.71
   3   4   1  608.46   27.70
  -3  -4  -1  596.28   27.37
   3   4   1  555.78   27.40
  -3  -4  -1  540.99   26.60
  -3  -4  -1  558.21   27.02
  -3  -4  -1  568.51   27.26
   3   4   1  590.86   27.36
   3   4   2  252.43   12.66
   3   4   2  265.80   12.77
  -3  -4  -2  248.72   12.01
   3   4   2  268.44   12.75
  -3  -4  -2  234.79   12.59
  -3  -4  -2  243.90   12.59
  -3  -4  -2  233.43   12.39
  -3  -4  -2  238.07   12.48
   3   4   3  422.70   20.86
  -3  -4  -3  427.94   20.85
   3   4   3  418.72   21.26
  -3  -4  -3  420.57   21.40
   3   4   3  439.58   20.98
  -3  -4  -3  409.80   21.23
  -3  -4  -3  425.69   21.00
   3   4   3  458.19   21.34
  -3  -4  -4  373.97   19.69
   3   4   4  404.56   19.97
   3   4   4  445.26   20.03
  -3  -4  -4  382.22   20.22
   3   4   4  406.81   19.82
  -3  -4  -4  407.74   19.96
  -3  -4  -4  383.97   19.47
   3   4   5   52.72    4.09
  -3  -4  -5   36.48    3.84
  -3  -4  -5   39.73    4.77
  -3  -4  -5   44.50    4.09
   3   4   5   41.15    3.98
   3   4   6  448.76   22.21
  -3  -4  -6  459.30   22.68
  -3  -4  -6  404.91   22.15
   3   4   6  454.33   22.31
   3   4   7  549.22   26.76
  -3  -4  -7  506.71   27.19
  -3  -4  -7  527.43   26.68
   3   4   8  107.61    8.09
   3   4   8  121.16    8.25
  -3  -4  -8  121.42    8.70
  -3  -4  -8  116.31    7.94
   3   4   9   81.49    6.91
  -3  -4  -9   71.53    7.75
   3   4   9   70.16    6.99
   3   4  10   58.73    7.17
   3   4  10   65.07    6.88
  -3  -4 -10   71.67    7.91
   3   4  11   21.34    6.39
   3   4  11   30.31    6.00
  -3  -4 -11   33.88    7.12
  -3  -4 -12  132.42   11.07
   3   4  12  142.81   10.71
   3   4  13   27.69    7.72
  -3  -4 -13   11.80    7.62
   3   4  14   14.94    7.42
  -3  -4 -14   13.32    7.46
  -3  -5  12   -5.19    8.52
  -3  -5  11    2.93    7.84
  -3  -5  10   16.01    7.41
   3   5  -9   22.09    6.72
  -3  -5   8   20.84    4.89
   3   5  -8   21.98    6.45
   3   5  -7    5.85    6.01
  -3  -5   7    1.81    3.94
   3   5  -6  133.74    9.30
  -3  -5   6   97.14    7.38
   3   5  -5  160.55   10.54
  -3  -5   5  147.77    8.90
  -3  -5   5  141.24    8.87
   3   5  -4    5.22    5.12
  -3  -5   4    5.24    3.30
   3   5  -3   60.87    6.09
  -3  -5   3   45.96    4.32
   3   5  -2  280.95   14.95
  -3  -5   2  260.08   13.84
   3   5  -1   50.91    4.72
   3   5  -1   45.06    4.27
  -3  -5   1   45.66    3.84
   3   5   0   24.95    3.50
  -3  -5   0   21.59    2.96
   3   5   0   20.30    3.29
  -3  -5   0   20.61    2.74
  -3  -5  -1  180.78   10.12
   3   5   1  199.14   10.15
  -3  -5  -1  182.84    9.93
   3   5   1  186.16   10.00
   3   5   2    4.53    2.63
  -3  -5  -2    0.59    2.39
  -3  -5  -2    3.00    2.37
   3   5   2    4.76    2.82
   3   5   3    2.87    2.82
  -3  -5  -3    7.19    3.00
  -3  -5  -3    4.89    2.92
   3   5   3    6.19    2.98
   3   5   4  187.08    9.96
  -3  -5  -4  181.50   10.26
  -3  -5  -4  167.68    9.98
   3   5   4  191.87   10.09
   3   5   5   20.39    3.18
   3   5   5   19.52    3.56
  -3  -5  -5   13.21    4.09
  -3  -5  -5    7.51    3.30
   3   5   6   71.41    5.52
  -3  -5  -6   78.66    6.20
  -3  -5  -6   81.55    6.60
   3   5   6   76.06    5.95
   3   5   7   86.35    6.64
  -3  -5  -7   80.39    7.19
  -3  -5  -7   77.38    6.71
   3   5   8   14.72    5.29
  -3  -5  -8   15.67    5.24
  -3  -5  -8    6.45    4.58
   3   5   8   13.04    4.69
   3   5   9   53.46    6.70
  -3  -5  -9   46.16    6.56
   3   5   9   59.50    6.54
   3   5  10   11.76    5.92
  -3  -5 -10   19.29    6.48
   3   5  10   13.21    5.99
   3   5  11   23.47    6.35
  -3  -5 -11   18.50    6.53
   3   5  11   19.64    6.92
   3   5  12   25.27    7.05
  -3  -5 -12   18.50    7.57
   3   5  12   17.24    7.06
  -3  -5 -13   22.00    7.50
   3   5  13    7.97    7.47
  -3  -5 -14   17.28    7.84
   3   5  14    0.38    7.90
  -3  -6  12   12.72    8.71
  -3  -6  11   21.74    8.23
  -3  -6  10    5.74    7.38
  -3  -6   9   19.92    5.76
  -3  -6   8   16.41    5.29
  -3  -6   7   32.28    5.39
  -3  -6   6   13.42    4.70
  -3  -6   5   65.93    6.10
  -3  -6   5   88.14    6.58
  -3  -6   4  257.21   13.88
  -3  -6   4  264.02   14.32
  -3  -6   3  114.72    7.20
  -3  -6   2    1.84    3.31
  -3  -6   1  174.66    9.60
  -3  -6   1  172.91    9.41
   3   6   0  246.83   13.65
  -3  -6   0  260.03   13.37
  -3  -6   0  252.86   13.12
   3   6   1   87.56    6.01
  -3  -6  -1   87.36    5.64
   3   6   2  523.93   25.99
  -3  -6  -2  494.68   25.79
   3   6   2  546.76   26.01
   3   6   3   61.48    5.03
  -3  -6  -3   56.59    4.71
   3   6   3   59.58    4.94
   3   6   4  517.83   25.97
   3   6   4  547.17   26.09
  -3  -6  -4  517.26   25.98
  -3  -6  -4  496.40   26.00
  -3  -6  -5  212.48   12.17
  -3  -6  -5  210.44   11.93
   3   6   5  222.54   11.93
   3   6   6    7.11    4.10
  -3  -6  -6    1.05    4.46
  -3  -6  -6    0.61    4.30
  -3  -6  -7  198.35   12.72
  -3  -6  -7  209.49   12.73
   3   6   7  240.86   12.54
  -3  -6  -8  155.48   11.04
  -3  -6  -8  159.47   10.79
   3   6   8  164.70   10.64
  -3  -6  -9   41.18    6.58
   3   6   9   35.93    6.76
  -3  -6  -9   37.58    6.42
   3   6   9   30.06    6.25
   3   6  10  136.29   10.42
  -3  -6 -10  114.48    9.53
   3   6  10  133.89   10.03
   3   6  11   51.33    8.41
  -3  -6 -11   61.50    7.68
   3   6  11   79.46    8.26
   3   6  12   19.77    7.59
  -3  -6 -12    8.82    6.70
  -3  -6 -12    4.64    6.65
   3   6  12   13.34    7.31
   3   6  13   29.77    8.42
   3   6  13   41.30    8.00
  -3  -6 -13   34.42    7.83
  -3  -6 -13   36.21    7.64
  -3  -7  11    4.08    7.83
  -3  -7  10   13.24    6.57
  -3  -7   9    3.30    6.25
  -3  -7   8    7.93    5.86
  -3  -7   7    8.53    5.57
  -3  -7   6   27.48    5.56
  -3  -7   5   18.50    4.70
  -3  -7   5   24.39    5.18
  -3  -7   4    6.24    4.13
  -3  -7   4    7.34    4.57
  -3  -7   3   18.59    4.27
  -3  -7   3   33.40    4.90
  -3  -7   2   20.86    4.03
  -3  -7   1   84.95    6.06
  -3  -7   1   83.31    5.61
  -3  -7   0   -1.49    3.42
  -3  -7   0   -1.30    2.86
  -3  -7  -1   25.62    3.62
   3   7   2    7.56    3.86
   3   7   2   11.25    3.85
  -3  -7  -2    8.21    3.15
   3   7   3   12.71    3.98
   3   7   3   22.47    4.15
  -3  -7  -3   12.54    3.87
  -3  -7  -4   -1.82    3.97
   3   7   4    3.51    3.89
  -3  -7  -5   19.43    4.63
   3   7   5   23.31    4.55
  -3  -7  -6    9.50    4.90
  -3  -7  -6    3.15    4.78
   3   7   6    7.76    4.34
  -3  -7  -7   42.50    6.09
  -3  -7  -7   42.21    6.19
   3   7   7   40.17    5.59
  -3  -7  -8   19.36    5.77
  -3  -7  -8   11.56    6.10
   3   7   8   11.37    5.34
  -3  -7  -9   -5.93    6.29
  -3  -7  -9   -1.97    5.92
   3   7   9   -0.26    5.77
   3   7  10   23.03    7.81
  -3  -7 -10   18.17    6.58
  -3  -7 -10   16.08    6.81
   3   7  10   22.34    6.65
  -3  -7 -11   14.82    7.30
   3   7  11   12.40    7.90
  -3  -7 -11    3.09    6.88
   3   7  11   12.01    7.07
   3   7  12    5.79    7.45
  -3  -7 -12    7.77    7.28
  -3  -7 -12   19.84    7.06
   3   7  12    2.14    7.79
  -3  -7 -13   11.98    7.42
  -3  -7 -13    4.63    7.39
   3   7  13    4.20    8.20
  -3  -8  10    8.71    6.78
  -3  -8   9    7.38    6.61
  -3  -8   8   54.72    7.71
  -3  -8   7   -0.61    5.95
  -3  -8   6    3.75    5.65
  -3  -8   5   49.85    6.69
  -3  -8   5   49.50    5.94
  -3  -8   4    3.32    4.28
  -3  -8   4   19.03    5.47
  -3  -8   3   47.58    5.43
  -3  -8   3   52.99    6.32
  -3  -8   2  101.93    7.24
  -3  -8   2  108.97    7.97
  -3  -8   1    9.58    4.25
  -3  -8   0   83.67    6.38
  -3  -8  -1  193.38   10.85
  -3  -8  -1  182.43   10.44
  -3  -8  -2   35.56    4.48
  -3  -8  -3   94.32    7.11
   3   8   3  103.70    7.26
   3   8   4   30.23    4.92
  -3  -8  -4   30.19    4.92
  -3  -8  -5   25.87    5.28
   3   8   5   28.04    4.93
  -3  -8  -6  140.24    9.67
   3   8   6  139.46    9.24
   3   8   7   23.89    5.22
  -3  -8  -7   34.27    6.10
  -3  -8  -8   62.87    7.95
   3   8   8   66.83    6.82
  -3  -8  -9   63.47    7.88
  -3  -8  -9   66.64    8.16
   3   8   9   62.84    7.30
  -3  -8 -10    8.57    6.56
  -3  -8 -10   -1.37    7.15
   3   8  10   -0.30    6.11
  -3  -8 -11   60.90    8.36
  -3  -8 -11   52.00    8.87
   3   8  11   56.59    8.44
  -3  -8 -12    8.49    7.11
   3   8  12   14.28    7.83
  -3  -9   9    9.25    6.96
  -3  -9   8   -7.83    7.30
  -3  -9   7    8.51    6.79
  -3  -9   6   11.73    6.75
  -3  -9   5    4.94    4.95
  -3  -9   5    5.62    6.17
  -3  -9   4   28.15    5.32
  -3  -9   4   39.20    6.58
  -3  -9   3    8.75    5.66
  -3  -9   3    2.35    4.86
  -3  -9   2    3.65    4.39
  -3  -9   2    0.28    5.52
  -3  -9   1   15.82    5.71
  -3  -9   1   14.46    4.82
  -3  -9   0    4.07    4.48
  -3  -9   0    7.56    5.24
  -3  -9  -1    0.55    4.32
  -3  -9  -2    1.87    4.53
  -3  -9  -2    8.48    4.06
  -3  -9  -3   27.95    4.99
   3   9   4   18.27    5.03
  -3  -9  -4   14.03    4.88
  -3  -9  -5   -1.21    5.19
   3   9   5   18.64    5.17
  -3  -9  -6    0.53    5.41
   3   9   6    7.96    5.15
  -3  -9  -7   -0.29    5.91
   3   9   7   13.04    5.17
  -3  -9  -8   -1.27    6.87
  -3  -9  -9    0.34    6.91
  -3  -9 -10    2.52    7.21
  -3 -10   7    4.14    7.45
  -3 -10   6    5.11    7.01
  -3 -10   5   14.79    6.98
  -3 -10   4   39.17    7.28
  -3 -10   3   21.68    6.90
  -3 -10   2   18.38    6.56
  -3 -10   1   38.20    6.88
  -3 -10   0    8.35    5.98
  -3 -10  -4   22.04    5.50
  -3 -10  -5   28.79    6.15
  -3 -10  -6    6.52    6.27
  -3 -10  -7   44.65    7.62
  -3 -10  -8    3.99    7.22
  -3 -11   4    1.15    7.47
  -3 -11   3    3.36    7.13
  -3 -11   2    6.96    7.28
   4  -8  -2   12.74    6.22
   4  -8  -1    7.23    6.22
   4  -8   0    4.19    5.96
  -4   8   0    2.21    6.95
   4  -8   0    2.53    6.36
   4  -8   1   15.79    6.71
  -4   8  -1    6.55    7.07
   4  -8   1   -3.41    6.41
   4  -8   2   15.23    6.47
   4  -8   2    1.77    6.16
  -4   8  -2    2.73    6.91
   4  -8   3    2.44    6.38
  -4   8  -3    9.13    6.80
   4  -8   4    7.96    7.01
  -4   8  -4    7.65    6.97
   4  -8   5   16.67    8.11
  -4   8  -5    1.24    6.76
   4  -7  -5   -2.91    5.62
   4  -7  -5   16.57    6.33
   4  -7  -4   10.62    5.82
   4  -7  -3    1.79    5.55
   4  -7  -2   13.27    5.94
   4  -7  -2    3.80    5.65
   4  -7  -1   12.41    5.87
   4  -7  -1    3.86    5.69
   4  -7   0   10.83    5.83
  -4   7   0   18.21    6.86
   4  -7   0    2.07    5.79
   4  -7   1    0.53    5.99
   4  -7   1   15.83    6.11
  -4   7  -1    5.34    6.66
   4  -7   2    6.21    6.09
  -4   7  -2    5.07    6.35
   4  -7   3    6.71    6.02
  -4   7  -3   -2.54    6.35
   4  -7   3   -5.91    6.35
   4  -7   4    7.91    6.40
  -4   7  -4    7.07    6.45
   4  -7   4    7.85    7.25
   4  -7   5   -5.30    6.77
  -4   7  -5    6.55    6.28
   4  -7   5   14.17    7.78
   4  -7   6   -9.33    7.03
  -4   7  -6   12.49    6.62
   4  -7   6    3.62    7.66
   4  -7   7   20.50    8.44
   4  -7   7   21.09    7.65
  -4   7  -7   12.21    6.64
   4  -7   8   16.00    8.01
  -4   7  -8    7.15    6.94
   4  -7   8   24.82    8.83
   4  -6  -7    8.23    6.07
   4  -6  -7   10.28    6.14
   4  -6  -6    2.84    5.67
   4  -6  -6    2.99    5.77
   4  -6  -5   11.28    5.65
   4  -6  -5   16.74    5.63
   4  -6  -4   19.20    5.71
   4  -6  -3    8.33    5.44
   4  -6  -3    7.26    5.45
   4  -6  -2   53.62    6.51
   4  -6  -2   59.68    6.44
   4  -6  -1   15.55    5.50
  -4   6   1    4.20    6.05
   4  -6  -1    4.64    5.16
   4  -6   0   -0.47    5.18
  -4   6   0    7.96    5.99
   4  -6   0   -4.20    5.38
   4  -6   1   10.52    5.35
  -4   6  -1    0.51    5.72
   4  -6   2    0.73    5.08
  -4   6  -2    2.31    5.75
   4  -6   2    2.20    5.46
   4  -6   3   -0.91    6.32
   4  -6   3    7.82    5.38
  -4   6  -3   13.49    6.08
  -4   6  -3    7.59    5.81
   4  -6   4    2.11    5.38
  -4   6  -4    2.05    5.99
   4  -6   4    6.28    6.53
  -4   6  -4   -2.05    5.96
  -4   6  -5   23.79    6.27
   4  -6   5   34.03    7.55
   4  -6   6   14.53    6.29
  -4   6  -6   12.89    6.28
   4  -6   6   13.52    7.38
   4  -6   7   15.95    6.84
  -4   6  -7    8.55    6.22
   4  -6   7   16.43    7.78
   4  -6   8   18.32    7.65
  -4   6  -8   13.88    6.72
   4  -6   8    0.80    7.58
   4  -6   9   15.95    7.98
  -4   6  -9    8.65    7.37
   4  -6   9   21.18    8.35
   4  -6  10    7.51    8.39
  -4   6 -10   11.55    7.67
   4  -6  10   15.08    8.50
   4  -5  -9    3.39    6.78
   4  -5  -9    2.73    6.35
   4  -5  -8   -0.84    6.32
   4  -5  -8    6.25    6.10
   4  -5  -7    2.08    5.74
   4  -5  -7    3.64    5.66
   4  -5  -6   15.94    5.73
   4  -5  -6   11.08    5.25
   4  -5  -5   11.53    5.17
   4  -5  -4    0.88    4.77
   4  -5  -4    6.69    5.06
   4  -5  -3   49.22    5.89
   4  -5  -3   55.39    6.12
   4  -5  -2   16.50    4.89
   4  -5  -2    7.42    5.01
  -4   5   2   16.68    5.45
   4  -5  -1    4.85    4.61
  -4   5   1   10.35    5.30
   4  -5  -1   -1.23    4.62
   4  -5   0   26.09    5.12
  -4   5   0   13.34    5.24
   4  -5   0   20.07    4.87
   4  -5   1    3.01    4.76
   4  -5   1    4.72    4.83
  -4   5  -1    5.25    5.26
  -4   5  -1    0.23    5.14
   4  -5   2    6.51    4.90
  -4   5  -2    5.22    5.07
  -4   5  -2    7.55    4.98
   4  -5   2    5.53    5.16
  -4   5  -3   16.44    5.46
   4  -5   3   12.86    5.08
  -4   5  -3   12.08    5.15
   4  -5   3   12.21    5.65
   4  -5   4    0.48    4.93
  -4   5  -4    2.75    5.12
   4  -5   4    2.12    6.06
  -4   5  -4    5.04    5.18
   4  -5   5   51.23    7.33
   4  -5   5   49.07    6.32
  -4   5  -5   29.30    5.86
  -4   5  -5   42.83    6.28
   4  -5   6    9.62    5.71
  -4   5  -6   11.34    5.85
   4  -5   6   14.58    6.95
   4  -5   7   16.95    6.54
  -4   5  -7    3.97    6.13
   4  -5   7    6.54    6.99
   4  -5   8   21.53    7.00
  -4   5  -8   12.06    6.72
   4  -5   8   14.23    7.48
   4  -5   9   16.72    7.14
   4  -5   9   14.86    7.50
   4  -5  10   -0.38    7.24
   4  -5  11   10.73    7.58
   4  -4 -10   14.62    7.07
   4  -4  -9    5.42    6.53
   4  -4  -9    5.91    5.93
   4  -4  -8   -3.80    6.19
   4  -4  -8    4.59    5.65
   4  -4  -7    1.73    5.20
   4  -4  -7    7.36    5.20
   4  -4  -6   -1.36    5.03
   4  -4  -6    4.50    4.81
   4  -4  -5    0.83    4.62
   4  -4  -5    5.82    4.66
   4  -4  -4   21.44    5.05
   4  -4  -4   18.78    4.86
   4  -4  -3    9.41    4.63
   4  -4  -3    9.34    4.37
   4  -4  -2    6.22    4.26
  -4   4   2    6.73    4.56
   4  -4  -2   17.06    4.18
   4  -4  -1   24.52    4.54
  -4   4   1   13.88    4.87
   4  -4  -1   11.48    4.22
   4  -4   0   14.27    4.18
   4  -4   0   19.84    4.35
  -4   4   0   14.85    4.48
   4  -4   0   11.49    4.13
  -4   4   0   16.67    4.78
   4  -4   1    7.67    4.26
  -4   4  -1    3.58    4.38
  -4   4  -1    5.72    4.96
   4  -4   1    2.84    4.16
   4  -4   2   34.05    4.81
  -4   4  -2   34.87    5.09
   4  -4   2   31.88    5.28
  -4   4  -2   43.69    5.42
   4  -4   3   29.10    4.82
  -4   4  -3   30.28    5.04
   4  -4   3   33.76    5.92
  -4   4  -3   35.42    5.35
   4  -4   4    4.22    4.43
  -4   4  -4    3.68    4.66
   4  -4   4    8.56    5.62
  -4   4  -4    4.99    4.75
   4  -4   5   21.60    5.32
  -4   4  -5   25.76    5.59
  -4   4  -5   29.35    5.27
   4  -4   5   23.32    6.18
   4  -4   6   30.42    5.47
  -4   4  -6   17.44    5.50
   4  -4   6   17.26    6.52
  -4   4  -6   20.81    5.17
   4  -4   7   42.45    6.67
   4  -4   7   42.51    7.56
   4  -4   8   15.48    6.39
   4  -4   8   24.28    7.11
   4  -4   9   18.51    7.10
   4  -4   9   26.69    7.44
   4  -4  10    0.72    6.97
   4  -4  11   12.62    7.62
   4  -3 -11   -4.26    7.32
   4  -3 -10   12.76    6.75
   4  -3  -9   14.01    6.43
   4  -3  -9    8.69    5.72
   4  -3  -8    6.60    6.03
   4  -3  -8    9.16    5.22
  -4   3   8   18.95    7.11
   4  -3  -7   11.89    5.19
   4  -3  -7   12.71    5.02
   4  -3  -6   -1.06    4.61
   4  -3  -6    5.38    4.26
   4  -3  -5    7.83    4.50
   4  -3  -5   15.53    4.62
   4  -3  -5   12.63    4.00
   4  -3  -4   59.77    5.93
   4  -3  -4   70.76    5.83
   4  -3  -3   45.22    5.06
   4  -3  -3   39.78    4.67
   4  -3  -2   22.28    4.00
   4  -3  -2   20.93    4.27
  -4   3   2   21.46    4.44
   4  -3  -1   27.36    4.02
   4  -3  -1   26.10    4.21
  -4   3   1   25.58    4.39
   4  -3  -1   22.82    3.67
  -4   3   1   19.78    4.47
   4  -3   0   -1.08    3.48
   4  -3   0    2.57    3.52
  -4   3   0    0.17    3.72
   4  -3   0    7.68    3.37
  -4   3   0    5.43    4.22
   4  -3   1  234.77   13.03
  -4   3  -1  244.14   13.15
   4  -3   1  233.37   13.08
  -4   3  -1  246.20   13.22
   4  -3   2   13.54    3.86
  -4   3  -2   10.12    3.91
  -4   3  -2   10.28    4.23
   4  -3   2   10.95    4.32
   4  -3   3    2.25    4.37
   4  -3   3    4.01    3.77
  -4   3  -3    3.69    4.06
  -4   3  -3    3.68    4.25
   4  -3   4   79.04    6.39
  -4   3  -4  100.51    7.00
   4  -3   4   81.77    7.58
   4  -3   5   13.73    4.53
   4  -3   5   23.03    5.73
   4  -3   6   61.25    6.26
   4  -3   6   64.36    7.46
   4  -3   7   27.06    5.46
   4  -3   7   17.87    6.34
   4  -3   8   11.44    5.43
   4  -3   8    3.84    6.33
  -4   3  -9   43.44    6.99
   4  -3   9   25.03    7.20
  -4   3 -10   31.60    7.59
   4  -3  10   34.73    7.12
  -4   3 -11    6.77    7.61
   4  -3  11   13.10    6.86
  -4   3 -12   10.86    7.98
  -4   3 -12   10.82    7.33
  -4   3 -13   18.83    8.94
  -4   3 -13   -3.69    7.54
   4  -2 -12    3.91    7.30
   4  -2 -11   -0.69    6.85
  -4   2  11   15.77    8.04
   4  -2 -10   11.38    6.72
  -4   2  10    6.37    7.54
   4  -2  -9   13.30    5.87
  -4   2   9    3.99    7.41
  -4   2   8   27.50    7.41
   4  -2  -8   48.10    6.38
   4  -2  -7    7.27    4.35
   4  -2  -7   -4.98    5.20
   4  -2  -7    1.70    4.48
  -4   2   7   -0.99    6.64
   4  -2  -6   12.36    4.45
   4  -2  -6    8.12    4.45
   4  -2  -6   12.10    3.95
  -4   2   6    3.77    6.38
   4  -2  -5    3.91    4.02
   4  -2  -5    6.70    4.03
   4  -2  -5    3.62    3.61
  -4   2   5    9.72    6.03
   4  -2  -4   17.30    4.34
   4  -2  -4   19.75    4.02
  -4   2   4   18.34    5.25
   4  -2  -3   74.23    6.22
   4  -2  -3   92.02    6.02
   4  -2  -2    5.14    3.72
  -4   2   2    3.37    3.40
   4  -2  -2   -0.75    2.77
   4  -2  -2    4.22    3.11
  -4   2   2    0.80    3.71
   4  -2  -1    1.91    3.42
  -4   2   1    0.71    3.26
   4  -2  -1    0.80    2.91
  -4   2   1   -0.16    3.80
   4  -2  -1    0.39    2.98
   4  -2   0   14.44    3.08
   4  -2   0   15.59    3.59
  -4   2   0   13.86    3.38
   4  -2   0    9.96    3.27
  -4   2   0   11.73    3.76
   4  -2   1    1.82    3.20
  -4   2  -1   -1.43    3.23
  -4   2  -1    3.16    3.41
   4  -2   1   -1.00    3.40
   4  -2   2    6.82    3.19
  -4   2  -2    7.48    3.21
   4  -2   2    6.70    3.62
  -4   2  -2    6.87    3.69
   4  -2   3    2.44    3.19
  -4   2  -3    3.21    3.68
   4  -2   3    1.20    3.98
   4  -2   4   34.14    4.06
   4  -2   4   36.08    5.30
   4  -2   5   21.56    4.05
   4  -2   5   29.17    5.32
   4  -2   6    6.00    3.80
  -4   2  -6    1.96    4.42
   4  -2   6    3.67    5.05
   4  -2   7    3.73    4.09
  -4   2  -7    6.73    4.68
   4  -2   7    6.42    5.53
  -4   2  -8   24.07    5.59
   4  -2   8   21.93    6.50
  -4   2  -9   15.46    6.12
   4  -2   9   10.25    6.06
  -4   2  -9   14.49    5.05
  -4   2 -10    3.65    5.29
  -4   2 -10    6.82    6.23
   4  -2  10   15.65    6.51
  -4   2 -11   -0.66    6.60
  -4   2 -11   12.66    6.48
  -4   2 -12   13.36    7.91
  -4   2 -12   17.63    6.92
  -4   2 -13  -15.54    8.00
  -4   2 -13    2.16    7.25
  -4   2 -14   -6.12    8.67
  -4   2 -14    9.60    8.40
   4  -1 -12    1.34    6.49
  -4   1  12   12.06    8.22
   4  -1 -11    4.89    6.37
  -4   1  11   18.58    8.17
   4  -1 -10    2.19    6.51
  -4   1  10   -0.37    7.11
   4  -1  -9   35.39    6.20
  -4   1   9   22.31    7.58
   4  -1  -8   12.87    5.40
  -4   1   8    4.76    6.64
   4  -1  -7   21.64    4.79
  -4   1   7   15.04    6.66
   4  -1  -6   75.03    6.45
   4  -1  -6   77.99    5.90
   4  -1  -6   86.84    6.55
  -4   1   6   81.47    8.10
   4  -1  -5   31.73    4.25
   4  -1  -5   28.23    4.18
   4  -1  -5   26.08    3.77
  -4   1   5   33.09    5.97
   4  -1  -4   57.49    5.21
   4  -1  -4   61.65    4.99
  -4   1   4   70.76    6.67
   4  -1  -3  102.79    7.14
   4  -1  -3  101.43    6.47
   4  -1  -2    6.93    2.57
   4  -1  -2    4.95    3.35
   4  -1  -2    4.06    2.63
  -4   1   2    4.59    2.78
  -4   1   2   -0.14    3.15
   4  -1  -1  130.10    7.81
   4  -1  -1  144.25    7.47
  -4   1   1  118.02    7.45
   4  -1  -1  138.67    7.54
  -4   1   1  122.81    7.71
   4  -1   0  167.18    9.44
   4  -1   0  182.71    9.09
  -4   1   0  162.88    9.17
   4  -1   0  169.92    9.28
  -4   1   0  155.19    9.37
   4  -1   1   69.67    4.94
  -4   1  -1   66.77    4.80
   4  -1   1   67.48    5.06
   4  -1   2   97.85    6.43
  -4   1  -2  114.18    6.53
   4  -1   2   99.85    6.75
   4  -1   3  127.55    7.66
   4  -1   3  140.47    8.32
   4  -1   4   69.14    4.94
   4  -1   4   61.04    5.73
   4  -1   5   55.67    4.67
  -4   1  -5   60.19    5.14
   4  -1   5   61.05    5.92
   4  -1   6   44.98    4.46
  -4   1  -6   52.09    5.12
   4  -1   6   52.59    5.97
   4  -1   7   36.77    4.43
  -4   1  -7   47.21    5.08
  -4   1  -7   36.53    4.53
  -4   1  -7   41.80    5.35
   4  -1   7   38.51    5.80
  -4   1  -8   95.94    7.30
   4  -1   8   87.52    7.70
  -4   1  -8   85.70    6.82
  -4   1  -8   83.67    7.44
  -4   1  -9    9.84    4.94
  -4   1  -9    9.07    5.66
   4  -1   9   11.64    5.65
  -4   1  -9    7.45    5.56
  -4   1 -10   56.10    6.69
  -4   1 -10   49.83    7.10
   4  -1  10   52.20    6.95
  -4   1 -10   49.01    7.23
  -4   1 -11   10.68    6.87
  -4   1 -11   24.65    6.33
  -4   1 -12   -7.07    7.57
  -4   1 -12   -1.89    6.73
  -4   1 -13   -3.78    8.13
  -4   1 -13   29.84    7.89
  -4   1 -14   -2.37    8.70
  -4   1 -14  -15.33    8.03
   4   0 -12   11.78    6.66
  -4   0  12   15.49    8.21
   4   0 -11   -2.15    6.20
  -4   0  11    6.05    7.87
   4   0 -10   17.03    6.36
  -4   0  10   15.00    7.50
   4   0  -9    9.75    5.75
  -4   0   9   11.52    7.15
   4   0  -8   11.71    4.52
   4   0  -8    0.25    5.20
  -4   0   8    7.31    6.55
  -4   0   7   44.22    6.86
   4   0  -7   38.23    5.33
   4   0  -6    2.79    4.10
   4   0  -6   12.88    4.04
   4   0  -5   26.79    4.42
   4   0  -5   26.90    3.92
   4   0  -4   49.79    4.96
   4   0  -4   52.81    3.97
   4   0  -4   55.03    4.46
   4   0  -3   10.36    3.17
   4   0  -3    7.14    2.68
   4   0  -2   38.66    3.98
  -4   0   2   43.77    3.80
   4   0  -2   40.72    2.96
   4   0  -2   43.25    3.35
  -4   0   2   32.41    3.25
   4   0  -2   38.02    3.50
   4   0  -1   53.45    4.18
   4   0  -1   41.02    3.33
  -4   0   1   47.58    3.57
   4   0  -1   48.73    3.91
  -4   0   1   46.87    3.81
   4   0   0  355.38   18.50
   4   0   0  372.60   18.13
  -4   0   0  345.00   18.18
   4   0   0  382.30   18.09
   4   0   0  372.23   18.46
   4   0   1 1126.01   55.66
  -4   0  -1 1129.77   55.46
   4   0   1 1201.51   55.32
   4   0   1 1119.94   55.72
   4   0   2    9.95    2.60
   4   0   2   13.04    3.11
   4   0   2   12.50    1.72
   4   0   2    9.76    1.39
   4   0   3   45.38    3.84
  -4   0  -3   48.86    3.90
   4   0   3   49.73    2.96
   4   0   3   39.67    2.80
   4   0   3   43.10    2.97
   4   0   3   45.47    4.28
   4   0   4   43.22    3.68
   4   0   4   42.42    4.59
   4   0   4   39.11    3.00
  -4   0  -4   48.12    3.99
  -4   0  -4   36.47    4.08
   4   0   5   57.62    4.52
   4   0   5   65.40    4.17
  -4   0  -5   65.37    5.11
   4   0   5   60.73    5.71
   4   0   6   11.03    2.79
   4   0   6   14.14    2.74
   4   0   6   13.35    4.52
  -4   0  -6   17.73    3.83
  -4   0  -6   13.24    4.24
  -4   0  -6   14.46    3.14
   4   0   7    0.45    3.34
  -4   0  -7   -0.94    4.02
   4   0   7    3.53    4.26
  -4   0  -7   -1.94    3.32
  -4   0  -7    8.52    4.38
   4   0   8   38.61    5.08
  -4   0  -8   29.51    4.71
  -4   0  -8   41.09    5.64
  -4   0  -8   41.99    5.60
   4   0   8   43.02    5.68
   4   0   9    9.85    5.05
  -4   0  -9   24.82    5.65
  -4   0  -9   17.62    5.74
   4   0   9   21.23    5.25
  -4   0  -9   12.36    4.50
   4   0  10    8.31    5.71
  -4   0 -10   10.73    6.25
  -4   0 -10    9.33    5.29
  -4   0 -10   20.39    6.31
   4   0  11   14.61    6.60
  -4   0 -11   13.18    7.22
  -4   0 -11    4.63    5.84
  -4   0 -11    8.74    6.29
   4   0  12    7.47    6.76
  -4   0 -12   13.59    6.65
  -4   0 -12   -0.70    7.46
  -4   0 -13    6.55    7.09
  -4   0 -13    6.64    8.19
  -4   0 -14   24.88    8.75
  -4   0 -14   13.19    7.13
   4   1 -12   18.71    6.66
  -4  -1  12   18.07    8.12
   4   1 -11   16.09    6.06
  -4  -1  11    7.57    7.87
   4   1 -10   11.37    5.72
  -4  -1  10    4.73    7.23
   4   1  -9   15.06    5.17
  -4  -1   9   15.64    6.36
   4   1  -9   20.46    5.74
  -4  -1   9   11.19    7.04
   4   1  -8   49.90    5.88
  -4  -1   8   50.25    6.80
   4   1  -8   57.06    6.26
   4   1  -7   44.00    5.07
  -4  -1   7   28.37    5.82
   4   1  -7   31.42    5.21
   4   1  -6   21.71    4.56
   4   1  -6   13.27    4.22
   4   1  -5  163.35   10.33
   4   1  -5  186.27   10.04
   4   1  -4    7.36    3.74
   4   1  -4   18.71    3.07
   4   1  -3  133.18    7.78
   4   1  -3  137.38    6.89
   4   1  -3  133.18    7.18
   4   1  -2  191.67   10.37
  -4  -1   2  176.56    9.68
   4   1  -2  202.61    9.79
   4   1  -2  208.09    9.77
  -4  -1   2  185.74    9.56
  -4  -1   2  169.32    9.76
   4   1  -1    3.56    2.01
   4   1  -1    4.90    2.68
  -4  -1   1    0.39    1.66
  -4  -1   1    1.93    1.70
   4   1  -1    4.84    1.65
   4   1  -1    2.49    2.56
  -4  -1   1    6.24    2.23
   4   1  -1    4.97    1.85
   4   1   0 1951.34   95.49
  -4  -1   0 2064.75   95.03
   4   1   0 2069.85   95.04
  -4  -1   0 1810.76   95.02
   4   1   0 2100.66   95.05
   4   1   0 1875.68   95.47
   4   1   0 1975.76   95.16
   4   1   1  240.45   12.56
  -4  -1  -1  253.52   12.28
   4   1   1  252.55   12.03
   4   1   1  239.59   12.62
  -4  -1  -1  228.34   11.91
  -4  -1  -2   21.11    1.86
   4   1   2   26.02    3.19
   4   1   2   20.03    2.70
  -4  -1  -2   22.92    2.10
   4   1   2   19.92    2.06
   4   1   2   19.04    2.07
   4   1   2   17.31    1.98
   4   1   3  280.90   14.33
  -4  -1  -3  289.49   14.10
  -4  -1  -3  276.76   14.32
   4   1   3  272.75   14.09
   4   1   3  294.70   14.07
   4   1   3  276.08   14.70
   4   1   3  269.92   14.04
  -4  -1  -3  277.17   14.52
  -4  -1  -3  301.89   14.07
   4   1   4   82.70    5.16
  -4  -1  -4   94.63    4.90
  -4  -1  -4   71.65    5.30
   4   1   4   96.38    4.85
   4   1   4   80.30    5.79
   4   1   4   79.29    4.88
  -4  -1  -4   78.73    5.63
   4   1   5  109.09    6.14
   4   1   5   99.48    6.21
  -4  -1  -5  106.48    6.69
  -4  -1  -5  108.84    6.05
   4   1   5  112.78    7.03
  -4  -1  -5  107.27    6.08
  -4  -1  -5  108.24    6.97
  -4  -1  -6  456.81   23.69
  -4  -1  -6  481.44   23.84
  -4  -1  -6  474.61   23.05
   4   1   6  452.63   23.74
  -4  -1  -6  482.48   23.23
   4   1   6  455.23   23.25
   4   1   7   45.44    4.52
  -4  -1  -7   48.42    5.60
   4   1   7   50.00    5.12
  -4  -1  -7   59.61    4.59
  -4  -1  -7   46.37    5.64
  -4  -1  -8  122.13    8.28
   4   1   8  109.26    7.57
   4   1   8  105.45    7.75
  -4  -1  -8  126.70    7.64
  -4  -1  -8  108.79    8.65
  -4  -1  -9  125.94    9.53
   4   1   9  135.23    9.21
  -4  -1  -9  141.67    9.80
  -4  -1  -9  141.16    8.95
   4   1  10    9.54    5.70
  -4  -1 -10    3.47    6.05
  -4  -1 -10    5.84    6.26
  -4  -1 -10   -4.57    4.96
   4   1  11   31.66    6.56
  -4  -1 -11   34.18    7.05
  -4  -1 -11   31.31    7.33
  -4  -1 -11   24.79    6.04
   4   1  12   45.92    7.49
  -4  -1 -12   45.06    8.16
  -4  -1 -12   34.39    7.66
  -4  -1 -12   28.47    6.67
   4   1  13   12.48    7.58
  -4  -1 -13   13.16    8.00
   4   1  14   20.84    8.02
  -4  -1 -14   28.72    8.30
   4   1  15   21.29    8.14
  -4  -1 -15   20.59    8.25
  -4  -2  13    0.77    8.21
  -4  -2  12    8.96    7.67
  -4  -2  12   -1.58    7.82
  -4  -2  11    2.86    7.65
  -4  -2  11   -4.60    7.90
   4   2 -10    1.42    5.27
  -4  -2  10    3.01    7.06
   4   2 -10   10.51    5.62
  -4  -2  10    1.83    7.45
   4   2  -9   25.28    5.68
  -4  -2   9   26.28    6.67
   4   2  -9   31.74    5.88
   4   2  -8   -3.90    4.81
  -4  -2   8    3.77    5.44
   4   2  -8    7.22    5.31
   4   2  -7    4.98    4.74
  -4  -2   7   13.68    5.27
   4   2  -7    3.85    4.67
   4   2  -6   38.81    5.41
   4   2  -6   45.93    5.37
   4   2  -5    5.52    3.91
   4   2  -5   -4.94    4.11
   4   2  -4    4.94    3.67
   4   2  -4   -0.85    2.26
   4   2  -4   -0.51    3.36
   4   2  -3   17.06    3.89
  -4  -2   3   18.73    2.96
   4   2  -3   22.10    2.72
   4   2  -2    1.38    3.25
  -4  -2   2    2.77    2.22
   4   2  -2    1.24    2.11
  -4  -2   2    0.95    1.73
   4   2  -1   46.72    4.09
   4   2  -1   39.61    2.65
  -4  -2   1   34.65    3.04
  -4  -2   1   35.19    2.34
  -4  -2   1   37.10    2.76
   4   2  -1   35.27    3.15
   4   2  -1   37.85    2.71
   4   2   0    3.26    2.74
  -4  -2   0    1.56    1.79
  -4  -2   0    1.79    1.23
   4   2   0    3.96    1.15
  -4  -2   0    1.32    1.29
   4   2   0    0.37    1.72
   4   2   0    2.21    2.20
   4   2   1   15.27    2.65
   4   2   1   14.12    2.81
  -4  -2  -1   14.15    1.96
   4   2   1   18.20    1.59
   4   2   1   13.07    2.73
   4   2   1    9.11    1.19
  -4  -2  -1   13.54    2.22
  -4  -2  -1   12.99    1.69
   4   2   2  208.84   10.84
  -4  -2  -2  202.15   10.41
  -4  -2  -2  207.14   10.46
   4   2   2  203.71   10.39
   4   2   2  201.33   11.06
   4   2   2  198.16   10.57
  -4  -2  -2  230.36   10.50
  -4  -2  -2  199.12   10.75
  -4  -2  -3    7.25    1.78
   4   2   3    8.64    2.39
  -4  -2  -3   12.33    1.66
  -4  -2  -3    8.14    2.11
   4   2   3    6.80    1.93
   4   2   3   11.83    3.01
   4   2   3    5.09    2.10
  -4  -2  -3   10.89    2.79
   4   2   4   46.18    3.54
   4   2   4   48.85    3.69
  -4  -2  -4   50.03    3.81
  -4  -2  -4   54.17    3.84
   4   2   4   57.37    4.45
  -4  -2  -4   60.50    4.54
  -4  -2  -4   47.99    3.12
  -4  -2  -5   49.93    3.92
  -4  -2  -5   51.11    4.42
   4   2   5   47.80    4.54
   4   2   5   59.35    4.08
  -4  -2  -5   51.84    3.46
  -4  -2  -5   50.35    4.85
   4   2   6    9.20    3.22
  -4  -2  -6    5.24    3.73
  -4  -2  -6    5.52    2.69
  -4  -2  -6    7.45    2.50
   4   2   6    6.85    2.94
   4   2   7    3.14    3.25
  -4  -2  -7   -3.31    3.89
  -4  -2  -7    6.28    3.02
   4   2   7    1.95    3.41
  -4  -2  -7    3.38    3.06
   4   2   8   24.98    4.53
  -4  -2  -8   23.26    5.21
  -4  -2  -8   26.80    4.31
   4   2   9   56.05    5.84
  -4  -2  -9   50.50    6.72
   4   2  10    3.46    5.06
  -4  -2 -10   10.00    6.06
   4   2  11    2.21    5.81
  -4  -2 -11   -1.54    6.25
   4   2  12    5.15    6.28
  -4  -2 -12    6.84    7.23
   4   2  13   19.22    7.40
  -4  -2 -13   13.75    7.40
   4   2  14   13.77    7.32
  -4  -2 -14   14.22    7.95
   4   2  15    9.66    7.94
  -4  -2 -15   21.66    8.50
  -4  -3  13   15.77    8.85
  -4  -3  12   16.06    8.70
  -4  -3  12   24.58    8.67
  -4  -3  11   -5.95    7.91
  -4  -3  11    5.37    7.79
   4   3 -10    8.39    6.03
  -4  -3  10    3.39    6.80
   4   3  -9   32.13    6.25
  -4  -3   9   33.62    7.03
   4   3  -8    4.88    5.41
  -4  -3   8   14.96    5.95
   4   3  -7   65.85    6.94
   4   3  -6  115.91    8.47
   4   3  -5   25.60    5.02
   4   3  -4  224.74   12.63
   4   3  -4  211.14   11.43
   4   3  -3   92.38    6.59
   4   3  -3   76.75    5.10
  -4  -3   3   75.46    5.23
   4   3  -2   49.48    4.08
   4   3  -2   60.89    5.27
  -4  -3   2   52.97    4.04
   4   3  -1  375.75   18.75
   4   3  -1  354.56   17.98
  -4  -3   1  350.28   17.77
   4   3   0  326.78   15.87
   4   3   0  311.96   15.21
  -4  -3   0  289.03   14.97
  -4  -3   0  287.82   14.80
   4   3   1  218.24   10.64
  -4  -3  -1  183.43    9.66
   4   3   1  205.60   10.12
  -4  -3  -1  178.15    9.34
  -4  -3  -1  189.64    9.75
   4   3   2  388.87   18.19
  -4  -3  -2  353.89   17.44
   4   3   2  388.73   18.13
  -4  -3  -2  338.19   17.34
  -4  -3  -2  360.40   17.79
   4   3   2  352.16   17.76
  -4  -3  -2  343.89   17.72
   4   3   3  108.60    5.88
   4   3   3   98.96    6.06
  -4  -3  -3   91.20    5.56
  -4  -3  -3  105.74    5.93
   4   3   3   90.11    6.24
  -4  -3  -4  826.80   41.22
  -4  -3  -4  856.51   41.30
   4   3   4  850.49   41.59
   4   3   4  864.76   41.27
  -4  -3  -5  167.12    9.45
  -4  -3  -5  171.55    9.16
   4   3   5  157.79    9.47
   4   3   5  170.53    9.24
  -4  -3  -6   18.28    3.90
  -4  -3  -6   19.60    3.19
   4   3   6   19.34    3.73
   4   3   6   24.85    3.67
   4   3   7  279.00   14.59
  -4  -3  -7  257.37   14.93
  -4  -3  -7  275.53   14.40
  -4  -3  -8   36.43    6.02
  -4  -3  -8   39.49    4.69
   4   3   8   44.86    5.14
  -4  -3  -9  211.91   12.84
   4   3   9  205.86   12.27
   4   3  10   95.79    8.22
  -4  -3 -10  114.20    9.17
   4   3  11   15.01    6.15
  -4  -3 -11   12.40    6.60
   4   3  12   27.41    7.14
  -4  -3 -12   29.68    7.42
   4   3  13   49.96    7.93
  -4  -3 -13   44.29    8.46
   4   3  14    7.45    7.81
  -4  -3 -14    3.07    7.38
   4   3  15   11.44    8.07
  -4  -4  12   -7.29    8.50
  -4  -4  12    0.39    8.01
   4   4 -11    8.99    6.39
  -4  -4  11    2.65    8.12
   4   4 -10    5.79    6.13
  -4  -4  10    5.83    7.33
   4   4  -9    8.65    6.01
  -4  -4   9   17.67    6.90
   4   4  -8   48.34    6.82
   4   4  -7    7.13    5.71
   4   4  -6    6.12    5.39
   4   4  -5   97.66    8.34
   4   4  -4   -0.87    5.02
  -4  -4   4    6.34    3.52
   4   4  -3   69.05    6.61
  -4  -4   3   59.06    4.82
   4   4  -3   62.08    4.78
   4   4  -2    9.30    4.58
  -4  -4   2    5.93    2.78
   4   4  -2    9.74    2.98
   4   4  -1  136.35    8.87
   4   4  -1  129.36    7.51
  -4  -4   1  123.76    7.37
   4   4   0  502.96   25.67
   4   4   0  525.93   24.94
  -4  -4   0  511.01   24.71
  -4  -4   0  481.98   24.33
   4   4   1    1.24    3.36
  -4  -4  -1    7.33    2.01
   4   4   1   -0.13    2.72
   4   4   2   48.34    4.44
  -4  -4  -2   42.69    4.00
   4   4   2   56.73    4.07
   4   4   2   46.59    4.07
  -4  -4  -3   23.86    2.74
  -4  -4  -3   22.76    3.17
   4   4   3   26.60    3.28
   4   4   3   31.33    3.48
   4   4   4    1.28    3.20
  -4  -4  -4    4.20    2.96
  -4  -4  -4    3.63    2.69
   4   4   4    3.14    2.87
  -4  -4  -5    2.44    3.67
  -4  -4  -5    6.44    3.20
   4   4   5    3.27    3.17
  -4  -4  -6   50.59    5.52
  -4  -4  -6   53.81    4.73
   4   4   6   48.20    4.61
  -4  -4  -7   32.92    5.69
  -4  -4  -7   30.83    4.36
   4   4   7   43.56    4.79
  -4  -4  -8    2.99    5.51
  -4  -4  -8    1.53    4.01
   4   4   8   11.78    4.58
  -4  -4  -9   10.24    5.70
  -4  -4  -9   12.18    4.52
   4   4   9   16.34    5.13
  -4  -4 -10   18.65    6.46
  -4  -4 -10   16.79    5.14
   4   4  10   16.48    5.90
  -4  -4 -11   11.16    6.80
   4   4  11   15.70    6.36
  -4  -4 -12   -6.87    7.07
   4   4  12   12.63    6.54
  -4  -4 -13    4.22    7.55
   4   4  13   -4.53    7.11
  -4  -4 -14   10.03    7.84
   4   4  14   13.66    7.92
  -4  -5  12   -2.87    8.64
   4   5 -11   22.63    7.07
  -4  -5  11   17.43    8.47
   4   5 -10    1.71    6.28
  -4  -5  10   17.34    7.74
   4   5  -9   23.37    7.04
   4   5  -8   39.97    7.30
   4   5  -7   20.74    6.63
  -4  -5   7   12.10    4.17
   4   5  -6   83.82    8.86
  -4  -5   6   95.63    6.81
   4   5  -5   34.92    6.51
  -4  -5   5   19.25    4.37
   4   5  -4   79.26    7.71
  -4  -5   4   68.95    5.82
   4   5  -3  398.48   19.59
  -4  -5   3  326.25   17.71
   4   5  -2   10.30    5.20
  -4  -5   2   11.45    3.39
   4   5  -2   12.23    3.48
   4   5  -1  124.11    8.84
   4   5  -1  124.02    7.60
  -4  -5   1  126.16    7.46
   4   5   0  345.96   17.60
   4   5   0  307.23   16.67
  -4  -5   0  327.07   16.54
   4   5   1   26.80    4.22
   4   5   1   24.58    3.52
  -4  -5  -1   21.01    3.20
   4   5   2   93.09    6.06
   4   5   2   85.63    6.08
  -4  -5  -2   88.21    5.92
   4   5   2   94.94    6.08
   4   5   3  528.85   26.03
  -4  -5  -3  497.98   25.81
   4   5   3  539.18   25.99
   4   5   4  178.95    9.84
  -4  -5  -4  163.05    9.61
   4   5   4  176.48    9.80
   4   5   5  342.61   17.46
  -4  -5  -5  329.59   17.66
  -4  -5  -5  328.19   17.41
   4   5   5  336.90   17.34
   4   5   6  163.29    9.45
  -4  -5  -6  144.84    9.82
  -4  -5  -6  158.90    9.42
   4   5   6  154.96    9.35
   4   5   7   40.79    5.21
  -4  -5  -7   42.62    5.43
   4   5   7   41.02    5.18
  -4  -5  -8  107.98    8.39
  -4  -5  -8   84.84    7.36
   4   5   8  104.30    7.61
  -4  -5  -9   73.00    8.07
  -4  -5  -9   60.94    6.79
   4   5   9   81.49    7.13
   4   5  10   97.50    8.69
  -4  -5 -10   94.15    9.12
  -4  -5 -10   96.97    8.21
  -4  -5 -11  119.85    9.72
  -4  -5 -11   86.80    8.55
   4   5  11  102.77    9.50
  -4  -5 -12   16.78    7.40
   4   5  12   22.87    7.35
  -4  -5 -13   42.87    8.18
   4   5  13   39.70    8.70
  -4  -5 -14   33.76    8.30
   4   5  14    8.17    8.55
  -4  -6  11   15.58    8.26
   4   6  -9    5.50    6.53
   4   6  -8    2.96    6.83
  -4  -6   8   13.50    5.16
   4   6  -7   17.03    6.78
  -4  -6   7    9.82    4.84
   4   6  -6    3.31    6.58
  -4  -6   6    2.61    4.43
   4   6  -5   32.06    6.90
  -4  -6   5   26.25    4.90
   4   6  -4   87.60    8.22
  -4  -6   4   71.83    6.07
   4   6  -3   25.32    6.01
  -4  -6   3   16.88    4.19
   4   6  -2   18.28    5.61
  -4  -6   2   22.53    4.04
   4   6  -1   38.66    5.45
   4   6  -1   33.78    4.41
  -4  -6   1   33.38    4.11
   4   6   0   13.18    3.89
  -4  -6   0    9.44    3.40
   4   6   0    1.59    3.54
  -4  -6   0   11.05    3.00
   4   6   1   61.35    5.14
  -4  -6  -1   50.91    4.61
   4   6   2    4.11    3.38
  -4  -6  -2    3.14    3.25
   4   6   2    1.14    3.58
   4   6   3   71.16    5.64
  -4  -6  -3   66.34    5.28
   4   6   3   71.83    5.63
   4   6   4  187.28   10.63
   4   6   4  197.78   10.82
  -4  -6  -4  177.79   10.54
   4   6   5   19.23    4.01
  -4  -6  -5   18.55    4.07
   4   6   5   22.24    4.38
  -4  -6  -6    2.95    4.31
   4   6   6    3.74    4.09
   4   6   6    3.23    3.99
  -4  -6  -7   24.14    5.38
  -4  -6  -7   15.33    4.90
   4   6   7   24.97    4.82
  -4  -6  -8   26.80    5.93
  -4  -6  -8   15.20    5.42
   4   6   8   18.34    5.31
  -4  -6  -9   -3.04    5.89
  -4  -6  -9    2.30    5.59
   4   6   9   -1.02    5.37
  -4  -6 -10    4.09    6.58
  -4  -6 -10    4.36    5.96
   4   6  10    4.31    6.03
  -4  -6 -11    3.67    6.86
  -4  -6 -11    2.60    5.95
   4   6  11    9.59    6.70
  -4  -6 -12    5.40    7.11
  -4  -6 -12    1.49    6.22
   4   6  12    1.41    7.13
  -4  -6 -13   20.03    7.61
   4   6  13   23.86    8.38
  -4  -7   9   10.77    6.06
  -4  -7   8    3.24    5.52
  -4  -7   7   38.79    6.00
  -4  -7   6   -0.25    5.12
  -4  -7   5   63.35    6.44
  -4  -7   5   84.67    6.87
  -4  -7   4   21.52    4.66
  -4  -7   3   -1.59    4.13
  -4  -7   2  202.73   11.54
  -4  -7   1   24.09    4.33
   4   7   0   30.74    4.83
  -4  -7   0   29.58    4.29
  -4  -7   0   33.61    4.02
   4   7   1  269.63   14.43
  -4  -7  -1  269.98   14.16
  -4  -7  -1  253.01   13.92
   4   7   2    4.18    3.96
  -4  -7  -2    3.12    3.62
   4   7   3  279.66   15.43
  -4  -7  -3  280.99   15.11
   4   7   3  303.08   15.55
   4   7   4  207.31   11.95
  -4  -7  -4  208.41   11.93
   4   7   4  215.39   12.02
   4   7   5    2.06    4.11
  -4  -7  -5   12.33    4.56
   4   7   5    6.88    4.21
  -4  -7  -6   97.56    7.53
   4   7   6   96.03    7.60
  -4  -7  -7  131.75    9.49
   4   7   7  133.23    9.03
  -4  -7  -8   50.29    6.67
   4   7   8   40.61    6.10
  -4  -7  -9   93.83    8.44
   4   7   9   99.35    8.36
  -4  -7 -10   39.24    7.29
  -4  -7 -10   29.68    7.07
   4   7  10   32.83    6.84
  -4  -7 -11   11.66    7.09
  -4  -7 -11    9.11    6.94
   4   7  11   13.85    6.84
  -4  -7 -12   68.63    8.74
  -4  -7 -12   69.64    8.76
   4   7  12   50.81    8.87
  -4  -7 -13   18.77    7.89
  -4  -7 -13    7.56    7.29
  -4  -8   9   14.55    6.58
  -4  -8   8    5.14    6.15
  -4  -8   7   11.55    5.73
  -4  -8   6   49.35    6.85
  -4  -8   5    1.27    4.96
  -4  -8   5   -3.50    5.25
  -4  -8   4    6.72    4.77
  -4  -8   4    3.32    4.87
  -4  -8   3   26.66    5.19
  -4  -8   2    2.87    4.59
  -4  -8   1   -0.75    4.25
  -4  -8   0   36.09    4.93
  -4  -8   0   36.46    4.51
  -4  -8  -1   26.65    4.68
  -4  -8  -1   23.88    4.12
   4   8   2    0.46    4.49
  -4  -8  -2    6.96    3.79
   4   8   3    9.04    4.57
  -4  -8  -3   11.79    3.96
   4   8   3   12.47    4.75
  -4  -8  -4   11.76    4.26
   4   8   4   18.45    5.03
   4   8   5   20.81    5.02
  -4  -8  -5   21.28    5.07
  -4  -8  -6    1.43    5.21
   4   8   6   14.62    4.88
  -4  -8  -7    4.47    5.71
   4   8   7    4.79    5.13
  -4  -8  -8    6.60    6.30
   4   8   8   -1.29    5.50
  -4  -8  -9   -1.23    6.49
   4   8   9    2.79    5.74
  -4  -8 -10    2.61    7.01
   4   8  10    2.72    6.18
  -4  -8 -11   -4.43    7.60
   4   8  11   -1.96    6.91
  -4  -8 -12    3.50    7.78
   4   8  12   10.27    7.83
  -4  -9   8   -5.05    6.68
  -4  -9   7   13.56    6.32
  -4  -9   6   20.43    6.60
  -4  -9   5   -3.33    5.95
  -4  -9   5    6.59    5.60
  -4  -9   4   -0.64    4.89
  -4  -9   4   -4.39    5.67
  -4  -9   3   16.63    5.14
  -4  -9   3   13.68    5.93
  -4  -9   2    0.83    4.96
  -4  -9   1   82.40    7.16
  -4  -9   0   37.68    5.51
  -4  -9  -1   -4.43    4.61
  -4  -9  -1   -0.35    4.15
  -4  -9  -2   82.77    6.69
  -4  -9  -2   68.53    6.25
  -4  -9  -3   15.74    4.58
  -4  -9  -4   45.25    5.75
   4   9   4   47.60    6.10
  -4  -9  -5   63.82    6.92
   4   9   5   78.99    6.98
  -4  -9  -6   14.16    5.61
   4   9   6   10.16    5.69
  -4  -9  -7   47.42    7.05
   4   9   7   44.54    6.49
  -4  -9  -8   39.35    7.57
   4   9   8   41.35    6.84
  -4  -9  -9   17.61    7.49
   4   9   9    4.37    6.40
  -4  -9 -10   16.47    7.54
   4   9  10   33.03    7.45
  -4 -10   6   11.71    6.71
  -4 -10   5   37.64    6.78
  -4 -10   5   35.88    7.44
  -4 -10   4    6.22    5.68
  -4 -10   4    5.85    6.64
  -4 -10   3    5.62    5.30
  -4 -10   3   13.04    6.27
  -4 -10   2   22.11    5.83
  -4 -10   2   26.65    6.62
  -4 -10   1    2.26    5.20
  -4 -10   1   10.79    5.90
  -4 -10   0    6.81    5.50
  -4 -10  -1   16.77    5.29
  -4 -10  -2    9.70    5.16
  -4 -10  -3   34.66    6.05
  -4 -10  -3   37.83    5.46
  -4 -10  -4   17.43    5.42
  -4 -10  -5   14.08    5.65
   4  10   5   20.69    5.83
  -4 -10  -6    2.47    5.51
   4  10   6    7.33    5.72
  -4 -10  -7   17.62    6.72
   4  10   7   13.73    6.12
  -4 -10  -8   -2.26    6.88
   4  10   8    7.08    6.45
   4  10   9   19.98    6.86
  -4 -11   4   11.11    7.29
  -4 -11   3    8.79    6.80
  -4 -11   2    6.98    6.67
  -4 -11   1    9.27    6.49
  -4 -11  -5    6.02    5.73
  -4 -11  -6   37.35    6.77
   5  -7  -2   -2.50    5.92
   5  -7  -2    8.37    6.52
   5  -7  -1   -2.24    6.14
   5  -7  -1    3.31    6.15
   5  -7   0   13.89    6.49
  -5   7   0   -6.68    7.33
   5  -7   0    9.29    6.46
   5  -7   1    3.76    6.05
  -5   7  -1   13.11    7.17
   5  -7   1    9.35    6.39
   5  -7   2   -0.29    6.39
   5  -7   2   13.37    6.64
  -5   7  -2    0.62    6.97
   5  -7   3   20.84    7.09
  -5   7  -3    4.03    6.96
   5  -7   4    9.82    6.69
  -5   7  -4    9.02    7.28
   5  -7   4    1.83    7.32
   5  -7   5   13.47    6.89
  -5   7  -5    6.56    7.23
   5  -7   5    0.40    8.11
   5  -6  -5    6.49    6.17
   5  -6  -5    4.92    5.95
   5  -6  -4    5.24    5.92
   5  -6  -3   14.73    6.02
   5  -6  -3    5.81    6.20
   5  -6  -2   11.26    6.13
   5  -6  -2    3.83    5.74
   5  -6  -1   -3.40    5.63
  -5   6   1   -3.81    6.62
   5  -6  -1    9.67    5.91
   5  -6   0   10.01    5.71
  -5   6   0    6.08    6.83
   5  -6   0    5.39    5.96
   5  -6   1    5.35    6.15
  -5   6  -1    7.69    6.61
   5  -6   1   -3.38    5.79
   5  -6   2   -2.74    6.07
  -5   6  -2   -2.00    6.64
   5  -6   3    5.36    5.96
  -5   6  -3    4.31    6.42
   5  -6   3    0.95    6.61
  -5   6  -3   -3.45    6.69
   5  -6   4   14.55    6.53
  -5   6  -4   12.29    6.45
   5  -6   4   22.87    7.65
  -5   6  -4   13.09    6.90
   5  -6   5    0.30    6.10
  -5   6  -5    5.78    6.58
   5  -6   5   -2.25    7.31
   5  -6   6    4.39    6.67
  -5   6  -6   11.19    6.88
   5  -6   6    3.19    8.26
   5  -6   7    7.19    7.05
  -5   6  -7    3.62    6.71
   5  -6   7   -1.68    8.56
   5  -6   8   -0.34    6.85
  -5   6  -8    3.71    6.70
   5  -6   8    3.45    8.40
   5  -5  -7   10.53    6.29
   5  -5  -7   -1.55    5.80
   5  -5  -6   23.25    6.07
   5  -5  -6   12.44    5.76
   5  -5  -5   15.87    5.75
   5  -5  -4    1.79    5.45
   5  -5  -4    4.34    5.49
   5  -5  -3   30.69    6.23
   5  -5  -3   35.79    5.89
   5  -5  -2    7.84    5.29
   5  -5  -2    3.69    5.23
   5  -5  -1   21.11    5.48
  -5   5   1   12.60    6.09
   5  -5  -1   14.07    5.56
   5  -5   0    5.83    5.28
  -5   5   0    2.57    5.69
   5  -5   0    0.69    5.03
   5  -5   1    2.34    5.22
   5  -5   1   11.28    5.24
  -5   5  -1   19.41    6.28
  -5   5  -1    4.46    5.63
   5  -5   2   18.99    5.67
  -5   5  -2   18.48    6.00
   5  -5   2   10.46    5.68
  -5   5  -2   12.85    6.36
   5  -5   3   10.26    5.56
  -5   5  -3   11.39    6.13
   5  -5   3    5.62    6.04
  -5   5  -3    4.76    6.19
  -5   5  -4    7.22    6.51
   5  -5   4   10.27    5.78
  -5   5  -4    5.48    6.00
   5  -5   4    5.83    6.81
   5  -5   5   13.63    5.80
  -5   5  -5   17.07    6.07
   5  -5   5    9.12    7.20
  -5   5  -5   17.22    6.64
   5  -5   6    9.39    6.18
  -5   5  -6   12.20    5.87
   5  -5   6   11.61    7.60
  -5   5  -6   16.10    6.44
   5  -5   7    3.86    6.11
  -5   5  -7    4.25    6.62
   5  -5   7   -6.72    7.74
   5  -5   8    3.08    6.69
  -5   5  -8    1.82    7.01
   5  -5   8    7.77    8.36
   5  -5   9   -6.44    7.04
  -5   5  -9    5.30    7.27
   5  -5   9    5.01    8.66
  -5   5 -10   -6.91    8.29
   5  -5  10   -3.34    8.39
   5  -4  -8  -13.02    6.68
   5  -4  -7   15.97    6.32
   5  -4  -7   15.71    5.68
   5  -4  -6   -0.50    5.77
   5  -4  -6   14.65    5.26
   5  -4  -5    1.94    5.33
   5  -4  -5    8.19    5.20
   5  -4  -4   -1.69    4.93
   5  -4  -4    5.96    4.85
   5  -4  -3    3.07    4.98
   5  -4  -3    4.05    4.64
   5  -4  -2    9.22    5.08
  -5   4   2    8.64    5.52
   5  -4  -2    8.86    4.76
   5  -4  -1    8.33    5.08
  -5   4   1    5.29    5.27
   5  -4  -1   11.46    4.74
   5  -4   0    2.23    4.72
  -5   4   0    6.63    5.28
  -5   4   0   -0.96    5.44
   5  -4   0    3.88    4.65
   5  -4   1   -0.21    4.74
  -5   4  -1    3.82    5.34
   5  -4   1    5.59    4.74
   5  -4   1    4.60    4.60
  -5   4  -1    7.15    5.24
   5  -4   2   51.89    5.88
  -5   4  -2   41.92    6.30
   5  -4   2   36.05    5.88
  -5   4  -2   46.20    6.60
   5  -4   3   -2.55    4.84
   5  -4   3    8.74    5.66
  -5   4  -3   -3.01    5.29
  -5   4  -3    2.12    5.35
   5  -4   4   -4.76    5.18
  -5   4  -4    0.94    5.18
   5  -4   4    5.99    6.20
  -5   4  -4    5.89    5.47
   5  -4   5   13.23    5.59
  -5   4  -5   17.43    5.54
   5  -4   5   21.16    6.81
  -5   4  -5   27.52    6.21
   5  -4   6    0.26    5.27
  -5   4  -6   10.15    5.82
   5  -4   6   16.05    7.14
  -5   4  -6    0.25    5.84
   5  -4   7    1.33    5.64
  -5   4  -7   10.42    6.16
   5  -4   7    1.11    7.38
  -5   4  -7    8.77    6.15
   5  -4   8   21.45    6.23
  -5   4  -8   30.90    7.21
   5  -4   8   27.58    7.83
   5  -4   9    6.67    7.96
   5  -4  10   10.70    8.14
   5  -4  11    2.77    8.17
   5  -3 -10   17.67    7.21
   5  -3  -9   12.92    6.73
   5  -3  -8    4.04    6.32
   5  -3  -7    3.87    5.65
   5  -3  -6    9.80    5.30
   5  -3  -6    1.90    5.35
   5  -3  -6   13.29    4.96
   5  -3  -5   15.27    5.19
   5  -3  -5   18.65    5.21
   5  -3  -4    6.36    5.14
   5  -3  -4    7.82    4.50
   5  -3  -3    2.70    4.91
   5  -3  -3    6.30    4.36
   5  -3  -2   12.51    4.77
  -5   3   2   16.62    4.76
   5  -3  -2   16.45    4.28
   5  -3  -1    9.21    4.69
  -5   3   1   -1.97    4.36
  -5   3   1    2.16    5.13
   5  -3  -1    2.15    3.97
   5  -3   0    7.39    4.46
  -5   3   0   10.37    4.59
   5  -3   0    6.53    3.99
  -5   3   0    9.26    5.00
   5  -3   0    2.31    4.03
   5  -3   1    6.32    4.53
  -5   3  -1    3.40    4.55
   5  -3   1    3.46    4.09
  -5   3  -1    2.12    4.95
   5  -3   2    7.38    4.33
  -5   3  -2    7.51    4.64
   5  -3   2   -0.69    4.54
  -5   3  -2    9.52    4.89
   5  -3   3   35.38    5.41
  -5   3  -3   42.12    5.45
   5  -3   3   37.71    5.90
  -5   3  -3   36.07    5.80
   5  -3   4    4.68    4.58
  -5   3  -4    4.71    5.18
  -5   3  -4    1.27    4.84
   5  -3   4    0.55    5.50
   5  -3   5   -2.63    4.58
  -5   3  -5    3.63    5.14
   5  -3   5    7.19    6.27
   5  -3   6   24.57    5.44
  -5   3  -6   27.37    5.71
   5  -3   6   20.63    7.02
   5  -3   7   23.78    5.59
   5  -3   7   23.59    7.24
   5  -3   8   11.78    7.26
   5  -3   9   17.26    7.62
   5  -3  10   11.54    7.72
  -5   3 -11   13.55    7.45
   5  -3  11    1.86    7.60
  -5   3 -12    1.20    8.26
   5  -2 -10   11.47    7.11
  -5   2  10    9.80    8.13
   5  -2  -9   18.62    6.76
  -5   2   9   21.45    8.34
   5  -2  -8   20.47    5.90
   5  -2  -7    6.71    5.34
   5  -2  -7    1.50    5.31
   5  -2  -6   14.21    4.96
   5  -2  -6   -5.78    5.13
   5  -2  -5   27.41    5.28
   5  -2  -5   25.93    4.91
   5  -2  -5   25.73    4.43
   5  -2  -4    6.30    4.62
   5  -2  -4   12.61    4.33
   5  -2  -3   -1.25    4.56
   5  -2  -3    3.90    3.95
   5  -2  -2   20.30    4.88
  -5   2   2   20.79    4.45
   5  -2  -2   16.28    4.08
  -5   2   2   26.52    5.04
   5  -2  -1    0.39    4.13
  -5   2   1    5.21    3.83
   5  -2  -1    7.16    3.70
  -5   2   1    2.69    4.60
   5  -2  -1   -0.15    3.51
   5  -2   0   54.54    5.49
  -5   2   0   43.35    5.02
   5  -2   0   56.14    4.93
  -5   2   0   44.36    5.56
   5  -2   0   53.94    4.75
   5  -2   1    8.39    4.05
  -5   2  -1    0.52    3.85
   5  -2   1    4.33    3.98
  -5   2  -1    6.20    4.23
   5  -2   2   12.98    4.17
  -5   2  -2    6.83    3.93
   5  -2   2   12.93    4.29
  -5   2  -2   10.76    4.37
   5  -2   3   45.62    5.20
  -5   2  -3   47.80    5.14
   5  -2   3   46.34    5.77
   5  -2   4   16.55    4.13
  -5   2  -4   14.49    4.71
   5  -2   4   16.36    5.17
   5  -2   5    0.19    4.01
   5  -2   5    3.82    5.31
   5  -2   6   -5.01    4.10
   5  -2   6   -3.83    5.94
   5  -2   7   -2.92    4.55
   5  -2   7    3.77    6.15
  -5   2  -8   25.35    5.84
   5  -2   8   24.02    7.10
  -5   2  -9   34.78    7.03
   5  -2   9   24.46    7.30
  -5   2 -10   16.85    6.88
   5  -2  10   17.96    7.01
  -5   2 -11    2.14    7.75
   5  -2  11   -1.39    7.05
  -5   2 -12   18.46    9.02
  -5   2 -13    4.17    8.89
   5  -1 -11    4.13    7.07
  -5   1  11   15.05    7.88
   5  -1 -10    9.49    6.95
  -5   1  10   15.83    8.22
   5  -1  -9    2.41    5.84
  -5   1   9   11.32    7.51
   5  -1  -8   38.95    6.23
  -5   1   8   18.67    7.88
   5  -1  -7   25.73    5.66
   5  -1  -7   47.55    5.82
  -5   1   7   34.85    7.35
   5  -1  -6    4.46    4.72
   5  -1  -6   -5.31    5.00
  -5   1   6    3.33    6.64
   5  -1  -5   18.15    4.89
   5  -1  -5   -0.37    4.40
  -5   1   5    6.59    6.05
   5  -1  -4  103.40    7.76
   5  -1  -4  115.32    7.30
   5  -1  -3   -0.20    4.19
   5  -1  -3    4.79    3.30
   5  -1  -2   12.19    4.23
  -5   1   2    9.32    3.50
   5  -1  -2    7.95    3.54
   5  -1  -2   12.68    3.43
  -5   1   2    9.75    3.98
   5  -1  -1   23.31    4.37
  -5   1   1   23.27    3.65
   5  -1  -1   18.27    3.59
   5  -1  -1   26.78    3.54
  -5   1   1   28.94    4.49
   5  -1   0   11.21    3.80
  -5   1   0    6.40    3.42
   5  -1   0    6.39    3.52
  -5   1   0    9.81    4.01
   5  -1   0    9.25    2.99
   5  -1   1    1.38    3.64
  -5   1  -1    2.04    3.35
   5  -1   1   -0.87    3.51
  -5   1  -1    1.97    3.89
   5  -1   2   99.24    6.42
  -5   1  -2   84.99    6.16
   5  -1   2   79.17    6.44
   5  -1   3    4.86    3.53
  -5   1  -3    3.96    3.88
   5  -1   3    4.32    4.18
   5  -1   4   78.26    5.98
   5  -1   4   84.57    6.93
   5  -1   5   19.80    4.16
   5  -1   5   18.74    5.33
   5  -1   6   20.10    4.00
  -5   1  -6   10.48    4.70
   5  -1   6   18.41    5.69
  -5   1  -7   12.47    5.00
   5  -1   7   18.02    5.97
  -5   1  -8   -1.24    5.32
   5  -1   8   -3.91    6.11
  -5   1  -9    3.80    5.59
   5  -1   9    3.73    6.24
  -5   1 -10   17.45    6.70
   5  -1  10   27.28    6.79
  -5   1 -10   17.19    5.59
  -5   1 -11   -2.99    7.14
  -5   1 -11   10.38    6.11
  -5   1 -12   22.66    7.99
  -5   1 -13   -2.76    8.53
   5   0 -11   -6.45    6.62
  -5   0  11    6.38    8.41
   5   0 -10   -0.31    6.17
  -5   0  10    4.28    7.77
   5   0  -9    3.30    6.07
  -5   0   9  -10.50    7.33
   5   0  -8   30.32    5.73
   5   0  -8   25.72    5.94
  -5   0   8   23.45    7.71
   5   0  -7   13.24    5.37
   5   0  -7   24.88    5.29
  -5   0   7   19.85    7.26
   5   0  -6   -3.30    4.85
   5   0  -6   10.10    4.54
   5   0  -5    3.32    4.59
   5   0  -5   -0.71    4.06
   5   0  -4   66.51    6.00
   5   0  -4   73.07    5.54
   5   0  -3   21.00    4.13
   5   0  -3   15.86    3.11
  -5   0   3   10.11    3.63
   5   0  -2   -1.11    3.95
  -5   0   2   -2.15    2.69
   5   0  -2    5.90    2.57
   5   0  -2    6.67    3.17
  -5   0   2    1.58    3.21
   5   0  -1   17.45    4.13
  -5   0   1   23.26    3.13
   5   0  -1   28.17    3.90
   5   0  -1   22.84    3.10
  -5   0   1   27.62    3.89
   5   0   0   16.87    3.75
  -5   0   0   11.20    2.85
   5   0   0   11.24    3.40
  -5   0   0   14.40    3.41
   5   0   0   14.47    2.63
   5   0   1  194.50   11.19
   5   0   1  219.69   10.64
  -5   0  -1  197.39   10.75
   5   0   1  187.09   11.17
   5   0   2   57.79    4.87
  -5   0  -2   48.44    4.35
   5   0   2   44.44    4.81
   5   0   3    6.97    3.36
   5   0   3    0.56    3.68
   5   0   4   67.68    5.03
   5   0   4   53.47    5.63
   5   0   5    6.03    3.23
  -5   0  -5    1.18    3.76
   5   0   5    6.20    4.45
  -5   0  -6   10.98    4.05
   5   0   6    9.98    4.69
  -5   0  -7  100.92    7.36
   5   0   7   90.75    7.82
  -5   0  -7   91.53    7.69
  -5   0  -8   16.49    5.01
   5   0   8   13.30    5.40
  -5   0  -8   16.15    3.97
  -5   0  -8   11.36    5.82
  -5   0  -9   40.18    6.68
   5   0   9   36.55    6.42
  -5   0  -9   41.85    6.58
  -5   0 -10    9.21    6.63
  -5   0 -10    3.96    6.28
  -5   0 -11   10.16    7.13
  -5   0 -11    0.66    6.82
  -5   0 -12   15.41    7.93
  -5   0 -12   17.26    7.75
  -5   0 -13   11.90    8.46
  -5   0 -14    3.21    8.88
  -5  -1  11   10.47    8.16
  -5  -1  10    2.73    8.00
   5   1  -9    2.59    5.15
  -5  -1   9    9.43    7.46
   5   1  -8   14.78    5.39
   5   1  -7    5.72    5.01
   5   1  -6   48.10    6.23
   5   1  -5    1.38    4.45
   5   1  -4    7.49    4.15
   5   1  -3   62.68    5.59
  -5  -1   3   57.74    4.65
   5   1  -2    7.63    3.78
   5   1  -2    1.94    2.39
  -5  -1   2    6.65    2.86
   5   1  -1    9.87    2.60
   5   1  -1   15.71    3.49
   5   1  -1    4.39    3.18
  -5  -1   1    8.29    2.85
   5   1   0  217.21   11.77
  -5  -1   0  207.55   11.02
   5   1   0  221.68   11.70
   5   1   1    5.72    3.27
  -5  -1  -1    4.81    2.43
   5   1   1    4.38    3.47
   5   1   2   22.70    3.98
   5   1   2   24.74    3.70
   5   1   3   33.29    3.81
   5   1   3   31.41    4.34
   5   1   4    1.65    2.80
  -5  -1  -4    3.40    3.15
   5   1   4    0.76    3.69
  -5  -1  -4    2.22    3.44
   5   1   5  105.77    6.30
  -5  -1  -5   94.41    6.43
   5   1   5   94.92    7.12
  -5  -1  -5   92.73    6.97
  -5  -1  -6   -0.50    3.78
   5   1   6   11.86    4.35
  -5  -1  -6    7.86    4.47
   5   1   7   15.11    4.80
  -5  -1  -7    8.27    4.47
  -5  -1  -7   13.51    4.93
  -5  -1  -8   46.81    6.08
   5   1   8   55.09    6.16
  -5  -1  -8   48.85    6.48
  -5  -1  -9   60.75    7.18
   5   1   9   66.57    6.58
  -5  -1  -9   63.09    7.45
  -5  -1 -10   16.99    6.46
  -5  -1 -10    8.69    6.56
  -5  -1 -11    8.47    6.78
  -5  -1 -11   11.87    7.36
  -5  -1 -12   -7.08    7.65
  -5  -1 -12   10.76    7.69
  -5  -1 -13    0.38    7.91
  -5  -1 -13   16.56    8.15
  -5  -1 -14   10.93    8.74
  -5  -2  11    6.17    8.52
   5   2 -10    6.40    5.85
  -5  -2  10   -7.14    7.81
   5   2  -9    5.02    5.61
   5   2  -8    1.43    5.46
   5   2  -7    7.68    5.43
   5   2  -6   28.23    5.32
   5   2  -5    5.21    4.48
   5   2  -4   16.49    4.78
   5   2  -3  177.98   11.12
   5   2  -3  194.09   10.14
   5   2  -2    5.47    3.97
  -5  -2   2    2.94    2.63
   5   2  -2    5.98    2.65
  -5  -2   2    6.87    2.47
   5   2  -1   80.44    6.01
   5   2  -1   67.17    5.09
  -5  -2   1   81.87    4.83
   5   2   0   45.72    3.99
   5   2   0   40.32    4.47
  -5  -2   0   50.67    3.52
   5   2   0   38.77    4.38
   5   2   1    6.35    3.16
   5   2   1   14.54    3.31
   5   2   1    7.48    3.29
  -5  -2  -1    5.27    2.17
   5   2   2   56.89    4.53
   5   2   2   50.45    3.84
   5   2   2   57.25    4.99
   5   2   3  144.75    7.71
  -5  -2  -3  134.07    7.34
   5   2   3  125.57    8.07
   5   2   3  117.88    7.06
  -5  -2  -3  126.65    7.72
   5   2   4   21.53    3.20
  -5  -2  -4   18.89    3.02
   5   2   4   23.18    4.02
   5   2   4   13.67    2.81
  -5  -2  -4   17.44    3.82
  -5  -2  -5  301.68   15.32
   5   2   5  297.43   15.82
   5   2   5  294.91   15.06
  -5  -2  -5  281.95   15.78
  -5  -2  -6   27.43    4.30
  -5  -2  -6   29.17    3.52
   5   2   6   32.86    4.65
  -5  -2  -6   27.85    4.84
   5   2   6   32.32    3.80
  -5  -2  -7    4.04    4.02
   5   2   7    6.88    4.19
  -5  -2  -7    4.30    5.06
   5   2   7    3.28    3.55
   5   2   8  152.02    9.36
  -5  -2  -8  140.67    9.82
   5   2   8  161.09    9.69
  -5  -2  -8  153.43   10.57
  -5  -2  -9    2.86    5.69
  -5  -2  -9    8.20    6.04
   5   2   9    3.94    4.49
   5   2  10   21.29    5.63
  -5  -2 -10    9.66    6.32
  -5  -2 -10   17.48    6.88
   5   2  11   68.37    7.22
  -5  -2 -11   54.72    8.12
  -5  -2 -11   46.47    7.88
   5   2  12    3.53    6.26
  -5  -2 -12   14.20    7.49
  -5  -2 -12   23.06    7.73
   5   2  13   23.29    7.20
  -5  -2 -13   24.43    8.44
  -5  -2 -13   27.03    7.92
   5   2  14    5.09    7.53
  -5  -2 -14   17.75    8.34
  -5  -2 -14   10.09    8.12
   5   2  15    9.20    7.92
  -5  -3  11   -1.51    7.71
  -5  -3  11    0.41    8.24
   5   3 -10   12.82    6.28
  -5  -3  10    1.76    7.42
   5   3  -9    4.40    5.87
  -5  -3   9   16.20    7.05
   5   3  -8    9.43    5.62
  -5  -3   8   31.98    6.57
   5   3  -7   32.52    6.04
   5   3  -6   -1.72    5.05
   5   3  -5    1.65    4.67
   5   3  -4   26.40    5.15
   5   3  -4   21.27    3.50
  -5  -3   3   14.52    3.44
   5   3  -3    7.51    2.90
   5   3  -2  103.93    6.32
   5   3  -2  102.21    7.55
  -5  -3   2   90.48    6.03
  -5  -3   1   25.29    3.12
   5   3  -1   29.51    3.40
   5   3   0    4.83    3.90
  -5  -3   0    4.68    2.55
   5   3   0    2.89    2.89
   5   3   1  188.34   10.65
  -5  -3  -1  178.78    9.82
  -5  -3  -1  171.95    9.84
   5   3   2    5.88    3.36
   5   3   2   -0.36    3.42
   5   3   2    3.49    3.32
   5   3   2    3.02    2.62
  -5  -3  -2   -0.12    2.88
   5   3   3   74.04    5.07
  -5  -3  -3   61.00    4.06
   5   3   3   59.50    4.43
   5   3   3   54.68    5.25
  -5  -3  -3   56.31    4.83
  -5  -3  -4    1.92    2.45
  -5  -3  -4    2.70    2.81
   5   3   4    1.80    2.70
  -5  -3  -4   -0.62    3.61
   5   3   4   10.02    3.78
  -5  -3  -5    6.77    3.13
  -5  -3  -5   11.14    3.08
   5   3   5    6.13    3.94
   5   3   5    7.63    2.99
  -5  -3  -5    8.70    4.09
   5   3   6  160.94    8.82
  -5  -3  -6  146.93    9.13
  -5  -3  -6  145.05    8.70
   5   3   6  156.44    9.41
  -5  -3  -6  151.56    9.75
  -5  -3  -7    1.58    4.49
  -5  -3  -7    1.24    3.63
   5   3   7   -1.50    3.87
   5   3   7    1.68    3.69
  -5  -3  -8    0.46    5.08
   5   3   8    3.12    4.17
  -5  -3  -9   46.32    6.67
   5   3   9   43.40    5.67
  -5  -3 -10    3.78    6.33
   5   3  10    1.25    5.16
  -5  -3 -11    8.53    6.86
   5   3  11    0.84    5.97
  -5  -3 -12   22.84    7.69
   5   3  12   12.94    6.82
  -5  -3 -13   17.67    7.89
   5   3  13   -6.68    7.14
  -5  -3 -14   24.02    8.33
  -5  -3 -14   29.12    8.43
   5   3  14    8.18    7.85
   5   4 -11    0.68    6.58
  -5  -4  11   -5.06    8.18
   5   4 -10    1.69    6.60
  -5  -4  10   12.47    7.93
   5   4  -9   12.34    6.40
  -5  -4   9   27.60    7.35
   5   4  -8   23.54    6.39
   5   4  -7   19.57    6.30
   5   4  -6   10.84    5.85
   5   4  -5   39.25    6.41
   5   4  -4   16.51    5.62
  -5  -4   4   16.08    4.04
   5   4  -4   13.76    3.70
   5   4  -3    8.38    5.14
  -5  -4   3   12.84    3.58
   5   4  -3    8.33    3.39
   5   4  -2  215.36   12.50
   5   4  -2  197.33   10.88
  -5  -4   2  191.79   10.84
   5   4  -1   30.34    5.48
  -5  -4   1   29.53    3.58
   5   4  -1   30.08    3.84
   5   4   0   29.40    5.02
  -5  -4   0   17.26    3.24
   5   4   0   29.36    3.75
   5   4   1  140.92    8.69
   5   4   1  118.17    7.56
  -5  -4  -1  124.26    7.10
   5   4   2   30.56    4.62
   5   4   2   21.98    3.44
   5   4   2   21.33    3.83
  -5  -4  -2   22.34    3.33
   5   4   3   85.07    6.10
  -5  -4  -3   76.79    5.56
   5   4   3   86.14    5.72
  -5  -4  -3   86.35    5.97
   5   4   4   92.08    6.60
  -5  -4  -4   88.10    5.98
   5   4   4   79.55    5.78
   5   4   5   13.06    4.32
  -5  -4  -5   16.31    3.62
  -5  -4  -5   16.97    3.75
   5   4   5   20.97    3.62
  -5  -4  -6  197.21   11.10
  -5  -4  -6  195.54   10.92
   5   4   6  192.73   11.39
   5   4   6  187.52   10.86
  -5  -4  -7  110.14    7.68
  -5  -4  -7   97.11    7.01
   5   4   7   88.17    6.87
  -5  -4  -8   11.91    5.20
  -5  -4  -8   18.46    4.49
   5   4   8   16.96    4.73
  -5  -4  -9   18.37    6.19
  -5  -4  -9   17.09    4.76
   5   4   9   24.26    5.24
  -5  -4 -10   24.39    6.69
   5   4  10   25.03    6.14
  -5  -4 -11   30.67    7.41
   5   4  11   31.63    6.62
  -5  -4 -12   53.81    8.68
   5   4  12   54.76    7.94
  -5  -4 -13    4.44    7.80
   5   4  13    5.58    7.18
  -5  -4 -14   33.32    8.61
   5   4  14    8.17    8.29
   5   5 -11    7.38    6.59
  -5  -5  11   21.15    8.34
   5   5 -10    6.41    6.68
  -5  -5  10   15.91    7.57
   5   5  -9   33.11    7.49
   5   5  -8   16.83    6.77
   5   5  -7   32.48    7.11
   5   5  -6   40.62    7.37
   5   5  -5   37.06    7.21
   5   5  -4   45.07    6.90
  -5  -5   4   36.82    4.89
   5   5  -3   57.80    7.21
  -5  -5   3   45.56    4.89
   5   5  -3   51.53    5.01
   5   5  -2   10.06    5.84
  -5  -5   2    6.98    3.69
   5   5  -2    9.66    3.69
   5   5  -1  230.71   14.39
   5   5  -1  239.28   12.81
  -5  -5   1  233.49   12.64
   5   5   0   36.27    5.62
  -5  -5   0   27.49    4.08
   5   5   0   39.97    4.38
   5   5   1    4.05    4.67
  -5  -5  -1    2.76    3.25
   5   5   1    2.64    3.42
  -5  -5  -2   81.64    5.82
   5   5   2   72.77    5.98
  -5  -5  -3   32.12    4.02
   5   5   3   28.97    4.32
   5   5   3   21.92    3.99
  -5  -5  -4   13.94    3.65
   5   5   4   10.24    3.95
   5   5   4   10.43    3.63
   5   5   5   93.05    6.74
  -5  -5  -5   76.40    6.22
   5   5   5   85.44    6.23
   5   5   6    7.39    4.41
  -5  -5  -6    1.26    3.83
   5   5   6    0.71    3.89
   5   5   7   33.80    5.60
  -5  -5  -7   31.31    5.00
   5   5   7   27.87    4.84
   5   5   8   88.84    7.47
  -5  -5  -8   74.05    7.50
  -5  -5  -8   88.57    7.08
   5   5   8   85.63    7.03
  -5  -5  -9   -1.32    5.67
  -5  -5  -9   -0.23    4.70
   5   5   9   -1.21    5.25
  -5  -5 -10   12.80    6.36
  -5  -5 -10   10.98    5.77
   5   5  10    7.14    6.03
  -5  -5 -11    4.56    6.86
   5   5  11    8.92    6.55
  -5  -5 -12   21.87    7.27
   5   5  12   20.65    7.38
  -5  -5 -13    2.31    7.40
   5   5  13    6.22    7.82
  -5  -5 -14    9.86    7.88
   5   5  14  -10.89    8.34
   5   6 -11    2.93    7.23
   5   6 -10    5.60    7.01
   5   6  -9    6.08    7.17
   5   6  -8    3.47    7.17
   5   6  -7   10.91    7.10
   5   6  -6   17.72    7.24
   5   6  -5   42.40    7.62
  -5  -6   5   21.82    5.12
   5   6  -4   97.01    9.08
  -5  -6   4   73.36    6.43
   5   6  -3    1.88    6.18
  -5  -6   3    7.87    4.17
   5   6  -2    1.07    5.73
  -5  -6   2    1.02    3.88
   5   6  -2    3.38    4.02
   5   6  -1  107.67    7.55
   5   6  -1   96.12    9.08
  -5  -6   1  119.06    7.40
   5   6   0   31.20    5.62
  -5  -6   0   23.29    4.23
   5   6   0   24.40    4.36
  -5  -6  -1   36.91    4.46
   5   6   1   34.40    4.67
   5   6   2  163.27    9.77
  -5  -6  -2  158.19    9.43
  -5  -6  -3    1.31    3.71
   5   6   3    3.04    3.92
   5   6   3    4.25    3.88
   5   6   4  252.38   14.18
   5   6   4  271.26   14.05
  -5  -6  -4  245.14   13.89
  -5  -6  -5   15.54    4.41
   5   6   5   17.47    4.63
   5   6   5   16.64    4.42
  -5  -6  -6    8.48    4.35
   5   6   6    6.32    4.61
   5   6   6    8.10    4.44
   5   6   7  194.32   11.33
   5   6   7  203.92   11.67
  -5  -6  -7  172.97   11.19
  -5  -6  -8   41.70    5.79
   5   6   8   37.79    5.95
  -5  -6  -9   11.34    5.54
   5   6   9    7.86    5.48
  -5  -6 -10   60.15    7.10
   5   6  10   55.52    7.22
  -5  -6 -11   21.27    7.15
  -5  -6 -11   16.90    6.61
   5   6  11   13.92    7.05
  -5  -6 -12    8.51    7.40
   5   6  12    8.53    7.21
  -5  -6 -13   24.20    7.84
   5   6  13    7.72    8.05
   5   7  -9   -0.40    7.11
   5   7  -8   13.48    7.53
   5   7  -7   13.25    7.76
  -5  -7   7   12.76    5.48
   5   7  -6    5.00    7.21
  -5  -7   6   -1.46    4.79
   5   7  -5   42.53    7.99
  -5  -7   5   44.79    5.95
   5   7  -4   15.67    7.08
  -5  -7   4    2.95    4.74
   5   7  -3   80.11    8.30
  -5  -7   3   64.11    6.17
   5   7  -2   32.28    6.41
  -5  -7   2   16.77    4.65
   5   7  -1   22.69    5.48
   5   7  -1   19.28    4.84
  -5  -7   1   17.62    4.59
  -5  -7   0   72.33    5.98
   5   7   0   60.60    5.99
  -5  -7  -1    8.52    4.33
   5   7   1   15.12    4.38
  -5  -7  -1   12.72    4.02
   5   7   2   45.30    5.32
  -5  -7  -2   35.73    4.66
   5   7   3   72.23    6.34
  -5  -7  -3   71.92    6.00
   5   7   3   80.70    6.57
   5   7   4   24.38    4.96
  -5  -7  -4   20.18    4.71
   5   7   4   25.41    4.81
   5   7   5    4.49    4.52
  -5  -7  -5   13.16    4.36
   5   7   5   10.36    4.72
   5   7   6    9.80    5.16
  -5  -7  -6   11.29    4.95
   5   7   6   18.68    5.14
  -5  -7  -7    3.78    5.23
   5   7   7    4.60    4.86
  -5  -7  -8   30.55    6.11
   5   7   8   33.56    6.00
  -5  -7  -9   14.36    5.88
   5   7   9   17.84    5.87
  -5  -7 -10    9.67    6.08
   5   7  10   -3.19    6.19
  -5  -7 -11   17.20    7.05
   5   7  11   10.21    6.86
  -5  -7 -12   18.39    7.32
   5   7  12   10.36    7.45
  -5  -8   8   16.86    6.08
  -5  -8   7    2.86    5.78
  -5  -8   6   -2.76    5.58
  -5  -8   5    8.15    5.38
  -5  -8   5   16.73    5.41
  -5  -8   4    3.61    4.93
  -5  -8   3   21.42    5.40
  -5  -8   2   12.70    5.00
  -5  -8   1    6.27    4.89
   5   8   0   68.86    6.67
  -5  -8   0   74.47    6.45
   5   8   1   46.43    5.92
  -5  -8  -1   52.60    5.92
  -5  -8  -1   51.31    5.25
   5   8   2   10.93    4.93
  -5  -8  -2    7.64    3.84
   5   8   3   32.31    5.33
  -5  -8  -3   19.95    4.56
   5   8   4    0.97    4.83
  -5  -8  -4    5.85    4.66
   5   8   4   16.49    4.99
   5   8   5   33.88    5.56
  -5  -8  -5   37.32    5.41
   5   8   5   26.84    5.63
  -5  -8  -6   56.74    6.48
   5   8   6   50.13    6.67
  -5  -8  -7   12.10    5.41
   5   8   7   15.90    5.64
  -5  -8  -8   54.32    7.32
   5   8   8   62.90    7.06
  -5  -8  -9   19.99    6.81
   5   8   9   28.33    6.69
  -5  -8 -10   -0.63    6.91
   5   8  10   -3.67    6.63
  -5  -8 -11   61.80    8.62
   5   8  11   52.98    8.26
  -5  -9   8    5.15    6.40
  -5  -9   7    3.44    5.97
  -5  -9   6    2.75    5.83
  -5  -9   5    7.11    6.01
  -5  -9   5    4.58    5.70
  -5  -9   4   34.27    6.08
  -5  -9   4   27.90    6.04
  -5  -9   3    7.01    5.43
  -5  -9   2   29.76    5.77
  -5  -9   1   12.16    5.48
  -5  -9   0    3.71    5.05
  -5  -9  -1   29.34    5.68
  -5  -9  -1   29.15    4.87
   5   9   2   13.70    5.34
  -5  -9  -2   13.00    5.23
  -5  -9  -2   13.58    4.70
   5   9   3    3.54    5.25
  -5  -9  -3    6.10    4.58
  -5  -9  -4   57.81    6.43
  -5  -9  -5    6.03    5.08
   5   9   5    1.76    5.36
  -5  -9  -6   16.21    5.48
   5   9   6   22.96    5.91
  -5  -9  -7   25.92    6.19
   5   9   7    9.04    6.19
  -5  -9  -8    7.46    6.36
   5   9   8    7.26    6.23
  -5  -9  -9   23.39    7.63
   5   9   9   23.64    7.01
  -5  -9 -10    3.74    7.28
   5   9  10   -0.32    6.66
  -5 -10   6    6.30    6.67
  -5 -10   5    6.53    6.32
  -5 -10   5    5.14    6.33
  -5 -10   4    1.59    6.07
  -5 -10   4    6.86    6.11
  -5 -10   3   14.68    6.04
  -5 -10   3   13.47    6.43
  -5 -10   2   23.99    6.18
  -5 -10   1    3.66    5.54
  -5 -10   0    9.25    5.68
  -5 -10  -1   38.58    6.19
  -5 -10  -2    7.85    5.36
  -5 -10  -2   10.89    4.97
  -5 -10  -3    8.40    5.74
  -5 -10  -3    7.56    4.83
  -5 -10  -4   19.37    5.54
  -5 -10  -5    5.68    5.64
  -5 -10  -6   13.09    5.66
   5  10   6   13.07    6.41
  -5 -10  -7   26.69    6.81
   5  10   7   23.98    6.53
  -5 -10  -8    9.19    6.75
   5  10   8  -10.02    6.53
   5  10   9   10.59    6.78
  -5 -11   4    5.20    6.54
  -5 -11   3   10.87    5.91
  -5 -11   3    2.39    6.43
  -5 -11   2    2.56    6.28
  -5 -11   2    6.72    6.41
  -5 -11   1   12.97    6.23
  -5 -11   1    9.46    6.22
  -5 -11   0   19.19    6.45
  -5 -11  -1   15.35    6.13
  -5 -11  -2    1.25    5.87
  -5 -11  -3    0.25    5.70
  -5 -11  -4    3.35    6.16
  -5 -11  -4   14.10    5.90
  -5 -11  -5   15.30    5.96
  -5 -11  -6   18.99    6.39
   6  -6  -2    8.75    6.70
   6  -6  -2   16.03    6.22
   6  -6  -1    5.85    6.60
   6  -6  -1   13.64    6.43
   6  -6   0    8.44    6.41
  -6   6   0   11.82    7.35
   6  -6   0    0.27    6.29
  -6   6  -1   -5.34    7.09
   6  -6   1    7.75    6.52
   6  -6   2   12.01    6.59
  -6   6  -2    8.77    7.08
   6  -6   2    5.88    6.40
   6  -6   3    4.51    6.13
   6  -6   3   -3.08    6.61
  -6   6  -3   -0.31    6.92
   6  -6   4    0.64    6.83
  -6   6  -4    9.13    7.01
  -6   6  -4    9.72    7.55
   6  -6   4    2.17    7.67
   6  -6   5    7.76    7.93
  -6   6  -5   15.60    7.55
   6  -5  -5    7.72    6.20
   6  -5  -5   14.51    6.21
   6  -5  -4    7.04    6.24
   6  -5  -4    5.02    5.97
   6  -5  -3    7.11    6.42
   6  -5  -3   16.21    6.14
   6  -5  -2    4.74    6.21
   6  -5  -2   13.69    5.93
   6  -5  -1    8.31    6.33
  -6   5   1    8.77    6.66
   6  -5  -1    1.99    5.54
   6  -5   0    9.86    5.99
  -6   5   0   11.59    6.84
   6  -5   0   12.08    5.60
   6  -5   1    9.92    6.17
  -6   5  -1    6.02    6.51
   6  -5   1   -2.02    5.63
   6  -5   2    0.77    5.80
   6  -5   2    5.59    5.87
  -6   5  -2    2.03    6.60
  -6   5  -2   -2.95    6.75
   6  -5   3    9.15    6.00
  -6   5  -3    0.58    6.36
   6  -5   3    5.73    6.38
  -6   5  -3    2.39    7.03
   6  -5   4    5.01    6.19
  -6   5  -4   17.07    6.76
   6  -5   4    1.03    7.19
  -6   5  -4   -3.63    7.12
   6  -5   5   15.49    6.56
  -6   5  -5   11.10    6.62
   6  -5   5   18.87    7.93
  -6   5  -5    4.29    7.23
   6  -5   6    5.35    6.95
  -6   5  -6    7.70    6.41
   6  -5   6    1.19    7.97
  -6   5  -6    5.95    7.23
   6  -5   7   -5.50    6.99
  -6   5  -7   -0.91    6.56
   6  -5   7    7.09    8.28
   6  -5   8    0.33    7.00
  -6   5  -8    5.69    6.98
   6  -5   8    9.10    8.63
   6  -4  -7   -9.39    6.70
   6  -4  -6    7.46    6.28
   6  -4  -5    0.56    6.27
   6  -4  -5   13.46    5.88
   6  -4  -4    8.17    6.12
   6  -4  -4    8.57    5.69
   6  -4  -3    5.68    6.04
   6  -4  -3    4.00    5.28
   6  -4  -2    8.26    6.07
   6  -4  -2   13.57    5.57
   6  -4  -1    1.04    5.54
  -6   4   1    1.57    5.78
   6  -4  -1    8.97    4.96
   6  -4   0    7.71    5.62
  -6   4   0    6.17    5.83
  -6   4   0    4.09    6.02
   6  -4   0    5.88    5.25
   6  -4   1    2.82    5.41
  -6   4  -1    7.81    5.90
  -6   4  -1    1.64    5.92
   6  -4   1   -2.04    5.14
   6  -4   2    8.00    5.26
   6  -4   2   13.19    5.76
  -6   4  -2   13.14    6.13
   6  -4   2    7.64    5.39
  -6   4  -2    3.55    6.13
   6  -4   3   13.17    5.72
  -6   4  -3   12.85    6.31
   6  -4   3    3.83    6.26
  -6   4  -3    3.82    6.10
   6  -4   4   16.22    5.94
  -6   4  -4   17.42    6.40
   6  -4   4   15.72    7.09
  -6   4  -4   20.14    6.25
   6  -4   5   19.23    6.23
  -6   4  -5   13.87    6.06
   6  -4   5   19.39    7.66
  -6   4  -5   15.05    6.43
   6  -4   6    5.19    6.12
  -6   4  -6    6.47    5.92
   6  -4   6   -6.00    7.44
  -6   4  -6   11.14    6.45
   6  -4   7   15.11    6.83
  -6   4  -7   12.67    6.63
   6  -4   7    7.53    8.12
  -6   4  -7   10.79    6.88
  -6   4  -8    1.24    6.67
   6  -4   8   -2.89    8.12
  -6   4  -8    6.96    7.44
  -6   4  -9    5.69    7.69
   6  -4   9    9.75    8.69
   6  -4  10    9.41    8.92
   6  -3  -8  -10.94    7.12
   6  -3  -7   -0.28    6.04
   6  -3  -6    8.11    6.05
   6  -3  -6    3.66    5.78
   6  -3  -5   20.91    5.86
   6  -3  -5   10.42    5.38
   6  -3  -4    2.64    5.79
   6  -3  -4    4.96    5.20
   6  -3  -3    1.79    5.68
   6  -3  -3    3.62    4.89
   6  -3  -2    7.13    5.58
  -6   3   2    7.41    5.17
   6  -3  -2   -0.83    4.41
   6  -3  -1    5.19    5.26
  -6   3   1    3.67    5.17
   6  -3  -1    0.80    4.52
  -6   3   1    1.50    5.91
   6  -3   0    8.50    5.35
  -6   3   0    2.97    5.09
  -6   3   0   -6.52    5.76
   6  -3   0   11.58    4.45
   6  -3   1   28.87    5.65
  -6   3  -1   35.50    5.84
   6  -3   1   27.85    5.58
  -6   3  -1   40.87    6.51
   6  -3   1   32.24    5.29
   6  -3   2   15.77    5.16
  -6   3  -2   12.81    5.44
   6  -3   2    6.68    5.37
  -6   3  -2    9.58    5.78
   6  -3   3    5.40    5.56
   6  -3   3    7.74    5.22
  -6   3  -3   -3.29    5.43
  -6   3  -3    1.93    5.31
   6  -3   4   24.69    5.90
  -6   3  -4   12.70    5.47
   6  -3   4   13.82    6.15
  -6   3  -4   25.75    6.39
   6  -3   5    0.76    5.15
  -6   3  -5    8.02    5.55
   6  -3   5    5.32    6.62
  -6   3  -5    1.54    5.90
   6  -3   6   12.30    5.84
  -6   3  -6   16.88    6.03
   6  -3   6   19.88    7.43
   6  -3   7   15.40    6.05
  -6   3  -7    5.39    6.31
   6  -3   7    1.12    7.20
   6  -3   8   10.17    7.54
   6  -3   9   19.74    8.39
   6  -3  10    2.86    8.30
   6  -3  11   -3.26    8.53
   6  -2  -9   15.03    6.80
   6  -2  -8   32.90    6.64
   6  -2  -7    4.92    6.26
   6  -2  -7   -5.51    6.46
   6  -2  -6    1.95    5.80
   6  -2  -6    4.18    5.66
   6  -2  -5    6.06    5.39
   6  -2  -5    3.17    5.06
   6  -2  -4    2.57    5.36
   6  -2  -4    5.40    4.60
   6  -2  -3   34.71    6.13
   6  -2  -3   43.97    5.45
   6  -2  -2    0.48    5.13
  -6   2   2    3.42    4.60
   6  -2  -2    7.55    4.19
   6  -2  -1    0.71    4.98
  -6   2   1    7.89    4.62
   6  -2  -1    5.97    4.08
  -6   2   1   -1.59    5.50
   6  -2   0    0.23    5.01
  -6   2   0    1.00    4.68
   6  -2   0    9.66    4.49
  -6   2   0    4.07    5.01
   6  -2   0    5.74    3.84
   6  -2   1    4.95    5.01
  -6   2  -1    3.64    4.50
   6  -2   1    3.19    4.34
  -6   2  -1    7.50    5.16
   6  -2   1    7.08    3.82
   6  -2   2   12.37    4.82
  -6   2  -2    9.03    4.69
   6  -2   2    7.84    5.06
  -6   2  -2   14.65    5.09
   6  -2   3    1.33    4.90
  -6   2  -3    7.08    4.70
   6  -2   3    8.55    5.13
  -6   2  -3    2.90    5.26
   6  -2   4    3.60    4.64
  -6   2  -4    6.25    4.92
   6  -2   4    2.46    5.57
   6  -2   5   32.86    5.42
  -6   2  -5   15.30    5.33
   6  -2   5   29.10    6.65
   6  -2   6   -0.24    5.21
  -6   2  -6    2.96    5.40
   6  -2   6    4.24    6.71
   6  -2   7    5.67    7.10
   6  -2   8    9.29    7.61
   6  -2   9   14.09    7.53
   6  -2  10   19.38    7.95
  -6   2 -11   13.27    8.28
   6  -2  11    6.65    7.67
  -6   2 -12    2.01    8.65
   6  -1  -7   16.47    6.51
   6  -1  -6   11.33    5.90
   6  -1  -5    5.55    5.29
   6  -1  -4   10.39    5.14
   6  -1  -3   -7.21    5.10
   6  -1  -2    2.52    4.89
  -6   1   2    6.21    4.66
   6  -1  -1   16.89    4.97
  -6   1   1    8.51    4.07
   6  -1  -1    7.34    4.01
  -6   1   1   14.53    4.73
   6  -1   0    3.93    4.61
  -6   1   0    0.85    4.06
   6  -1   0   -0.39    3.91
  -6   1   0    3.17    4.77
   6  -1   1   -1.69    4.42
  -6   1  -1    4.51    4.08
   6  -1   1    3.07    4.31
  -6   1  -1   -5.90    4.55
   6  -1   2    3.32    4.28
  -6   1  -2    9.94    4.25
   6  -1   2    2.18    4.60
  -6   1  -2    9.60    4.90
   6  -1   3    5.51    4.48
  -6   1  -3    6.78    4.25
   6  -1   3    3.03    4.76
   6  -1   4    3.07    4.45
  -6   1  -4   12.38    4.65
   6  -1   4    8.36    5.03
   6  -1   5    9.74    4.54
   6  -1   5    3.56    5.62
   6  -1   6    4.86    4.72
   6  -1   6    7.67    5.89
   6  -1   7   14.44    6.47
  -6   1  -8    9.28    5.95
   6  -1   8   17.15    7.06
  -6   1  -9   11.82    6.34
   6  -1   9   -0.35    6.72
  -6   1 -10   18.29    7.45
   6  -1  10   18.43    7.38
  -6   1 -11    1.79    7.68
  -6   1 -12    3.15    8.37
  -6   0  10    6.12    8.02
  -6   0   9    9.08    8.12
   6   0  -8   -1.83    5.92
  -6   0   8    9.58    7.89
   6   0  -7    3.83    5.70
  -6   0   7    9.64    7.66
   6   0  -6    5.54    5.57
  -6   0   6   -2.09    6.72
   6   0  -5   15.00    5.56
   6   0  -4    8.50    5.06
   6   0  -3    4.46    4.66
  -6   0   3   -3.10    4.32
   6   0  -2   16.32    4.92
   6   0  -2   11.75    3.90
  -6   0   2   11.77    4.48
   6   0  -1    0.86    4.45
   6   0  -1   -2.05    4.06
  -6   0   1    7.48    4.25
   6   0   0    3.08    4.25
   6   0   0   -0.96    4.14
  -6   0   0    3.84    4.27
   6   0   1  283.51   14.45
  -6   0  -1  253.00   13.86
   6   0   1  245.80   14.35
   6   0   2    4.70    4.15
  -6   0  -2    8.06    3.57
   6   0   2    0.82    4.18
   6   0   3    5.93    4.21
  -6   0  -3    0.66    3.78
   6   0   3    0.44    4.36
   6   0   4   31.40    4.47
   6   0   4   28.14    5.25
   6   0   5    3.56    4.17
   6   0   5    4.79    4.95
   6   0   6   32.16    6.11
  -6   0  -7    7.32    5.11
   6   0   7    6.04    5.93
  -6   0  -8   12.32    5.63
   6   0   8    0.30    5.88
  -6   0  -9   26.25    6.58
   6   0   9   22.24    6.67
  -6   0 -10   14.15    7.02
   6   0  10   18.19    6.82
  -6   0 -10   10.99    7.29
  -6   0 -11   -0.34    7.10
  -6   0 -11   -1.74    7.35
  -6   0 -12   12.11    8.06
  -6   0 -12    3.30    8.05
  -6   0 -13   -3.95    8.61
  -6  -1  10    0.83    8.26
   6   1  -9    3.52    6.32
  -6  -1   9    3.64    8.28
   6   1  -8    6.21    5.56
  -6  -1   8   -0.38    7.69
   6   1  -7    2.09    5.76
   6   1  -6    0.29    5.59
   6   1  -5    0.80    5.41
   6   1  -4    9.38    5.05
   6   1  -3   10.56    4.88
   6   1  -2   12.19    4.67
  -6  -1   2   10.11    3.92
   6   1  -1    5.59    3.89
  -6  -1   1    7.69    3.86
   6   1   0  269.46   15.09
   6   1   0  290.14   14.74
   6   1   0  265.94   14.95
  -6  -1   0  277.92   14.74
   6   1   1   13.74    4.21
   6   1   1   17.70    4.36
   6   1   2   59.06    5.46
  -6  -1  -2   60.66    4.72
   6   1   2   57.21    5.87
   6   1   3   45.55    5.13
   6   1   3   51.21    5.59
   6   1   4    7.80    3.96
   6   1   4    3.78    4.34
   6   1   5   13.83    4.90
  -6  -1  -5   15.63    4.24
  -6  -1  -6   43.74    5.36
   6   1   6   50.27    6.24
  -6  -1  -6   47.28    5.95
  -6  -1  -7    6.41    4.69
   6   1   7    7.73    5.28
  -6  -1  -7    3.17    5.16
  -6  -1  -8   17.92    5.32
   6   1   8   20.42    5.84
  -6  -1  -8   23.77    6.53
  -6  -1  -9   17.13    5.90
   6   1   9   19.92    6.01
  -6  -1  -9   14.39    6.81
  -6  -1 -10   14.68    6.56
  -6  -1 -10   17.88    7.59
  -6  -1 -11   12.63    6.86
  -6  -1 -11    7.47    8.02
  -6  -1 -12    9.11    7.95
  -6  -1 -12   -0.37    8.25
  -6  -1 -13    3.52    8.46
  -6  -1 -13   -8.11    8.84
   6   2 -10    5.67    6.37
  -6  -2  10    4.67    8.67
   6   2  -9   11.13    6.38
   6   2  -8   -5.46    5.79
   6   2  -7   20.35    6.02
   6   2  -6   10.93    5.59
   6   2  -5    3.40    5.65
   6   2  -4   -1.35    5.52
   6   2  -3    9.36    4.83
   6   2  -2   14.82    4.91
   6   2  -1   12.88    4.61
   6   2  -1   16.25    3.35
  -6  -2   1   14.43    3.53
   6   2   0   26.98    4.64
   6   2   0   13.96    4.38
   6   2   0   25.73    3.92
   6   2   1   40.09    4.40
   6   2   1   40.19    4.85
   6   2   1   31.23    4.79
   6   2   2   73.98    5.90
   6   2   2   66.54    6.11
   6   2   3   -4.86    3.91
   6   2   3    9.99    4.30
  -6  -2  -4    6.82    3.34
   6   2   4    3.79    4.36
  -6  -2  -4   10.69    3.97
  -6  -2  -5   34.85    4.34
   6   2   5   29.61    5.18
  -6  -2  -5   38.92    4.94
  -6  -2  -6   14.30    3.89
   6   2   6   14.90    5.09
  -6  -2  -6   14.29    5.08
  -6  -2  -7   33.87    5.20
   6   2   7   32.11    5.65
  -6  -2  -7   28.01    5.95
  -6  -2  -8   16.61    5.29
   6   2   8   18.96    5.40
  -6  -2  -8   18.51    6.38
  -6  -2  -9    4.39    5.85
  -6  -2  -9    0.30    6.39
  -6  -2 -10   23.15    6.49
  -6  -2 -10   22.45    7.50
  -6  -2 -11   15.32    7.49
  -6  -2 -11    4.87    7.57
  -6  -2 -12    3.90    7.83
  -6  -2 -12  -14.61    8.13
  -6  -2 -13    6.81    8.26
  -6  -2 -13   15.00    8.66
  -6  -2 -14    6.71    8.45
  -6  -2 -14   14.81    8.98
   6   3 -10   12.08    6.83
   6   3  -9    9.82    6.69
   6   3  -8   -6.28    6.21
   6   3  -7    4.87    5.74
   6   3  -6    8.79    5.72
   6   3  -5   13.68    5.75
   6   3  -4   27.80    5.77
   6   3  -3   -8.45    5.67
   6   3  -2    2.72    5.33
   6   3  -2    6.08    3.48
   6   3  -1   28.38    5.47
   6   3  -1   30.45    3.98
   6   3   0   -7.23    4.93
   6   3   0   -1.47    3.39
   6   3   1   30.29    4.96
   6   3   1   24.99    4.16
   6   3   2    8.31    3.98
   6   3   2   14.54    4.44
   6   3   2    6.73    4.17
   6   3   3    8.01    3.93
   6   3   3   -2.16    3.91
   6   3   3    1.74    4.22
   6   3   3    4.39    3.06
  -6  -3  -3    3.48    3.77
   6   3   4  112.31    7.84
   6   3   4   99.45    6.67
  -6  -3  -4  118.78    7.46
   6   3   5    1.88    4.53
   6   3   5    3.37    3.03
  -6  -3  -5    5.88    4.54
   6   3   6   -1.96    4.81
   6   3   6    1.74    3.43
  -6  -3  -6    1.10    4.78
  -6  -3  -7   57.07    5.86
   6   3   7   54.73    6.54
  -6  -3  -7   73.30    7.18
   6   3   7   55.47    5.10
  -6  -3  -8    6.96    5.06
  -6  -3  -8    0.28    6.26
   6   3   8    0.73    4.11
  -6  -3  -9   33.62    6.38
   6   3   9   28.82    5.40
  -6  -3 -10   15.79    6.72
  -6  -3 -10    6.95    7.44
   6   3  10    6.09    5.43
  -6  -3 -11   -4.51    7.11
  -6  -3 -11    6.69    7.50
   6   3  11    6.60    5.80
  -6  -3 -12   17.06    7.48
  -6  -3 -12    4.77    8.16
  -6  -3 -13    7.00    8.32
  -6  -3 -13   13.13    8.69
  -6  -3 -14    9.97    8.51
  -6  -3 -14   18.12    8.87
   6   4 -10    9.25    6.96
   6   4  -9    6.77    6.85
   6   4  -8   12.30    6.40
   6   4  -7    3.11    6.17
   6   4  -6    4.08    6.23
   6   4  -5   40.58    7.20
   6   4  -4    0.66    5.81
  -6  -4   4   -1.74    4.16
   6   4  -3   41.86    6.72
  -6  -4   3   39.87    4.81
   6   4  -3   43.69    4.56
   6   4  -2   14.43    5.46
  -6  -4   2    4.77    3.46
   6   4  -2    8.41    3.52
  -6  -4   1   -5.61    3.41
   6   4  -1    5.32    3.50
   6   4   0  301.48   15.79
   6   4   0  265.79   14.52
  -6  -4   0  262.64   14.14
   6   4   1   -3.66    5.11
  -6  -4  -1    1.07    3.13
   6   4   1    1.25    3.52
   6   4   2   -1.07    4.83
   6   4   2    2.43    3.71
  -6  -4  -2    5.29    3.26
   6   4   3   58.88    5.62
   6   4   3   56.60    4.91
  -6  -4  -3   55.89    5.04
   6   4   4   44.74    5.47
   6   4   4   39.62    4.31
  -6  -4  -4   36.45    4.80
   6   4   5   51.08    5.99
   6   4   5   47.93    4.59
  -6  -4  -5   52.02    5.67
  -6  -4  -6   30.69    4.53
   6   4   6   24.84    5.47
   6   4   6   32.59    4.48
  -6  -4  -6   16.85    5.32
  -6  -4  -7    4.26    4.38
   6   4   7   -1.04    4.84
   6   4   7    5.52    4.00
  -6  -4  -7    8.51    5.88
  -6  -4  -8   24.04    5.05
  -6  -4  -8   16.39    6.75
   6   4   8   16.46    4.77
  -6  -4  -9   25.35    6.17
  -6  -4  -9   27.38    7.30
   6   4   9   32.45    5.68
  -6  -4 -10    5.22    6.20
  -6  -4 -10    0.68    7.64
   6   4  10    0.25    5.39
  -6  -4 -11   35.86    7.83
  -6  -4 -11   34.98    8.66
   6   4  11   13.95    6.51
  -6  -4 -12   18.00    7.75
  -6  -4 -12   16.26    8.24
   6   4  12    7.94    7.03
  -6  -4 -13    7.49    7.88
  -6  -4 -13    7.17    8.68
   6   4  13   10.40    7.57
  -6  -4 -14   24.74    8.33
   6   4  14    1.48    7.95
   6   5 -10   10.06    6.90
  -6  -5  10   16.17    7.99
   6   5  -9    8.19    6.84
   6   5  -8    2.99    7.10
   6   5  -7   26.73    7.42
   6   5  -6   28.56    7.26
   6   5  -5    8.95    6.60
   6   5  -4    6.69    6.29
  -6  -5   4    3.56    4.29
   6   5  -4    2.35    4.07
   6   5  -3   36.91    7.24
  -6  -5   3   23.08    4.45
   6   5  -3   27.87    4.58
   6   5  -2   16.85    6.41
  -6  -5   2   20.85    4.41
   6   5  -2   21.19    4.21
   6   5  -1   33.81    6.71
  -6  -5   1   30.70    4.59
   6   5  -1   31.02    4.51
   6   5   0   15.03    5.85
  -6  -5   0   13.25    3.82
   6   5   0   17.01    4.32
   6   5   1    9.65    5.30
  -6  -5  -1    8.22    3.77
   6   5   1    6.92    4.09
   6   5   2   25.97    4.58
   6   5   3   62.98    5.30
   6   5   3   51.31    5.55
  -6  -5  -3   54.38    5.10
  -6  -5  -4    4.51    4.06
   6   5   4    1.51    3.73
   6   5   4    0.44    4.30
  -6  -5  -4    6.28    4.29
  -6  -5  -5   43.27    5.22
   6   5   5   39.54    4.91
  -6  -5  -5   47.30    5.64
   6   5   5   59.04    5.94
   6   5   6    3.66    5.03
  -6  -5  -6    1.33    4.24
   6   5   6    0.92    3.90
   6   5   7   -3.34    5.39
  -6  -5  -7   -4.82    4.47
   6   5   7    3.54    4.29
   6   5   8   36.83    6.45
  -6  -5  -8   25.27    5.33
   6   5   8   24.57    5.16
   6   5   9    5.58    5.67
  -6  -5  -9   -1.14    5.25
   6   5   9    9.24    5.40
   6   5  10   29.69    6.31
   6   5  11   10.49    6.18
  -6  -5 -12    8.49    7.67
   6   5  12   -6.14    7.04
  -6  -5 -13   18.95    7.87
   6   5  13    0.70    7.79
  -6  -6  10   16.03    8.58
   6   6  -9    8.68    7.67
   6   6  -8    5.24    7.59
   6   6  -7   17.04    7.79
   6   6  -6   -1.23    7.15
   6   6  -5   -1.65    7.19
  -6  -6   5    8.68    5.22
   6   6  -4   54.99    8.53
  -6  -6   4   52.00    6.03
   6   6  -3   26.65    7.90
  -6  -6   3   21.58    4.70
   6   6  -3   17.00    4.78
   6   6  -2   22.16    7.35
  -6  -6   2   20.14    4.90
   6   6  -2   22.82    4.73
   6   6  -1   13.80    7.09
  -6  -6   1   11.30    4.57
   6   6  -1    9.86    4.24
   6   6   0   -3.32    5.84
  -6  -6   0    1.04    4.09
  -6  -6  -1   73.02    5.81
   6   6   1   61.46    5.98
   6   6   2    5.76    4.42
   6   6   3   13.65    4.63
   6   6   3   12.98    4.54
   6   6   4  197.00   11.53
  -6  -6  -4  173.53   10.88
   6   6   4  196.33   11.13
  -6  -6  -5   21.01    4.77
   6   6   5   20.04    5.07
   6   6   5   21.63    4.60
  -6  -6  -6    1.84    4.70
   6   6   6    9.85    5.07
   6   6   6    9.59    4.36
  -6  -6  -7   42.54    6.01
   6   6   7   37.38    6.01
   6   6   7   32.20    5.68
  -6  -6  -8    0.70    5.36
   6   6   8    1.39    5.01
   6   6   8    0.59    5.64
  -6  -6  -9   20.70    5.87
   6   6   9   21.34    5.91
  -6  -6 -10   13.67    6.20
   6   6  10   16.49    5.95
   6   6  11    6.37    6.54
   6   6  12   13.54    7.45
   6   6  13    5.70    7.89
   6   7  -9   12.40    7.83
   6   7  -8    6.36    8.23
   6   7  -7   15.18    8.45
   6   7  -6   20.33    8.19
   6   7  -5   23.24    8.33
  -6  -7   5   29.13    5.90
   6   7  -4    2.69    7.90
  -6  -7   4    2.78    5.00
   6   7  -3   10.54    7.90
  -6  -7   3   -1.87    4.70
   6   7  -2   38.71    8.07
  -6  -7   2   41.69    5.66
   6   7  -2   45.22    5.75
   6   7  -1    4.29    6.79
  -6  -7   1    6.15    4.78
   6   7  -1    6.10    4.68
  -6  -7   0   -2.12    4.39
   6   7   0    9.63    4.61
  -6  -7  -1   41.27    5.40
   6   7   1   34.66    5.36
  -6  -7  -2   20.08    4.69
   6   7   2   24.76    4.97
   6   7   3  123.07    8.67
  -6  -7  -3  115.02    8.13
  -6  -7  -4    8.84    4.64
   6   7   4    7.07    5.01
   6   7   4   18.56    5.09
  -6  -7  -5   26.66    5.26
   6   7   5   42.59    6.07
   6   7   5   34.04    5.46
  -6  -7  -6   49.53    5.97
   6   7   6   53.66    6.52
   6   7   6   50.17    6.18
  -6  -7  -7    5.22    5.37
   6   7   7   23.31    5.83
   6   7   7   11.11    5.31
  -6  -7  -8    6.82    5.96
   6   7   8   13.07    5.51
  -6  -7  -9   18.30    6.25
   6   7   9   25.38    6.16
  -6  -7 -10   12.55    6.42
   6   7  10    0.58    6.39
  -6  -7 -11   13.23    6.84
   6   7  11    3.45    6.84
   6   7  12   25.03    7.55
   6   8  -8   11.97    8.51
   6   8  -7    0.91    8.43
  -6  -8   7    2.54    5.57
   6   8  -6   22.15    8.35
  -6  -8   6   12.77    5.72
   6   8  -5    3.23    8.31
  -6  -8   5    6.80    5.98
   6   8  -4   12.24    7.89
  -6  -8   4   -1.60    5.36
   6   8  -3   10.00    7.57
  -6  -8   3   10.99    5.33
   6   8  -2    9.26    7.10
  -6  -8   2    7.07    5.24
   6   8  -1   13.00    5.16
  -6  -8   1   10.37    5.40
  -6  -8   0   21.35    5.42
   6   8   0   28.53    5.71
  -6  -8  -1   49.86    5.95
   6   8   1   33.24    5.93
  -6  -8  -2    0.64    4.95
   6   8   2    7.23    5.05
   6   8   3   13.59    5.22
  -6  -8  -3   20.00    4.93
   6   8   4    9.86    5.45
  -6  -8  -4   11.27    4.70
   6   8   4   17.50    5.51
   6   8   5   40.06    6.13
  -6  -8  -5   34.21    5.73
   6   8   5   43.34    6.12
   6   8   6   12.09    5.72
  -6  -8  -6    5.97    5.15
   6   8   6    5.63    5.64
  -6  -8  -7    5.34    5.74
   6   8   7   17.67    5.91
  -6  -8  -8   24.22    6.23
   6   8   8   21.29    6.38
  -6  -8  -9   10.46    6.57
   6   8   9   10.88    6.33
  -6  -8 -10   31.91    7.28
   6   8  10   27.94    6.95
  -6  -8 -11   19.69    7.49
   6   8  11    4.61    7.34
  -6  -9   7   12.37    6.29
  -6  -9   6    8.16    6.03
  -6  -9   5   11.03    6.04
  -6  -9   5    3.18    5.82
  -6  -9   4   10.24    5.87
  -6  -9   3    0.24    5.89
  -6  -9   2   13.19    5.61
  -6  -9   1   43.18    6.66
  -6  -9   0    8.43    5.58
   6   9   1    8.08    5.39
  -6  -9  -1    9.04    5.44
   6   9   2   20.57    5.95
  -6  -9  -2   19.91    5.84
  -6  -9  -2   20.96    5.29
  -6  -9  -3    4.44    5.36
   6   9   3   -3.15    5.57
  -6  -9  -3    5.19    4.91
   6   9   4   14.50    5.70
  -6  -9  -4   18.46    5.14
   6   9   5    8.88    5.52
  -6  -9  -5    3.56    5.36
   6   9   5    7.19    5.91
  -6  -9  -6   -7.37    5.66
   6   9   6   10.55    6.23
  -6  -9  -7   21.96    6.41
   6   9   7   16.17    6.15
  -6  -9  -8    9.00    6.18
   6   9   8    9.20    6.57
  -6  -9  -9   12.40    7.02
   6   9   9    2.42    6.61
  -6  -9 -10    9.58    7.22
   6   9  10    8.06    6.83
  -6 -10   5   19.00    6.63
  -6 -10   5   14.46    6.57
  -6 -10   4    8.07    6.53
  -6 -10   4   14.19    6.45
  -6 -10   3    2.56    6.37
  -6 -10   2   23.54    6.66
  -6 -10   1    5.41    6.06
  -6 -10   0   18.37    6.19
  -6 -10  -1    1.26    5.73
  -6 -10  -2    0.25    5.95
  -6 -10  -2   15.19    5.07
   6  10   3   42.02    6.87
  -6 -10  -3   38.65    6.89
  -6 -10  -3   51.59    6.30
  -6 -10  -4   12.34    5.54
  -6 -10  -5    8.79    5.73
  -6 -10  -6   19.09    6.42
   6  10   6   28.39    7.01
  -6 -10  -7   14.34    6.62
   6  10   7   37.52    7.26
  -6 -10  -8   14.11    6.69
   6  10   8   15.81    7.04
  -6 -11   2    5.17    6.17
  -6 -11   1   14.66    6.76
  -6 -11   0   11.30    6.69
  -6 -11  -1   16.69    6.33
  -6 -11  -2   11.23    6.42
  -6 -11  -3    0.81    6.33
  -6 -11  -3   19.79    5.73
  -6 -11  -4   -1.37    6.64
  -6 -11  -4   20.92    6.02
  -6 -11  -5    2.35    5.92
   7  -5  -1   13.17    6.29
  -7   5   0    1.27    7.18
   7  -5   0    1.05    6.02
  -7   5  -1   18.19    7.15
   7  -5   1   -0.53    5.98
   7  -5   2    3.08    6.72
  -7   5  -2    3.77    7.33
   7  -5   2    8.32    6.24
  -7   5  -3    9.14    7.26
   7  -5   3   -1.36    6.14
   7  -5   4   11.05    7.25
   7  -4  -4   -3.66    6.95
   7  -4  -3    1.49    6.61
   7  -4  -2    9.15    6.77
   7  -4  -2    5.25    5.78
   7  -4  -1   13.89    6.58
  -7   4   1   -5.21    6.42
   7  -4  -1    6.64    5.59
   7  -4   0    1.75    6.48
  -7   4   0   -5.19    6.38
   7  -4   0    4.08    5.18
   7  -4   1   10.80    6.45
  -7   4  -1    2.00    6.73
  -7   4  -1   -4.86    6.89
   7  -4   2   19.53    6.83
  -7   4  -2    4.93    6.61
  -7   4  -2   11.34    7.37
   7  -4   3    4.42    6.37
  -7   4  -3    9.64    6.54
   7  -4   3    8.21    6.49
  -7   4  -3   -1.23    7.09
   7  -4   4    3.01    6.52
  -7   4  -4    2.04    6.45
   7  -4   4    1.65    6.75
  -7   4  -4   -0.31    7.20
   7  -4   5    6.48    6.70
  -7   4  -5    9.72    6.74
   7  -4   5    4.67    7.09
  -7   4  -5    1.87    7.30
   7  -4   6    1.90    6.78
  -7   4  -6    8.96    6.66
   7  -4   6   -0.38    7.74
  -7   4  -6    2.55    7.11
   7  -4   7   16.26    6.98
  -7   4  -7    3.95    6.64
   7  -4   7    1.67    7.97
  -7   4  -7    2.96    7.66
  -7   4  -8    0.69    7.64
   7  -3  -6   11.10    6.83
   7  -3  -5   17.60    6.68
   7  -3  -4    9.53    6.62
   7  -3  -3    2.61    6.12
   7  -3  -2    8.23    6.08
   7  -3  -1    3.38    6.10
  -7   3   1    6.98    6.13
   7  -3   0    3.34    5.96
  -7   3   0    4.85    6.12
  -7   3   0    4.81    6.51
   7  -3   1    8.83    5.94
  -7   3  -1    0.26    5.91
  -7   3  -1   -1.99    6.42
   7  -3   2    9.95    6.06
  -7   3  -2    2.11    5.83
   7  -3   2    2.39    5.83
  -7   3  -2   14.93    6.20
   7  -3   3   20.15    6.08
  -7   3  -3    7.65    6.00
   7  -3   3   15.34    6.37
  -7   3  -3    7.26    6.74
   7  -3   4   -4.21    5.94
  -7   3  -4    2.93    5.91
   7  -3   4   10.39    6.78
  -7   3  -4    1.39    6.22
   7  -3   5    6.87    6.00
  -7   3  -5    3.50    6.14
   7  -3   5    5.12    6.86
  -7   3  -5    1.44    6.77
   7  -3   6   10.86    6.66
  -7   3  -6   16.05    6.28
   7  -3   6   13.22    7.68
  -7   3  -6   11.09    7.16
  -7   3  -7    8.13    6.59
   7  -3   7   11.70    8.13
  -7   3  -7    9.44    7.48
  -7   3  -8   -6.53    6.78
   7  -3   8    5.31    8.43
  -7   3  -9    3.70    7.44
   7  -3   9    8.00    8.83
   7  -2  -6    8.89    6.75
   7  -2  -5    6.71    6.14
   7  -2  -4   11.96    6.35
   7  -2  -3  -15.94    6.09
   7  -2  -2    0.83    5.79
   7  -2  -1    8.36    5.77
  -7   2   1    1.04    6.00
   7  -2   0    0.80    5.77
  -7   2   0    5.73    5.99
   7  -2   1    3.68    5.79
  -7   2  -1    1.39    5.19
   7  -2   1    6.21    5.01
  -7   2  -1    4.66    6.06
   7  -2   2    7.28    5.87
  -7   2  -2    3.73    5.48
   7  -2   2    1.80    5.51
  -7   2  -2    1.01    5.92
   7  -2   3   15.80    5.78
  -7   2  -3    9.02    5.36
   7  -2   3   -0.82    5.75
  -7   2  -3    9.95    6.32
   7  -2   4   -1.30    5.71
  -7   2  -4    6.48    5.53
   7  -2   4    2.67    5.89
  -7   2  -4    7.07    5.83
   7  -2   5    9.53    5.65
  -7   2  -5    3.93    5.46
   7  -2   5   13.51    6.66
  -7   2  -5    4.61    6.52
   7  -2   6    8.37    5.59
  -7   2  -6    1.83    5.96
   7  -2   6    3.11    6.69
  -7   2  -7    0.56    6.20
   7  -2   7   13.98    7.39
  -7   2  -8   17.29    6.91
   7  -2   8    4.26    7.78
   7  -2   9    6.81    8.12
   7  -2  10    6.52    8.54
   7  -2  11    3.66    7.83
   7  -1  -7    8.90    6.91
   7  -1  -6    1.91    6.45
   7  -1  -5    1.83    6.35
   7  -1  -4   36.81    6.53
   7  -1  -3   13.28    5.94
   7  -1  -2    8.88    6.02
  -7   1   2   -1.40    5.58
   7  -1  -1    4.93    5.41
  -7   1   1    4.25    5.74
   7  -1   0    2.03    5.38
   7  -1   0    1.13    4.73
  -7   1   0    3.07    5.44
   7  -1   1    6.56    5.39
   7  -1   1    4.25    5.04
  -7   1  -1    3.24    5.66
   7  -1   2   18.02    5.37
  -7   1  -2   20.74    5.27
   7  -1   2    7.10    5.31
  -7   1  -2   11.41    5.62
   7  -1   3    3.42    5.37
  -7   1  -3    9.62    4.79
   7  -1   3    1.06    5.33
  -7   1  -3   14.02    5.78
   7  -1   4   17.90    5.67
  -7   1  -4   21.72    5.17
   7  -1   4   16.08    6.23
   7  -1   5    9.29    5.53
  -7   1  -5    8.30    5.51
   7  -1   5   11.44    6.18
  -7   1  -6   10.34    5.83
   7  -1   6    4.20    6.25
   7  -1   7    5.48    7.12
   7  -1   8    5.42    6.98
   7  -1   9    8.23    7.52
   7  -1  10   13.72    7.60
   7  -1  11    7.25    7.94
   7   0  -8    2.77    6.96
   7   0  -7   -1.35    6.98
   7   0  -6    5.43    6.72
   7   0  -5    4.28    5.88
   7   0  -4   15.76    6.04
   7   0  -3   10.26    5.76
   7   0  -2   15.26    5.45
  -7   0   2   -6.48    5.10
   7   0  -1   -2.30    5.27
   7   0  -1    3.30    4.89
  -7   0   1    1.26    4.97
   7   0   0   -3.43    5.31
   7   0   0    1.58    4.85
  -7   0   0    8.13    5.31
   7   0   1   17.87    5.45
   7   0   1   10.49    5.00
  -7   0  -1   21.52    5.33
   7   0   2    8.96    5.24
   7   0   2    8.74    5.10
   7   0   3    6.06    4.92
   7   0   3    3.79    5.23
   7   0   4   10.53    5.12
  -7   0  -4   -0.20    4.38
   7   0   4    0.54    5.45
  -7   0  -5    7.76    5.25
   7   0   5   12.62    6.21
   7   0   6    0.30    6.01
   7   0   7   13.71    6.41
   7   0   8    4.01    6.66
  -7   0  -9    2.06    6.53
   7   0   9    8.31    7.03
  -7   0 -10    3.95    7.18
   7   0  10   19.04    7.24
  -7   0 -11   23.80    8.18
  -7   0 -12   14.09    8.82
   7   1  -9    3.21    6.66
  -7  -1   9   -5.04    8.49
   7   1  -8    7.32    6.38
  -7  -1   8   -2.86    7.70
   7   1  -7   -0.34    6.51
   7   1  -6   -0.33    6.49
   7   1  -5    6.20    6.07
   7   1  -4   -7.10    5.63
   7   1  -3   16.89    6.07
   7   1  -2    5.91    5.24
   7   1  -1    9.64    5.27
   7   1  -1    0.44    4.71
  -7  -1   1    9.34    4.49
   7   1   0   37.58    5.48
   7   1   0   23.42    5.27
  -7  -1   0   32.13    5.30
   7   1   1    0.71    4.84
   7   1   1    1.62    4.73
   7   1   2   15.19    5.10
   7   1   2   12.95    5.21
   7   1   3   10.59    4.68
   7   1   3   12.26    5.09
   7   1   4    5.90    4.67
   7   1   4    2.09    5.43
   7   1   5   24.85    5.88
   7   1   6   -2.85    5.68
  -7  -1  -7    6.17    5.02
   7   1   7    9.68    5.83
  -7  -1  -8   22.88    5.92
   7   1   8   22.71    6.64
  -7  -1  -9   15.26    6.59
   7   1   9   12.70    6.55
  -7  -1 -10    6.87    7.05
  -7  -1 -10    2.08    7.71
  -7  -1 -11    9.19    7.35
  -7  -1 -11   -4.09    8.21
  -7  -1 -12   -9.92    7.77
  -7  -1 -12   -0.78    8.30
  -7  -1 -13    0.40    9.07
   7   2  -9   11.22    6.99
  -7  -2   9   -7.69    8.72
   7   2  -8    4.26    6.79
   7   2  -7   -3.80    6.17
   7   2  -6   21.43    6.69
   7   2  -5   -5.82    6.49
   7   2  -4    9.93    6.42
   7   2  -3    3.81    6.01
   7   2  -2    5.87    5.74
   7   2  -1    9.05    5.38
   7   2   0   12.97    5.25
   7   2   0    6.89    3.97
   7   2   1    1.40    4.21
   7   2   1    6.25    4.63
   7   2   1    1.64    4.61
   7   2   2   19.27    4.74
   7   2   2    2.17    4.88
   7   2   3    5.12    4.60
   7   2   3   -3.50    5.08
   7   2   4    2.85    5.09
   7   2   5   19.26    5.69
   7   2   6    9.07    5.87
   7   2   7    2.65    5.57
  -7  -2  -7   -3.70    5.94
  -7  -2  -8   10.55    5.52
   7   2   8   21.22    6.17
  -7  -2  -8   13.12    6.45
  -7  -2  -9   18.16    5.93
   7   2   9   20.80    6.22
  -7  -2  -9   22.45    7.49
  -7  -2 -10    9.72    6.67
  -7  -2 -10    5.61    7.55
  -7  -2 -11   12.55    7.35
  -7  -2 -11    6.47    8.00
  -7  -2 -12    4.35    8.24
  -7  -2 -12   -4.01    8.88
  -7  -2 -13    6.23    8.80
  -7  -2 -13    9.92    9.50
   7   3  -9    5.50    6.66
   7   3  -8    2.91    6.63
   7   3  -7   -7.92    6.83
   7   3  -6    6.28    6.19
   7   3  -5    6.77    6.06
   7   3  -4   12.17    6.19
   7   3  -3   -7.97    6.33
   7   3  -2   16.27    6.38
   7   3  -1    0.29    5.50
   7   3  -1    4.44    3.71
   7   3   0    4.46    5.17
   7   3   0   -0.75    4.00
   7   3   1   51.81    6.13
   7   3   1   40.41    5.24
   7   3   2    5.87    4.58
   7   3   2    6.08    4.79
   7   3   2    5.18    5.03
   7   3   3   35.17    5.22
   7   3   3   20.79    5.45
   7   3   4   -4.21    5.15
   7   3   5   17.22    5.50
  -7  -3  -5   15.58    4.97
   7   3   6   54.45    7.10
  -7  -3  -6   57.27    6.94
   7   3   7    2.35    5.88
  -7  -3  -7    0.81    6.06
   7   3   8    4.79    5.99
  -7  -3  -8   17.14    6.63
  -7  -3  -9   24.84    7.92
  -7  -3 -10    3.49    7.79
  -7  -3 -11    4.80    7.10
  -7  -3 -11   12.70    8.39
  -7  -3 -12   17.48    8.09
  -7  -3 -12    6.66    8.87
  -7  -3 -13    5.23    8.28
  -7  -3 -13   12.49    9.18
   7   4  -9   15.62    7.44
   7   4  -8    5.66    7.02
   7   4  -7   -0.74    6.94
   7   4  -6   13.30    6.77
   7   4  -5   13.96    6.71
   7   4  -4   -1.08    6.28
   7   4  -3   16.17    6.37
   7   4  -2   16.84    6.44
   7   4  -2   11.24    4.12
   7   4  -1    9.40    6.11
   7   4  -1   12.27    4.29
   7   4   0   -5.88    6.15
   7   4   0   -1.62    4.07
   7   4   1   -5.38    6.28
   7   4   1   -0.82    4.20
   7   4   2    2.79    4.32
  -7  -4  -3    4.74    4.28
   7   4   3    6.14    4.58
   7   4   4    5.25    4.86
  -7  -4  -4    1.94    4.58
   7   4   5   -1.56    5.12
   7   4   5    9.05    5.44
  -7  -4  -5    0.65    4.78
   7   4   6   12.55    5.87
  -7  -4  -6    9.35    5.55
   7   4   7    7.48    5.63
  -7  -4  -7    8.26    6.09
  -7  -4  -8   12.41    6.80
  -7  -4  -9    2.28    7.37
  -7  -4 -10    9.51    7.73
  -7  -4 -11   26.97    8.93
  -7  -4 -12    9.77    9.02
   7   5  -9    5.50    7.22
   7   5  -8   11.93    7.30
   7   5  -7   15.15    7.38
   7   5  -6    7.54    7.34
   7   5  -5   12.70    7.32
   7   5  -4   25.39    7.36
   7   5  -3   -1.59    6.63
   7   5  -3   12.08    4.25
   7   5  -2    3.17    7.30
  -7  -5   2   -4.87    4.39
   7   5  -2    4.37    4.22
   7   5  -1   83.14    9.22
  -7  -5   1   74.21    6.48
   7   5  -1   78.60    6.42
   7   5   0    1.53    6.65
  -7  -5   0    4.93    4.00
   7   5   0    7.04    4.48
  -7  -5  -1    2.46    4.00
   7   5   1    2.67    4.59
  -7  -5  -2   31.74    4.73
   7   5   2   34.93    5.29
   7   5   3   -0.94    4.67
   7   5   4   18.77    4.44
   7   5   4   15.99    5.22
  -7  -5  -4   11.66    4.83
   7   5   5   19.04    4.69
  -7  -5  -5   19.75    5.28
   7   5   5   27.91    5.63
   7   5   6    7.58    5.68
   7   5   6    0.19    4.22
  -7  -5  -6    1.94    5.64
   7   5   7   48.14    7.03
  -7  -5  -7   39.86    5.76
   7   5   7   39.70    5.51
  -7  -5  -7   32.06    6.90
   7   5   8   22.86    6.62
  -7  -5  -8   30.92    5.79
   7   5   8   16.33    5.23
  -7  -5  -8   29.10    7.21
   7   5   9    2.72    6.72
   7   5   9    8.16    5.23
  -7  -5  -9   -6.32    7.61
   7   5  10   17.03    5.92
  -7  -5 -10   20.00    8.50
   7   5  11    5.89    6.04
  -7  -5 -11    9.43    8.09
  -7  -5 -12   12.51    9.04
   7   5  12    7.06    6.70
   7   5  13    6.66    7.50
   7   6  -8    5.84    7.94
   7   6  -7    8.88    8.20
   7   6  -6   17.24    8.24
   7   6  -5    7.46    7.71
   7   6  -4    7.97    8.15
  -7  -6   4    8.49    5.28
   7   6  -4   12.52    4.98
   7   6  -3   20.06    8.39
  -7  -6   3   24.74    5.48
   7   6  -3   32.39    5.30
   7   6  -2    1.78    7.25
  -7  -6   2    4.38    5.00
   7   6  -2    2.96    4.60
   7   6  -1    7.89    7.53
  -7  -6   1   13.29    4.81
   7   6  -1    4.31    4.58
  -7  -6   0   17.69    4.80
   7   6   0   11.08    4.76
  -7  -6  -1   -0.18    4.26
   7   6   1    4.04    4.74
  -7  -6  -2    7.63    4.38
   7   6   2    6.38    5.09
   7   6   3   11.19    5.15
   7   6   4   42.55    5.96
   7   6   4   25.94    5.25
   7   6   5    5.96    5.33
   7   6   5   18.65    4.91
  -7  -6  -6   14.50    5.32
   7   6   6    6.35    5.68
   7   6   6   10.25    4.74
  -7  -6  -6   18.15    6.13
  -7  -6  -7   38.99    6.12
   7   6   7   31.59    5.78
   7   6   7   43.83    6.82
  -7  -6  -7   35.50    6.88
  -7  -6  -8   11.23    5.73
   7   6   8   11.44    5.37
  -7  -6  -8   -2.48    6.89
   7   6   8    5.22    6.02
   7   6   9   12.68    6.73
  -7  -6  -9   -0.77    5.63
   7   6   9    0.75    5.43
  -7  -6  -9    9.44    7.86
   7   6  10    6.26    5.82
   7   6  11   10.29    6.38
   7   6  12    3.82    6.98
  -7  -6 -12   22.21    9.04
   7   7  -7   -3.63    8.20
   7   7  -6   20.41    8.98
   7   7  -5   17.47    8.87
  -7  -7   5    7.15    6.12
   7   7  -4    4.78    8.11
  -7  -7   4   13.16    5.57
   7   7  -3   16.78    8.32
  -7  -7   3   11.83    5.34
   7   7  -3   20.19    5.31
   7   7  -2    0.95    8.40
  -7  -7   2    3.06    5.42
   7   7  -2    4.33    5.01
  -7  -7   1    1.50    4.93
   7   7  -1    3.70    4.78
  -7  -7   0   44.32    5.99
   7   7   0   45.26    5.83
  -7  -7  -1   -1.02    4.75
   7   7   1    6.75    5.09
  -7  -7  -2   34.00    5.59
   7   7   2   28.11    5.75
   7   7   3   19.15    5.73
   7   7   4   11.77    5.39
  -7  -7  -5   19.91    5.08
   7   7   5   15.71    5.83
   7   7   5   26.28    5.39
  -7  -7  -6   12.18    5.56
   7   7   6    9.95    6.11
   7   7   6    7.41    5.13
  -7  -7  -7    9.16    5.42
   7   7   7   12.97    6.28
   7   7   7    3.61    5.39
  -7  -7  -8   27.24    6.36
   7   7   8   35.05    6.99
   7   7   8   38.27    6.54
  -7  -7  -9   -1.09    5.96
   7   7   9    9.98    5.85
  -7  -7 -10   10.86    6.74
   7   7  10   10.44    6.35
   7   7  11    6.25    7.10
   7   8  -6   11.17    9.19
   7   8  -5   -4.96    9.04
  -7  -8   5    3.89    6.38
   7   8  -4   16.47    9.29
  -7  -8   4    3.19    5.59
   7   8  -3   -2.96    8.53
  -7  -8   3    4.28    5.89
   7   8  -2   -0.54    5.42
  -7  -8   2    7.83    5.59
  -7  -8   1    0.70    5.42
   7   8  -1   -0.27    5.31
  -7  -8   0   18.83    5.60
   7   8   0   25.73    5.90
  -7  -8  -1   -4.72    5.34
   7   8   1    4.77    5.19
  -7  -8  -2    0.23    5.22
   7   8   2    4.08    5.29
  -7  -8  -3    3.14    5.18
   7   8   3   -3.93    5.70
   7   8   4    4.67    5.80
   7   8   5   15.14    6.06
  -7  -8  -5   15.13    5.72
   7   8   5   10.17    5.88
  -7  -8  -6    0.75    5.71
   7   8   6    5.23    6.14
   7   8   6    3.09    5.58
  -7  -8  -7    4.96    5.86
   7   8   7   -9.74    6.82
   7   8   7    3.65    5.92
  -7  -8  -8    6.85    6.25
   7   8   8    7.93    6.34
  -7  -8  -9    9.58    6.64
   7   8   9   10.35    6.50
  -7  -8 -10   13.17    6.69
   7   8  10    3.08    6.73
  -7  -9   6    5.07    5.96
   7   9  -5   22.13    9.46
  -7  -9   5    4.09    6.74
   7   9  -4   17.87    9.00
  -7  -9   4   -1.56    6.18
  -7  -9   3   -3.06    6.15
  -7  -9   2    5.37    6.26
  -7  -9   1    3.81    6.24
   7   9   0    3.50    5.84
  -7  -9   0    1.00    5.71
  -7  -9  -1   10.81    5.67
   7   9   1   24.19    6.04
  -7  -9  -2   -0.73    5.73
   7   9   2    6.88    5.90
  -7  -9  -3    0.99    5.70
   7   9   3    2.97    5.70
   7   9   4   22.49    6.46
  -7  -9  -4   38.67    6.15
   7   9   5    1.29    6.22
  -7  -9  -5   13.15    5.87
   7   9   6   28.35    6.85
  -7  -9  -6   17.05    5.99
   7   9   6   17.36    6.38
  -7  -9  -7   21.20    6.67
   7   9   7   19.08    6.58
  -7  -9  -8    2.89    6.44
   7   9   8   16.03    6.51
  -7  -9  -9   12.90    7.31
   7   9   9    7.03    6.61
  -7 -10   3   16.09    6.54
  -7 -10   2   21.14    6.88
  -7 -10   1   10.78    6.74
  -7 -10   0   11.97    6.46
   7  10   1   17.49    6.37
  -7 -10  -1   11.43    6.44
   7  10   2    3.22    6.20
  -7 -10  -2    7.39    6.39
   7  10   3    6.02    6.44
  -7 -10  -3    0.80    6.32
  -7 -10  -4    0.27    6.05
   7  10   4    9.27    6.52
  -7 -10  -4   11.87    5.78
  -7 -10  -5   13.54    6.17
  -7 -10  -6    9.33    6.46
  -7 -10  -7   23.65    6.92
   7  10   7    1.55    7.00
  -7 -11  -4   19.17    6.07
   8  -3  -1   -3.42    6.61
   8  -3   0    5.25    6.69
  -8   3   0    3.74    6.99
   8  -3   1    8.43    6.81
  -8   3  -1   11.33    7.38
   8  -3   2    2.17    6.73
  -8   3  -2   16.69    7.34
   8  -3   3    7.49    6.51
  -8   3  -3   -2.61    6.37
   8  -3   3    8.34    6.55
  -8   3  -3   10.39    7.06
   8  -3   4   21.21    7.00
  -8   3  -4   11.63    6.95
   8  -3   4    7.63    6.78
  -8   3  -4   -2.54    7.46
   8  -3   5    4.79    6.59
  -8   3  -5   13.24    6.96
   8  -3   5    9.55    7.41
  -8   3  -5   -1.59    7.37
   8  -3   6   10.37    7.24
  -8   3  -6    8.65    6.71
   8  -2  -3    8.54    6.67
   8  -2  -2   -8.71    6.80
   8  -2  -1    2.12    6.57
  -8   2   1   -5.22    6.68
   8  -2   0   -0.30    6.56
  -8   2   0   -3.52    6.68
   8  -2   1    0.60    6.13
  -8   2  -1   11.16    7.00
   8  -2   2    5.98    6.56
   8  -2   2    7.29    6.16
  -8   2  -2    4.35    6.57
   8  -2   3   11.63    6.34
   8  -2   3    5.63    6.31
  -8   2  -3   12.38    7.00
   8  -2   4    6.29    6.70
  -8   2  -4    2.93    6.31
   8  -2   4   10.93    6.75
  -8   2  -4   10.79    6.94
   8  -2   5   12.13    6.81
  -8   2  -5   11.88    6.13
   8  -2   5    6.53    7.21
  -8   2  -5    5.41    7.02
  -8   2  -6    8.70    6.29
   8  -2   6    8.74    7.45
  -8   2  -6    9.99    7.50
  -8   2  -7    2.90    6.22
   8  -2   7    5.04    7.93
  -8   2  -8   11.09    7.35
   8  -2   8   -0.81    7.82
   8  -1  -5   -9.24    7.24
   8  -1  -4   12.89    7.08
   8  -1  -3    0.95    6.49
   8  -1  -2    6.08    6.01
   8  -1  -1    7.76    6.38
  -8   1   1   -3.50    6.27
   8  -1   0   -5.51    6.09
  -8   1   0    5.97    6.55
   8  -1   1   -2.85    6.24
   8  -1   1   -2.40    5.60
  -8   1  -1    3.22    6.43
   8  -1   2    9.72    6.26
   8  -1   2   -2.22    5.65
  -8   1  -2    2.63    6.01
   8  -1   3    4.58    6.34
   8  -1   3    5.81    5.96
  -8   1  -3   -0.27    5.97
   8  -1   4    4.27    5.83
   8  -1   4    6.12    6.48
  -8   1  -4    5.51    6.65
   8  -1   5    1.32    6.73
  -8   1  -6   -5.94    5.70
   8  -1   6   11.97    7.07
  -8   1  -7    1.66    6.55
   8  -1   7    5.57    7.62
  -8   1  -8   12.21    7.22
   8  -1   8   -2.70    7.52
   8  -1   9    7.98    7.64
   8   0  -6   -0.36    7.35
   8   0  -5    2.76    6.92
   8   0  -4   17.92    7.21
   8   0  -3   20.43    6.60
   8   0  -2   20.38    6.23
   8   0  -1   18.14    6.06
   8   0   0    4.59    5.94
   8   0   0    3.09    5.59
  -8   0   0   -1.22    5.81
   8   0   1   17.84    6.33
   8   0   1   15.66    6.05
  -8   0  -1   22.91    6.26
   8   0   2    4.36    5.98
   8   0   2   11.54    5.87
  -8   0  -2   10.62    6.08
   8   0   3    2.71    5.78
   8   0   3    4.33    6.11
  -8   0  -3   -2.27    5.88
   8   0   4    2.16    5.87
   8   0   4   14.80    6.19
   8   0   5    9.82    6.58
   8   0   6    2.66    6.74
   8   0   7    4.24    7.07
   8   0   8    6.66    6.98
   8   0   9   14.51    7.56
   8   0  10    5.05    8.00
   8   1  -7   15.11    7.57
   8   1  -6   -4.81    7.38
   8   1  -5   -1.41    7.15
   8   1  -4    1.35    6.95
   8   1  -3    8.41    6.50
   8   1  -2    8.07    6.32
   8   1  -1   20.80    6.33
   8   1   0   40.75    6.43
   8   1   0   17.09    5.98
   8   1   1   52.02    6.71
   8   1   1   37.03    6.43
  -8  -1  -1   50.52    6.40
   8   1   2   -2.70    5.64
   8   1   2   15.10    5.80
   8   1   3    0.53    5.30
   8   1   3    4.55    5.91
   8   1   4    4.46    5.81
   8   1   5    7.18    6.47
   8   1   6   10.73    6.65
   8   1   7   14.67    7.15
   8   1   8    2.46    6.77
   8   1   9    6.13    7.41
  -8  -1 -10    9.95    7.27
   8   1  10   13.38    7.33
  -8  -1 -11   -1.78    7.94
   8   2  -7   20.70    7.81
   8   2  -6   18.35    7.48
   8   2  -5   -6.92    7.72
   8   2  -4   -4.93    7.32
   8   2  -3    7.69    6.60
   8   2  -2   10.60    6.31
   8   2  -1    0.62    6.09
   8   2   0   12.76    6.17
   8   2   1   12.52    5.78
   8   2   1   10.77    5.56
   8   2   2    6.57    5.11
   8   2   2    8.13    5.24
   8   2   2    4.68    5.68
   8   2   3   -4.85    5.78
   8   2   4    0.30    5.94
   8   2   5   -3.09    6.22
   8   2   6    2.24    6.37
   8   2   7   15.32    6.71
   8   2   8    3.09    6.45
   8   2   9   -1.05    6.82
  -8  -2 -11  -13.72    9.09
   8   3  -7    1.58    7.60
   8   3  -6    7.71    7.19
   8   3  -5    9.02    6.81
   8   3  -4   16.52    7.09
   8   3  -3    1.07    7.25
   8   3  -2    1.73    6.88
   8   3  -1   -1.98    6.45
   8   3   0   17.50    6.45
   8   3   1    3.68    6.06
   8   3   1   -0.22    4.49
   8   3   2    2.34    4.73
   8   3   3    5.86    5.17
   8   3   3    8.71    5.91
   8   3   4   15.34    5.82
   8   3   4    8.68    5.86
   8   3   5   14.29    6.47
   8   3   6   -0.64    6.08
   8   3   7   10.91    6.63
  -8  -3  -7   16.14    6.49
   8   3   8   10.52    6.83
  -8  -3  -8    6.84    6.88
  -8  -3  -9    3.40    7.47
  -8  -3 -10    0.74    8.15
  -8  -3 -11   -1.58    8.79
   8   4  -7    1.62    7.30
   8   4  -6    0.81    7.62
   8   4  -5   10.42    7.44
   8   4  -4    7.84    7.27
   8   4  -3   16.92    7.04
   8   4  -2    6.05    7.08
   8   4  -1   -7.03    7.82
   8   4   0   18.18    7.49
   8   4   0   34.27    5.46
   8   4   1   -3.16    6.90
   8   4   1    6.01    4.79
   8   4   2    7.50    5.06
   8   4   3    9.84    5.23
   8   4   4   15.78    5.69
   8   4   5   -8.76    6.11
   8   4   6    0.61    5.97
   8   4   6   -1.97    6.13
  -8  -4  -6    2.05    5.89
   8   4   7   -4.04    6.58
  -8  -4  -7    0.28    6.20
   8   4   8    0.68    6.36
  -8  -4  -8    8.27    7.46
  -8  -4  -9    8.22    7.46
  -8  -4 -10   20.42    8.41
  -8  -4 -11    0.79    8.62
   8   5  -7   13.05    8.22
   8   5  -6    8.46    7.75
   8   5  -5    2.54    7.87
   8   5  -4   -5.95    7.90
   8   5  -3   -5.55    7.83
   8   5  -2   18.62    7.96
   8   5  -1   21.85    7.79
   8   5  -1    8.97    4.99
   8   5   0   18.63    7.34
   8   5   0    9.34    5.14
   8   5   1    3.99    5.21
   8   5   2   10.84    5.18
   8   5   3    3.39    5.34
   8   5   4    9.84    5.67
  -8  -5  -5    3.69    5.35
   8   5   5    5.77    5.77
   8   5   6   17.85    6.52
  -8  -5  -6   10.95    6.20
   8   5   7    7.44    6.61
  -8  -5  -7    6.78    6.38
   8   5   8    7.10    6.79
  -8  -5  -8   10.91    7.24
   8   5   9    5.50    7.08
  -8  -5  -9    4.10    7.89
   8   5  10   -0.38    6.96
  -8  -5 -10    8.46    8.30
   8   5  11    7.07    7.52
  -8  -5 -11   11.34    9.13
   8   6  -6   -3.61    7.99
   8   6  -5    9.18    8.41
   8   6  -4   11.14    8.59
   8   6  -3   -7.50    8.73
   8   6  -2   -5.19    8.40
   8   6  -2    2.69    4.93
   8   6  -1    2.36    7.77
   8   6  -1    8.71    5.03
   8   6   0    3.57    5.09
   8   6   1    9.56    5.45
   8   6   2    3.00    5.45
   8   6   3   10.76    5.90
   8   6   4   29.74    6.22
   8   6   5   -0.89    5.83
   8   6   6    2.21    6.12
   8   6   7    5.63    6.61
  -8  -6  -7    4.81    6.36
  -8  -6  -8    8.12    7.17
   8   6   8   -0.70    6.81
  -8  -6  -9   15.39    8.19
   8   6   9   16.99    7.09
   8   6  10   15.62    7.51
  -8  -6 -10    8.47    8.59
  -8  -6 -11    5.04    8.84
   8   7  -6   -2.87    8.91
   8   7  -5   11.31    8.85
   8   7  -4   18.67    9.68
   8   7  -3    5.66    9.02
  -8  -7   3    2.81    5.78
   8   7  -3    3.75    5.28
   8   7  -2   14.49    9.23
  -8  -7   2    7.58    5.48
   8   7  -2    2.18    5.29
  -8  -7   1   10.61    5.38
   8   7  -1   11.06    5.42
  -8  -7   0    5.18    5.45
   8   7   0   -1.88    5.34
  -8  -7  -1    1.30    5.25
   8   7   1   10.96    5.47
  -8  -7  -2   10.67    5.30
   8   7   2   24.34    5.97
  -8  -7  -3   28.81    5.50
   8   7   3   12.14    6.14
   8   7   4    8.61    6.11
   8   7   5   28.69    6.53
   8   7   6   10.19    6.35
   8   7   6   15.23    5.69
   8   7   7    6.52    6.78
   8   7   7   12.45    5.49
  -8  -7  -8   10.49    6.33
   8   7   8    9.01    6.77
   8   7   8   11.44    5.94
  -8  -7  -8   15.45    7.56
  -8  -7  -9    8.97    6.35
   8   7   9    5.65    6.72
   8   7   9   11.22    5.70
  -8  -7  -9   -3.44    7.64
   8   7  10    8.29    6.31
  -8  -7 -10    8.46    8.46
   8   8  -5   25.13    9.80
   8   8  -4    0.53    8.95
  -8  -8   4    9.95    6.21
   8   8  -3    4.84    9.49
  -8  -8   3    7.72    6.15
  -8  -8   2    9.39    6.03
   8   8  -2    5.76    5.70
  -8  -8   1    8.32    5.79
   8   8  -1    6.73    5.87
  -8  -8   0    0.74    5.86
   8   8   0    0.86    5.57
  -8  -8  -1   14.72    5.74
   8   8   1   10.92    5.81
  -8  -8  -2    6.32    5.31
   8   8   2   -0.59    5.59
  -8  -8  -3    6.82    5.57
   8   8   3    6.13    6.16
   8   8   4   10.23    6.58
   8   8   5   11.17    6.54
   8   8   6   -5.38    6.65
   8   8   6    5.32    6.06
  -8  -8  -7   14.37    6.41
   8   8   7    5.94    7.17
   8   8   7   12.42    6.39
  -8  -8  -8   13.03    6.69
   8   8   8   11.17    7.22
   8   8   8   12.13    6.40
  -8  -8  -9   14.80    7.01
   8   8   9   10.06    6.57
  -8  -8 -10   23.81    9.06
  -8  -9   3    7.94    6.20
  -8  -9   2   -2.38    6.18
   8   9  -1    7.38    6.07
  -8  -9   1   11.33    6.50
  -8  -9   0    5.84    6.46
   8   9   0    2.20    6.28
  -8  -9  -1   11.08    5.93
   8   9   1    7.83    6.16
  -8  -9  -2    1.53    6.06
   8   9   2   -0.63    6.06
  -8  -9  -3    5.38    5.89
   8   9   3   20.78    6.42
  -8  -9  -4    5.40    6.18
   8   9   4    2.00    6.53
   8   9   5    3.13    6.80
   8   9   6   12.76    6.89
   8   9   7   -8.05    7.00
  -8  -9  -7    2.83    6.24
   8   9   7    8.25    6.96
   8   9   8    8.11    6.64
   8  10   0   -1.97    6.26
  -8 -10   0   10.71    6.89
   8  10   1    5.98    6.35
  -8 -10  -1    0.28    6.79
  -8 -10  -2   -1.37    6.61
   8  10   2    0.34    6.63
  -8 -10  -3    4.38    6.23
   8  10   3   10.43    6.69
  -8 -10  -4   -5.59    6.67
   8  10   4    6.02    6.66
  -8 -10  -5   -0.55    6.52
   8  10   5    5.43    7.03
   9  -1   0   19.67    7.24
  -9   1   0    5.42    7.20
   9  -1   1    2.58    6.87
  -9   1  -1    0.91    7.13
   9  -1   2    4.46    6.85
   9  -1   2    4.56    6.20
  -9   1  -2    9.61    7.37
   9  -1   3   12.39    7.04
   9  -1   3    5.75    6.46
  -9   1  -3   12.85    7.00
   9  -1   4    0.97    6.54
   9  -1   4   -1.35    6.61
  -9   1  -4   -5.76    7.15
   9  -1   5   -2.49    7.43
  -9   1  -5    4.99    7.06
   9   0  -2   10.00    7.20
   9   0  -1    6.64    6.39
   9   0   0   13.54    6.43
   9   0   1    2.35    6.30
  -9   0  -1    2.23    6.82
   9   0   2   -0.31    6.71
   9   0   2    3.96    6.16
  -9   0  -2    6.58    6.52
   9   0   3   13.91    6.76
   9   0   3    3.80    6.31
  -9   0  -3    5.34    6.80
   9   0   4    6.32    6.98
  -9   0  -4   16.18    6.99
   9   0   5    8.41    7.10
   9   0   6   14.72    7.57
   9   0   7   16.93    8.14
   9   1  -3    5.80    7.20
   9   1  -2   -1.40    7.05
   9   1  -1   10.51    7.06
   9   1   0   18.35    6.92
   9   1   1   15.45    6.53
   9   1   1    3.56    6.18
   9   1   2   21.63    6.75
   9   1   2    5.82    6.43
  -9  -1  -2   12.45    6.19
   9   1   3    4.44    6.62
  -9  -1  -3    7.45    6.51
   9   1   4    4.30    6.74
   9   1   5    1.38    6.92
   9   1   6    1.08    7.31
   9   1   7   -1.88    7.44
   9   1   8    0.78    7.88
   9   1   9    3.58    7.95
   9   2  -4    4.31    8.11
   9   2  -3  -11.27    7.89
   9   2  -2   10.12    6.97
   9   2  -1    9.10    7.04
   9   2   0    3.05    6.83
   9   2   1    9.55    6.31
   9   2   2    9.86    6.16
   9   2   2    7.43    6.50
   9   2   3    8.90    6.65
   9   2   4    1.99    6.86
   9   2   5   -1.72    6.79
   9   2   6    9.64    7.36
   9   2   7    0.37    7.25
   9   2   8   12.12    7.78
   9   2   9   13.92    7.75
   9   3  -4    9.30    7.84
   9   3  -3   -9.10    8.09
   9   3  -2   -6.56    7.42
   9   3  -1    6.69    7.50
   9   3   0   -0.72    6.69
   9   3   1    7.31    6.48
   9   3   2   10.98    5.28
   9   3   3    5.48    5.60
   9   3   4    7.90    5.76
   9   3   4    5.02    6.81
   9   3   5   18.87    6.39
   9   3   5    4.49    6.82
   9   3   6   -8.89    6.91
   9   3   7   -6.62    7.43
   9   3   8   -2.63    7.39
   9   3   9    7.61    7.81
   9   4  -5    0.43    7.57
   9   4  -4    3.40    7.76
   9   4  -3    7.53    7.39
   9   4  -2   14.05    7.82
   9   4  -1   -2.43    8.17
   9   4   0   -6.40    7.89
   9   4   1    3.84    5.10
   9   4   2   -6.87    5.52
   9   4   3    2.48    5.43
   9   4   4   17.16    6.04
   9   4   5   -4.14    6.36
   9   4   6    2.34    6.71
   9   4   6   -3.64    6.97
   9   4   7    8.69    6.92
   9   4   7    3.35    7.37
   9   4   8    0.76    7.11
  -9  -4  -9    9.19    8.19
  -9  -4 -10    1.53    8.78
   9   5  -5   -0.45    7.74
   9   5  -4   -4.09    8.06
   9   5  -3    8.22    8.20
   9   5  -2    6.33    7.98
   9   5  -1   19.33    8.32
   9   5   0    9.43    5.38
   9   5   1    1.10    5.60
   9   5   2    5.26    5.74
   9   5   3    8.82    5.77
   9   5   4    1.49    5.97
   9   5   5   -3.73    6.12
   9   5   6    2.65    6.44
   9   5   7   10.66    6.77
  -9  -5  -7    7.97    6.82
   9   5   8   10.68    7.42
  -9  -5  -8   -0.65    7.54
   9   5   9    1.19    7.55
  -9  -5  -9    7.80    8.30
   9   6  -4    5.82    8.45
   9   6  -3    7.85    8.99
   9   6  -2    7.45    9.01
   9   6  -1    1.62    5.38
   9   6   0   16.68    6.08
   9   6   1   15.25    5.85
   9   6   2   -1.19    6.00
   9   6   3   -3.31    6.11
   9   6   4   11.70    6.31
   9   6   5   13.18    6.44
   9   6   6    7.14    6.57
   9   6   7   11.71    7.03
  -9  -6  -8   15.10    7.51
   9   6   8   10.09    7.40
  -9  -6  -9    8.45    8.17
   9   6   9   -1.57    7.27
   9   7  -4    4.72    9.66
   9   7  -3   11.22    9.70
   9   7  -2    5.24    5.67
   9   7  -1    7.36    5.56
   9   7   0   13.03    5.88
   9   7   1    9.51    5.79
   9   7   2   14.86    6.35
   9   7   3    5.46    6.17
   9   7   4   -2.33    6.53
   9   7   5   -2.38    6.61
   9   7   6    5.64    6.73
   9   7   7   20.12    7.23
   9   7   8   15.30    7.37
   9   8  -2    1.23    6.10
   9   8  -1   -7.79    6.28
   9   8   0   12.28    6.40
   9   8   1   15.44    6.50
   9   8   2    8.27    6.67
   9   8   3   14.50    6.54
   9   8   4   17.96    6.96
   9   8   5    1.81    6.81
   9   8   6    5.29    6.96
   9   8   7    7.43    7.53
  -9  -9   1   11.37    6.84
  -9  -9   0   10.18    6.25
   9   9   0    2.32    6.35
  -9  -9  -1   20.11    7.12
   9   9   1   12.64    6.98
  -9  -9  -2    4.46    6.47
   9   9   2   10.23    6.49
  -9  -9  -3    1.55    6.20
   9   9   3    4.10    6.42
  -9  -9  -4    6.26    6.12
   9   9   4   14.88    7.06
  -9  -9  -5    6.82    6.39
 -10  -1  -3    4.35    7.06
 -10  -1  -4   24.49    7.42
  10   2   0    1.51    7.68
  10   2   1   21.77    7.95
  10   2   3    9.06    7.25
  10   2   4   -5.04    7.49
  10   2   5   15.75    6.73
  10   3  -1   -0.82    8.35
  10   3   0   14.36    8.28
  10   3   4   16.21    6.61
  10   3   5   12.19    6.79
  10   3   5    9.06    7.45
  10   3   6    3.07    6.59
  10   3   6    5.43    7.58
  10   4  -1   10.94    8.31
  10   4   3    3.52    6.06
  10   4   4   -0.61    5.93
  10   4   5    4.22    6.39
  10   4   6    8.71    6.98
  10   5  -2    6.19    8.93
  10   5   2   11.05    6.25
  10   5   3   17.94    6.62
  10   5   4   12.37    6.29
  10   5   5    1.00    6.56
  10   5   6    4.53    6.83
  10   6   1    7.69    6.16
  10   6   2   -3.55    6.44
  10   6   3    8.77    6.43
  10   6   4   16.85    6.92
  10   6   5   -4.09    6.54
  10   7   0   -0.31    6.06
  10   7   1    0.63    6.07
  10   7   2    5.57    6.40
  10   7   3   15.39    7.28
   0   0   0    0.00    0.00


TITL xzk-277 in P-1
REM P-1 (#2 in standard setting)
CELL 0.71073   7.502967   8.519544  11.165547  86.3553  79.6931  67.8919
ZERR    9.00   0.000680   0.000849   0.000923   0.0074   0.0072   0.0089
LATT  1
SFAC C H O S Br
UNIT 9.00 9.00 9.00 9.00 9.00
TREF
HKLF 4
END
_computing_structure_solution     'SHELXT 2018/2 (Sheldrick, 2018)'
;
_shelx_hkl_checksum                62671
_olex2_submission_special_instructions  'No special instructions were received'
