# Supplementary material for: Tunable Donor–Acceptor Linear Conjugated Polymers Involving Cyanostyrylthiophene Linkages for Visible-Light-Driven Hydrogen Production
Source: Molecules. 2023 Feb 27;28(5):2203. doi: 10.3390/molecules28052203 (PMC10004844; doi:10.3390/molecules28052203)
Supplement: Supplementary file 1 [file molecules-28-02203-s001.zip › molecules-2213393-supplementary/CST-BP.cif]

data_1
_audit_creation_date               2022-08-19
_audit_creation_method
;
Olex2 1.5-alpha
(compiled 2021.08.20 svn.r13c46975 for OlexSys, GUI svn.r6392)
;
_shelx_SHELXL_version_number       '2018/3'
_audit_contact_author_address      ?
_audit_contact_author_email        ?
_audit_contact_author_name         ''
_audit_contact_author_phone        ?
_publ_contact_author_id_orcid      ?
_publ_section_references
;
Bourhis, L.J., Dolomanov, O.V., Gildea, R.J., Howard, J.A.K., Puschmann, H.
 (2015). Acta Cryst. A71, 59-75.

Dolomanov, O.V., Bourhis, L.J., Gildea, R.J, Howard, J.A.K. & Puschmann, H.
 (2009), J. Appl. Cryst. 42, 339-341.

Sheldrick, G.M. (2015). Acta Cryst. C71, 3-8.
;
_chemical_name_common              ?
_chemical_name_systematic          ?
_chemical_formula_moiety           'C13 H8 Br N S'
_chemical_formula_sum              'C13 H8 Br N S'
_chemical_formula_weight           290.17
_chemical_melting_point            ?
loop_
  _atom_type_symbol
  _atom_type_description
  _atom_type_scat_dispersion_real
  _atom_type_scat_dispersion_imag
  _atom_type_scat_source
 'C' 'C' 0.0033 0.0016 'International Tables Vol C Tables 4.2.6.8 and 6.1.1.4'
 'H' 'H' 0.0000 0.0000 'International Tables Vol C Tables 4.2.6.8 and 6.1.1.4'
 'Br' 'Br' -0.2901 2.4595
 'International Tables Vol C Tables 4.2.6.8 and 6.1.1.4'
 'N' 'N' 0.0061 0.0033 'International Tables Vol C Tables 4.2.6.8 and 6.1.1.4'
 'S' 'S' 0.1246 0.1234 'International Tables Vol C Tables 4.2.6.8 and 6.1.1.4'

_shelx_space_group_comment
;
The symmetry employed for this shelxl refinement is uniquely defined
by the following loop, which should always be used as a source of
symmetry information in preference to the above space-group names.
They are only intended as comments.
;
_space_group_crystal_system        'monoclinic'
_space_group_IT_number             14
_space_group_name_H-M_alt          'P 1 21/n 1'
_space_group_name_Hall             '-P 2yn'
loop_
  _space_group_symop_operation_xyz
 'x, y, z'
 '-x+1/2, y+1/2, -z+1/2'
 '-x, -y, -z'
 'x-1/2, -y-1/2, z-1/2'

_cell_length_a                     3.9619(4)
_cell_length_b                     24.465(2)
_cell_length_c                     12.6409(13)
_cell_angle_alpha                  90
_cell_angle_beta                   96.409(9)
_cell_angle_gamma                  90
_cell_volume                       1217.6(2)
_cell_formula_units_Z              4
_cell_measurement_reflns_used      2138
_cell_measurement_temperature      293(2)
_cell_measurement_theta_max        22.1730
_cell_measurement_theta_min        1.9070
_shelx_estimated_absorpt_T_max     0.621
_shelx_estimated_absorpt_T_min     0.540
_exptl_absorpt_coefficient_mu      3.517
_exptl_absorpt_correction_T_max    ?
_exptl_absorpt_correction_T_min    ?
_exptl_absorpt_correction_type     none
_exptl_absorpt_process_details     ?
_exptl_absorpt_special_details     ?
_exptl_crystal_colour              colourless
_exptl_crystal_colour_primary      colourless
_exptl_crystal_density_diffrn      1.583
_exptl_crystal_density_meas        ?
_exptl_crystal_density_method      ?
_exptl_crystal_description         block
_exptl_crystal_F_000               576
_exptl_crystal_size_max            0.2
_exptl_crystal_size_mid            0.17
_exptl_crystal_size_min            0.15
_exptl_transmission_factor_max     ?
_exptl_transmission_factor_min     ?
_diffrn_reflns_av_R_equivalents    0.0429
_diffrn_reflns_av_unetI/netI       0.0838
_diffrn_reflns_Laue_measured_fraction_full  1.000
_diffrn_reflns_Laue_measured_fraction_max  0.963
_diffrn_reflns_limit_h_max         5
_diffrn_reflns_limit_h_min         -5
_diffrn_reflns_limit_k_max         34
_diffrn_reflns_limit_k_min         -33
_diffrn_reflns_limit_l_max         17
_diffrn_reflns_limit_l_min         -17
_diffrn_reflns_number              10024
_diffrn_reflns_point_group_measured_fraction_full  1.000
_diffrn_reflns_point_group_measured_fraction_max  0.963
_diffrn_reflns_theta_full          25.242
_diffrn_reflns_theta_max           30.140
_diffrn_reflns_theta_min           1.665
_diffrn_ambient_temperature        293(2)
_diffrn_detector_area_resol_mean   ?
_diffrn_measured_fraction_theta_full  1.000
_diffrn_measured_fraction_theta_max  0.963
_diffrn_measurement_device_type    'multiwire proportional'
_diffrn_measurement_method         'phi and omega scans'
_diffrn_radiation_monochromator    graphite
_diffrn_radiation_type             MoK\a
_diffrn_radiation_wavelength       0.71073
_diffrn_source                     ?
_reflns_Friedel_coverage           0.000
_reflns_Friedel_fraction_full      .
_reflns_Friedel_fraction_max       .
_reflns_number_gt                  1832
_reflns_number_total               3465
_reflns_special_details
;
 Reflections were merged by SHELXL according to the crystal
 class for the calculation of statistics and refinement.
 
 _reflns_Friedel_fraction is defined as the number of unique
 Friedel pairs measured divided by the number that would be
 possible theoretically, ignoring centric projections and
 systematic absences.
;
_reflns_threshold_expression       'I > 2\s(I)'
_computing_cell_refinement         'CrysAlisPro 1.171.40.60a (Rigaku OD, 2019)'
_computing_data_collection         'CrysAlisPro 1.171.40.60a (Rigaku OD, 2019)'
_computing_data_reduction          'CrysAlisPro 1.171.40.60a (Rigaku OD, 2019)'
_computing_molecular_graphics      'Olex2 1.5-alpha (Dolomanov et al., 2009)'
_computing_publication_material    'Olex2 1.5-alpha (Dolomanov et al., 2009)'
_computing_structure_refinement    'SHELXL 2018/3 (Sheldrick, 2015)'
_computing_structure_solution      'olex2.solve 1.3 (Bourhis et al., 2015)'
_refine_diff_density_max           1.215
_refine_diff_density_min           -0.789
_refine_diff_density_rms           0.143
_refine_ls_extinction_coef         .
_refine_ls_extinction_method       none
_refine_ls_goodness_of_fit_ref     1.067
_refine_ls_hydrogen_treatment      constr
_refine_ls_matrix_type             full
_refine_ls_number_parameters       145
_refine_ls_number_reflns           3465
_refine_ls_number_restraints       1
_refine_ls_R_factor_all            0.1821
_refine_ls_R_factor_gt             0.1027
_refine_ls_restrained_S_all        1.086
_refine_ls_shift/su_max            0.001
_refine_ls_shift/su_mean           0.000
_refine_ls_structure_factor_coef   Fsqd
_refine_ls_weighting_details      
 'w=1/[\s^2^(Fo^2^)+(0.1389P)^2^+2.8051P] where P=(Fo^2^+2Fc^2^)/3'
_refine_ls_weighting_scheme        calc
_refine_ls_wR_factor_gt            0.2535
_refine_ls_wR_factor_ref           0.2997
_refine_special_details            ?
_olex2_refinement_description
;
1. Restrained distances
 C2-C3
 1.3 with sigma of 0.01
2.a Aromatic/amide H refined with riding coordinates:
 C2(H2), C7(H7), C8(H8), C9(H9), C11(H11), C12(H12), C13(H13), C14(H14)
;
_atom_sites_solution_hydrogens     geom
_atom_sites_solution_primary       iterative
_atom_sites_solution_secondary     ?
loop_
  _atom_site_label
  _atom_site_type_symbol
  _atom_site_fract_x
  _atom_site_fract_y
  _atom_site_fract_z
  _atom_site_U_iso_or_equiv
  _atom_site_adp_type
  _atom_site_occupancy
  _atom_site_site_symmetry_order
  _atom_site_calc_flag
  _atom_site_refinement_flags_posn
  _atom_site_refinement_flags_adp
  _atom_site_refinement_flags_occupancy
  _atom_site_disorder_assembly
  _atom_site_disorder_group
 Br1 Br 1.1622(2) 1.00209(3) 0.31799(8) 0.0659(4) Uani 1 1 d . . . . .
 S1 S 0.7570(6) 0.64787(10) 0.54340(18) 0.0650(7) Uani 1 1 d . . . . .
 C2 C 0.9222(16) 0.6124(2) 0.3546(5) 0.0346(14) Uani 1 1 d D . . . .
 H2 H 0.981290 0.610768 0.285511 0.042 Uiso 1 1 calc R U . . .
 C3 C 0.8849(18) 0.6594(3) 0.4174(5) 0.0428(16) Uani 1 1 d D . . . .
 C4 C 1.0778(17) 0.9282(3) 0.3583(6) 0.0409(16) Uani 1 1 d . . . . .
 C5 C 0.9698(17) 0.8201(3) 0.4130(5) 0.0385(15) Uani 1 1 d . . . . .
 C6 C 0.9414(17) 0.7179(3) 0.3863(5) 0.0392(15) Uani 1 1 d . . . . .
 C7 C 0.9236(18) 0.7626(3) 0.4454(5) 0.0416(16) Uani 1 1 d . . . . .
 H7 H 0.876714 0.757071 0.515118 0.050 Uiso 1 1 calc R U . . .
 C8 C 0.9013(19) 0.8937(3) 0.2858(6) 0.0454(17) Uani 1 1 d . . . . .
 H8 H 0.816899 0.906929 0.219073 0.054 Uiso 1 1 calc R U . . .
 C9 C 1.138(2) 0.8562(3) 0.4873(6) 0.0499(18) Uani 1 1 d . . . . .
 H9 H 1.211030 0.843985 0.555702 0.060 Uiso 1 1 calc R U . . .
 C10 C 1.048(2) 0.7218(3) 0.2782(5) 0.0456(17) Uani 1 1 d . . . . .
 C11 C 0.8485(17) 0.8399(3) 0.3114(5) 0.0420(16) Uani 1 1 d . . . . .
 H11 H 0.732841 0.816641 0.261622 0.050 Uiso 1 1 calc R U . . .
 C12 C 1.197(2) 0.9104(3) 0.4593(6) 0.054(2) Uani 1 1 d . . . . .
 H12 H 1.314634 0.934051 0.507872 0.065 Uiso 1 1 calc R U . . .
 C13 C 0.844(2) 0.5660(4) 0.4253(7) 0.060(2) Uani 1 1 d . . . . .
 H13 H 0.856477 0.529629 0.404558 0.072 Uiso 1 1 calc R U . . .
 C14 C 0.755(2) 0.5808(4) 0.5216(7) 0.061(2) Uani 1 1 d . . . . .
 H14 H 0.697842 0.555523 0.571543 0.073 Uiso 1 1 calc R U . . .
 N1 N 1.142(2) 0.7229(3) 0.1985(6) 0.070(2) Uani 1 1 d . . . . .

loop_
  _atom_site_aniso_label
  _atom_site_aniso_U_11
  _atom_site_aniso_U_22
  _atom_site_aniso_U_33
  _atom_site_aniso_U_23
  _atom_site_aniso_U_13
  _atom_site_aniso_U_12
 Br1 0.0626(6) 0.0525(5) 0.0833(8) -0.0013(4) 0.0114(5) -0.0077(4)
 S1 0.0656(14) 0.0766(15) 0.0544(13) 0.0106(11) 0.0142(10) -0.0015(12)
 C2 0.031(3) 0.026(3) 0.049(4) 0.006(3) 0.008(3) 0.002(2)
 C3 0.041(4) 0.062(4) 0.025(3) 0.009(3) 0.002(3) 0.001(3)
 C4 0.031(4) 0.045(4) 0.047(4) -0.003(3) 0.008(3) 0.002(3)
 C5 0.038(4) 0.049(4) 0.029(3) -0.005(3) 0.008(3) 0.000(3)
 C6 0.032(3) 0.058(4) 0.027(3) 0.000(3) 0.003(3) 0.000(3)
 C7 0.043(4) 0.055(4) 0.028(3) -0.002(3) 0.007(3) 0.005(3)
 C8 0.045(4) 0.060(5) 0.032(4) 0.000(3) 0.003(3) 0.004(4)
 C9 0.060(5) 0.060(5) 0.028(4) -0.006(3) 0.000(3) 0.005(4)
 C10 0.054(4) 0.055(4) 0.030(3) -0.006(3) 0.013(3) -0.007(4)
 C11 0.033(4) 0.055(4) 0.038(4) -0.008(3) 0.005(3) 0.002(3)
 C12 0.050(5) 0.061(5) 0.050(5) -0.014(4) 0.000(4) 0.002(4)
 C13 0.059(5) 0.053(5) 0.065(6) 0.006(4) -0.007(4) 0.006(4)
 C14 0.059(5) 0.068(6) 0.055(5) 0.015(4) 0.006(4) -0.005(4)
 N1 0.092(6) 0.077(5) 0.046(4) -0.007(4) 0.029(4) -0.005(4)

_geom_special_details
;
 All esds (except the esd in the dihedral angle between two l.s. planes)
 are estimated using the full covariance matrix.  The cell esds are taken
 into account individually in the estimation of esds in distances, angles
 and torsion angles; correlations between esds in cell parameters are only
 used when they are defined by crystal symmetry.  An approximate (isotropic)
 treatment of cell esds is used for estimating esds involving l.s. planes.
;
loop_
  _geom_bond_atom_site_label_1
  _geom_bond_atom_site_label_2
  _geom_bond_distance
  _geom_bond_site_symmetry_2
  _geom_bond_publ_flag
 Br1 C4 1.918(7) . ?
 S1 C3 1.747(7) . ?
 S1 C14 1.664(10) . ?
 C2 H2 0.9300 . ?
 C2 C3 1.413(7) . ?
 C2 C13 1.499(10) . ?
 C3 C6 1.509(10) . ?
 C4 C8 1.376(10) . ?
 C4 C12 1.382(10) . ?
 C5 C7 1.484(10) . ?
 C5 C9 1.401(10) . ?
 C5 C11 1.405(9) . ?
 C6 C7 1.330(10) . ?
 C6 C10 1.478(9) . ?
 C7 H7 0.9300 . ?
 C8 H8 0.9300 . ?
 C8 C11 1.379(10) . ?
 C9 H9 0.9300 . ?
 C9 C12 1.399(12) . ?
 C10 N1 1.113(9) . ?
 C11 H11 0.9300 . ?
 C12 H12 0.9300 . ?
 C13 H13 0.9300 . ?
 C13 C14 1.354(11) . ?
 C14 H14 0.9300 . ?

loop_
  _geom_angle_atom_site_label_1
  _geom_angle_atom_site_label_2
  _geom_angle_atom_site_label_3
  _geom_angle
  _geom_angle_site_symmetry_1
  _geom_angle_site_symmetry_3
  _geom_angle_publ_flag
 C14 S1 C3 90.2(4) . . ?
 C3 C2 H2 128.1 . . ?
 C3 C2 C13 103.9(6) . . ?
 C13 C2 H2 128.1 . . ?
 C2 C3 S1 116.1(5) . . ?
 C2 C3 C6 126.6(6) . . ?
 C6 C3 S1 117.2(5) . . ?
 C8 C4 Br1 119.4(6) . . ?
 C8 C4 C12 121.2(7) . . ?
 C12 C4 Br1 119.4(6) . . ?
 C9 C5 C7 118.5(6) . . ?
 C9 C5 C11 119.0(7) . . ?
 C11 C5 C7 122.5(6) . . ?
 C7 C6 C3 127.9(6) . . ?
 C7 C6 C10 120.4(7) . . ?
 C10 C6 C3 111.6(6) . . ?
 C5 C7 H7 116.3 . . ?
 C6 C7 C5 127.4(6) . . ?
 C6 C7 H7 116.3 . . ?
 C4 C8 H8 119.7 . . ?
 C4 C8 C11 120.5(7) . . ?
 C11 C8 H8 119.7 . . ?
 C5 C9 H9 119.7 . . ?
 C12 C9 C5 120.5(7) . . ?
 C12 C9 H9 119.7 . . ?
 N1 C10 C6 176.3(9) . . ?
 C5 C11 H11 120.1 . . ?
 C8 C11 C5 119.8(6) . . ?
 C8 C11 H11 120.1 . . ?
 C4 C12 C9 118.8(7) . . ?
 C4 C12 H12 120.6 . . ?
 C9 C12 H12 120.6 . . ?
 C2 C13 H13 122.4 . . ?
 C14 C13 C2 115.1(8) . . ?
 C14 C13 H13 122.4 . . ?
 S1 C14 H14 122.7 . . ?
 C13 C14 S1 114.6(7) . . ?
 C13 C14 H14 122.7 . . ?

loop_
  _geom_torsion_atom_site_label_1
  _geom_torsion_atom_site_label_2
  _geom_torsion_atom_site_label_3
  _geom_torsion_atom_site_label_4
  _geom_torsion
  _geom_torsion_site_symmetry_1
  _geom_torsion_site_symmetry_2
  _geom_torsion_site_symmetry_3
  _geom_torsion_site_symmetry_4
  _geom_torsion_publ_flag
 Br1 C4 C8 C11 177.5(5) . . . . ?
 Br1 C4 C12 C9 -179.1(6) . . . . ?
 S1 C3 C6 C7 3.9(10) . . . . ?
 S1 C3 C6 C10 -180.0(5) . . . . ?
 C2 C3 C6 C7 -176.6(7) . . . . ?
 C2 C3 C6 C10 -0.5(10) . . . . ?
 C2 C13 C14 S1 -1.1(10) . . . . ?
 C3 S1 C14 C13 -0.1(7) . . . . ?
 C3 C2 C13 C14 1.9(9) . . . . ?
 C3 C6 C7 C5 -178.1(7) . . . . ?
 C4 C8 C11 C5 1.3(10) . . . . ?
 C5 C9 C12 C4 1.9(12) . . . . ?
 C7 C5 C9 C12 178.0(7) . . . . ?
 C7 C5 C11 C8 -179.6(7) . . . . ?
 C8 C4 C12 C9 0.5(11) . . . . ?
 C9 C5 C7 C6 -142.3(8) . . . . ?
 C9 C5 C11 C8 1.1(10) . . . . ?
 C10 C6 C7 C5 6.1(12) . . . . ?
 C11 C5 C7 C6 38.3(11) . . . . ?
 C11 C5 C9 C12 -2.7(11) . . . . ?
 C12 C4 C8 C11 -2.1(11) . . . . ?
 C13 C2 C3 S1 -2.0(7) . . . . ?
 C13 C2 C3 C6 178.5(7) . . . . ?
 C14 S1 C3 C2 1.4(6) . . . . ?
 C14 S1 C3 C6 -179.1(6) . . . . ?

_shelx_res_file
;
TITL 1 in P2(1)/n
    1.res
    created by SHELXL-2018/3 at 15:17:03 on 28-Aug-2021
CELL 0.71073 3.9619 24.4652 12.6409 90 96.409 90
ZERR 4 0.0004 0.002 0.0013 0 0.009 0
LATT 1
SYMM 0.5-X,0.5+Y,0.5-Z
SFAC C H Br N S
UNIT 52 32 4 4 4
DFIX 1.3 0.01 C2 C3

L.S. 4
PLAN  2
SIZE 0.2 0.17 0.15
CONF
BOND
MORE -1
BOND $H
fmap 2
acta
REM <olex2.extras>
REM <HklSrc "%.\\1.hkl">
REM </olex2.extras>

WGHT    0.138900    2.805100
FVAR       0.58810
BR1   3    1.162163    1.002091    0.317993    11.00000    0.06258    0.05248 =
         0.08327   -0.00131    0.01142   -0.00772
S1    5    0.756989    0.647865    0.543395    11.00000    0.06564    0.07661 =
         0.05440    0.01061    0.01422   -0.00153
C2    1    0.922224    0.612441    0.354605    11.00000    0.03055    0.02567 =
         0.04853    0.00587    0.00828    0.00197
AFIX  43
H2    2    0.981290    0.610768    0.285511    11.00000   -1.20000
AFIX   0
C3    1    0.884883    0.659359    0.417412    11.00000    0.04125    0.06153 =
         0.02531    0.00891    0.00249    0.00106
C4    1    1.077794    0.928160    0.358283    11.00000    0.03137    0.04549 =
         0.04678   -0.00326    0.00809    0.00185
C5    1    0.969829    0.820143    0.413028    11.00000    0.03838    0.04938 =
         0.02873   -0.00492    0.00840    0.00033
C6    1    0.941439    0.717933    0.386257    11.00000    0.03239    0.05790 =
         0.02729   -0.00047    0.00271   -0.00043
C7    1    0.923570    0.762571    0.445439    11.00000    0.04261    0.05479 =
         0.02826   -0.00225    0.00732    0.00504
AFIX  43
H7    2    0.876714    0.757071    0.515118    11.00000   -1.20000
AFIX   0
C8    1    0.901251    0.893744    0.285830    11.00000    0.04464    0.05967 =
         0.03158   -0.00037    0.00314    0.00432
AFIX  43
H8    2    0.816899    0.906929    0.219073    11.00000   -1.20000
AFIX   0
C9    1    1.138063    0.856191    0.487285    11.00000    0.06043    0.05968 =
         0.02838   -0.00615   -0.00009    0.00474
AFIX  43
H9    2    1.211030    0.843985    0.555702    11.00000   -1.20000
AFIX   0
C10   1    1.048181    0.721822    0.278174    11.00000    0.05397    0.05497 =
         0.02966   -0.00574    0.01285   -0.00710
C11   1    0.848459    0.839868    0.311439    11.00000    0.03318    0.05498 =
         0.03808   -0.00849    0.00543    0.00155
AFIX  43
H11   2    0.732841    0.816641    0.261622    11.00000   -1.20000
AFIX   0
C12   1    1.197109    0.910390    0.459311    11.00000    0.05013    0.06079 =
         0.04991   -0.01363   -0.00010    0.00174
AFIX  43
H12   2    1.314634    0.934051    0.507872    11.00000   -1.20000
AFIX   0
C13   1    0.844427    0.565981    0.425314    11.00000    0.05943    0.05279 =
         0.06524    0.00586   -0.00653    0.00595
AFIX  43
H13   2    0.856477    0.529629    0.404558    11.00000   -1.20000
AFIX   0
C14   1    0.755332    0.580802    0.521607    11.00000    0.05900    0.06843 =
         0.05459    0.01520    0.00561   -0.00544
AFIX  43
H14   2    0.697842    0.555523    0.571543    11.00000   -1.20000
AFIX   0
N1    4    1.142174    0.722868    0.198453    11.00000    0.09184    0.07730 =
         0.04593   -0.00681    0.02925   -0.00463
HKLF 4


REM  1 in P2(1)/n
REM wR2 = 0.2997, GooF = S = 1.067, Restrained GooF = 1.086 for all data
REM R1 = 0.1027 for 1832 Fo > 4sig(Fo) and 0.1821 for all 3465 data
REM 145 parameters refined using 1 restraints

END

WGHT      0.1389      2.8054

REM Highest difference peak  1.215,  deepest hole -0.789,  1-sigma level  0.143
Q1    1   0.8753  0.6052  0.3225  11.00000  0.05    1.22
Q2    1   0.8583  0.6690  0.4377  11.00000  0.05    0.71
;
_shelx_res_checksum                39834
_shelx_hkl_file
;
   0   0  -1   -0.27    0.45
   0   0  -2   46.14    3.38
   0   0  -2   44.41    3.15
   0   0   2   42.25    2.94
   0   0  -3    1.94    3.02
   0   0  -3   -2.42    3.24
   0   0   3   -0.32    2.68
   0   0  -4   40.35    4.84
   0   0   4   41.73    4.08
   0   0  -4   48.48    4.84
   0   0  -5    2.09    3.38
   0   0  -5    1.73    4.52
   0   0   5    7.59    3.78
   0   0  -5    0.33    5.20
   0   0  -6 1056.36   46.81
   0   0  -6 1060.79   48.17
   0   0  -6 1047.23   47.66
   0   0   6 1124.18   47.38
   0   0  -7    0.45    6.51
   0   0  -7   -1.93    6.46
   0   0  -8 1773.68   78.89
   0   0  -8 1790.08   78.36
   0   0  -9    3.27    7.56
   0   0  -9   -8.30    8.71
   0   0 -10   44.28    9.02
   0   0 -10   34.66   10.19
   0   0 -11   13.93    8.77
   0   0 -11    7.88   10.84
   0   0 -12   35.66   10.11
   0   0 -12   27.99   11.23
   0   0 -13    2.38    9.70
   0   0 -13   18.67   12.44
   0   0 -14   11.87   12.68
   0   0 -15    9.98   13.81
   0   0 -16    4.40   14.73
   0   0 -17   20.84   15.10
   0  -1  -1  103.72    2.31
   0  -1  -1   71.64    1.87
   0   1  -2 2673.29  110.33
   0  -1   2 2692.27  110.40
   0  -1  -2 2568.14  110.64
   0  -1   2 2556.55  110.31
   0   1  -2 2578.57  110.35
   0   1   2 2502.54  110.56
   0   1  -2 2617.82  110.55
   0  -1  -2 2574.02  110.64
   0   1  -3 5161.01  216.84
   0   1  -3 5139.65  217.25
   0  -1  -3 5038.81  217.30
   0  -1   3 4947.24  216.88
   0   1  -3 5143.73  216.99
   0   1   3 5151.73  217.14
   0  -1  -3 5266.50  217.29
   0   1  -4    9.76    3.05
   0   1  -4    9.82    3.62
   0  -1  -4    9.18    4.29
   0  -1   4   14.00    3.18
   0   1   4    9.33    3.45
   0  -1  -4    6.33    4.47
   0   1  -4   12.46    4.13
   0   1  -5 3079.08  134.72
   0  -1   5 3088.90  134.90
   0   1  -5 3034.85  135.47
   0  -1  -5 3279.74  135.76
   0   1   5 3292.74  135.23
   0  -1  -5 3183.19  135.45
   0   1  -5 3219.40  135.19
   0  -1  -6  117.63    9.58
   0   1  -6  109.57    7.45
   0  -1  -6  108.87    9.14
   0  -1   6  124.02    7.88
   0   1  -6  129.86    9.48
   0   1   6  147.47    8.51
   0   1  -6  127.44    8.65
   0  -1  -7   11.49    3.95
   0  -1   7    5.74    4.56
   0   1  -7    7.95    7.29
   0  -1  -7   -5.02    7.27
   0   1  -7   -1.82    6.19
   0  -1  -7   -1.62    6.63
   0  -1  -8  247.62   15.47
   0   1  -8  239.49   15.27
   0  -1  -8  259.58   15.35
   0   1  -8  262.72   14.76
   0   1  -9   58.93   10.13
   0  -1  -9   51.26    9.34
   0  -1  -9   54.69    8.74
   0   1  -9   60.69    8.48
   0  -1 -10    4.92    9.36
   0   1 -10   -1.19    9.24
   0   1 -10   -0.48    8.03
   0  -1 -10   -2.09    8.65
   0  -1 -11  241.52   17.38
   0   1 -11  244.88   17.08
   0  -1 -11  234.42   15.91
   0   1 -11  215.24   15.32
   0   1 -12    3.82    8.59
   0  -1 -12    3.52    9.42
   0   1 -12   19.42   11.45
   0  -1 -12   -2.13   10.56
   0  -1 -13   19.12   10.04
   0   1 -13   16.21   12.32
   0  -1 -13   28.58   11.93
   0   1 -14   38.27   12.84
   0  -1 -14   29.48   13.42
   0   1 -15    9.92   13.42
   0  -1 -15    4.23   12.79
   0   1 -16   -0.88   14.68
   0  -1 -16   19.73   14.44
   0   1 -17    2.70   14.57
   0  -1 -17    2.73   15.41
   0   2   0    3.47    0.44
   0   2   0   -0.14    0.24
   0  -2  -1  217.24    7.67
   0   2   1  136.92    7.46
   0   2   1  201.20    7.39
   0  -2  -1  186.36    7.39
   0  -2   1  209.91    7.62
   0   2  -1  206.79    7.52
   0  -2   1  113.17    7.31
   0  -2  -1  216.67    7.88
   0   2   1   90.74    7.38
   0  -2  -2 1491.91   64.88
   0   2   2 1530.07   64.84
   0   2  -2 1565.56   64.58
   0  -2   2 1475.67   64.62
   0  -2   2 1540.27   64.35
   0  -2   2 1497.89   64.49
   0   2   2 1484.38   64.24
   0   2  -2 1519.05   64.40
   0  -2  -2 1535.97   64.96
   0   2  -3   93.30    5.68
   0  -2   3  103.04    5.87
   0  -2   3  109.05    5.49
   0   2  -3  109.48    6.25
   0  -2  -3  115.54    6.72
   0  -2  -3   97.90    6.39
   0   2  -3   93.11    5.69
   0   2   3  104.58    6.06
   0   2  -4  214.61   11.14
   0  -2   4  233.02   11.08
   0  -2  -4  238.22   12.21
   0   2  -4  226.65   11.89
   0   2   4  229.65   11.75
   0  -2  -4  243.04   12.24
   0   2  -4  231.83   11.36
   0   2  -5 1167.65   51.26
   0  -2   5 1187.96   51.26
   0   2  -5 1140.89   52.00
   0  -2  -5 1239.14   52.41
   0  -2  -5 1160.49   52.19
   0   2  -5 1168.27   51.52
   0   2   5 1207.32   51.84
   0   2  -6 2066.10   90.24
   0  -2  -6 2081.82   91.44
   0   2  -6 2048.51   91.18
   0  -2  -6 2093.74   91.26
   0   2   6 2230.18   90.94
   0   2  -6 2102.47   90.65
   0  -2   6 2081.57   90.25
   0  -2  -7  700.20   33.09
   0   2  -7  687.92   32.84
   0  -2  -7  729.82   32.98
   0   2  -7  657.45   32.01
   0  -2   7  712.36   31.48
   0   2  -8  293.48   17.49
   0  -2  -8  330.61   17.99
   0  -2  -8  305.11   17.52
   0   2  -8  295.92   16.36
   0   2  -9  166.88   11.47
   0  -2  -9  149.23   12.36
   0  -2  -9  155.56   13.14
   0   2  -9  165.52   12.76
   0   2 -10    7.85    7.85
   0  -2 -10   16.83    9.23
   0  -2 -10   23.73   10.22
   0   2 -10   10.02    9.13
   0  -2 -11   60.48   10.14
   0   2 -11   36.55    8.96
   0  -2 -11   71.08   12.16
   0   2 -11   55.89   11.51
   0  -2 -12   38.83   10.85
   0   2 -12   35.63   11.81
   0  -2 -12   34.34   12.25
   0  -2 -13   21.68   11.10
   0  -2 -13   12.95   12.31
   0   2 -13   15.34   12.05
   0  -2 -14   31.45   11.91
   0  -2 -14   40.86   14.12
   0   2 -14   32.52   13.45
   0   2 -15    7.38   13.32
   0  -2 -15   17.00   14.12
   0  -2 -16   17.13   15.60
   0   2 -16    7.82   14.43
   0   2 -17    4.47   14.36
   0  -2 -17   33.68   14.95
   0   3   0    1.22    1.06
   0  -3   0    0.68    0.87
   0   3   0    1.91    0.96
   0  -3   0    2.12    1.06
   0  -3  -1 1656.09   70.73
   0   3   1 1680.43   70.78
   0  -3  -1 1764.43   70.70
   0   3   1 1590.41   70.66
   0  -3   1 1658.55   70.83
   0   3  -1 1718.26   70.80
   0   3   1 1585.14   70.98
   0  -3  -1 1642.44   70.98
   0   3   2  470.18   21.03
   0  -3  -2  484.60   21.06
   0   3   2  475.55   20.70
   0  -3   2  491.72   20.91
   0  -3   2  468.02   20.34
   0  -3  -2  459.43   20.40
   0   3  -2  497.55   20.79
   0   3   2  451.04   20.41
   0  -3   2  480.94   20.73
   0   3   2  495.30   21.18
   0  -3  -2  479.94   21.31
   0   3  -2  479.25   20.41
   0   3  -3 2953.70  121.60
   0  -3  -3 2752.77  121.83
   0   3   3 2845.26  121.74
   0  -3   3 2704.75  121.49
   0   3  -3 2879.02  121.38
   0  -3   3 2798.58  121.04
   0  -3   3 2855.08  121.28
   0   3   3 2869.12  120.93
   0   3  -3 2937.29  121.19
   0  -3  -3 2909.74  121.99
   0   3  -4  666.87   30.69
   0  -3  -4  736.68   31.18
   0  -3   4  721.27   30.59
   0   3  -4  664.39   30.24
   0  -3   4  679.77   29.97
   0  -3   4  691.58   30.13
   0   3   4  692.53   29.74
   0   3  -4  683.46   30.18
   0  -3  -4  685.74   31.17
   0   3   4  647.24   30.69
   0   3  -5  722.56   33.66
   0  -3   5  740.50   33.44
   0   3  -5  762.18   34.36
   0  -3  -5  790.08   34.77
   0   3   5  787.41   34.35
   0   3  -5  754.91   33.76
   0  -3  -5  814.78   34.78
   0   3  -6   23.44    4.64
   0   3   6   19.45    5.21
   0  -3   6   16.61    4.02
   0   3  -6   18.29    5.97
   0  -3  -6   23.39    6.52
   0  -3  -6   18.08    6.71
   0   3  -6    7.79    4.78
   0  -3   7    1.33    4.11
   0  -3  -7   14.05    7.35
   0   3  -7   17.85    6.45
   0  -3  -7    7.66    6.96
   0   3  -7    1.29    5.26
   0  -3  -8    7.35    8.19
   0   3  -8    5.75    7.39
   0  -3  -8   14.78    8.04
   0   3  -8    6.27    6.10
   0  -3  -9  412.88   23.12
   0   3  -9  413.35   22.62
   0  -3  -9  442.83   22.53
   0   3  -9  421.33   21.54
   0  -3 -10   19.13    9.76
   0   3 -10    3.09    7.05
   0   3 -10   15.62    9.59
   0  -3 -10   -0.63    9.73
   0  -3 -11   10.14    9.48
   0  -3 -11    3.38   10.40
   0   3 -11    1.26    9.84
   0  -3 -12    2.51   10.52
   0  -3 -12    6.52   11.42
   0   3 -12   -6.10   10.38
   0  -3 -13   63.12   11.65
   0   3 -13   66.53   13.33
   0  -3 -13   68.17   13.97
   0  -3 -14    8.96   11.24
   0   3 -14    2.30   11.76
   0  -3 -14    2.44   12.71
   0  -3 -15    6.51   12.39
   0   3 -15   23.59   13.26
   0  -3 -15   11.24   13.78
   0  -3 -16    9.95   15.07
   0   3 -16   40.82   14.69
   0   3 -17   31.41   15.32
   0  -3 -17   -1.83   15.41
   0  -4   0  413.41   18.54
   0   4   0  409.96   18.50
   0   4   0  455.34   18.63
   0  -4   0  439.15   18.56
   0  -4   0  429.90   18.42
   0   4   0  420.55   18.45
   0   4   1  151.62    6.25
   0  -4  -1  146.32    6.11
   0  -4  -1  137.74    6.16
   0   4   1  142.12    6.20
   0  -4   1  152.06    6.47
   0   4  -1  131.11    6.35
   0  -4  -1  149.75    6.64
   0   4   1  149.98    6.64
   0   4   2 4331.13  191.90
   0  -4  -2 4446.26  191.90
   0   4   2 4575.86  191.58
   0  -4  -2 4017.04  191.58
   0  -4   2 4702.46  191.90
   0  -4   2 4556.35  191.24
   0   4  -2 4522.75  191.27
   0  -4   2 4612.36  191.76
   0  -4  -2 4763.78  191.43
   0   4  -2 4589.49  191.25
   0   4  -2 4672.95  191.79
   0  -4  -2 4288.80  192.19
   0   4   2 4357.14  192.10
   0   4   3  246.09   11.52
   0  -4  -3  261.38   11.73
   0   4  -3  232.72   11.04
   0  -4   3  228.40   11.35
   0  -4   3  237.28   10.35
   0  -4   3  232.27   10.94
   0   4   3  221.69   10.40
   0  -4  -3  242.46   12.05
   0   4   3  259.01   11.67
   0   4  -3  241.36   10.54
   0  -4  -3  229.59   10.44
   0  -4  -4  446.41   20.95
   0   4  -4  452.11   20.52
   0   4  -4  432.08   20.10
   0  -4   4  461.20   20.57
   0  -4   4  444.91   19.60
   0   4   4  433.43   19.47
   0  -4   4  422.10   19.95
   0   4  -4  447.11   19.84
   0  -4  -4  468.91   21.33
   0  -4   5   55.37    4.30
   0  -4  -5   58.45    6.81
   0   4  -5   61.82    6.09
   0  -4   5   51.33    6.18
   0   4  -5   53.05    4.90
   0   4  -5   55.84    4.88
   0   4   5   46.81    5.38
   0  -4  -5   42.58    7.16
   0  -4   5   64.58    4.85
   0   4   5   56.03    4.18
   0   4  -6  470.27   24.25
   0  -4  -6  540.74   25.09
   0   4  -6  498.00   23.52
   0  -4   6  518.90   23.10
   0  -4   6  506.98   23.32
   0   4   6  525.73   22.89
   0   4  -6  494.61   23.48
   0  -4  -6  520.33   25.11
   0  -4   7   81.77    5.95
   0   4  -7   65.68    6.52
   0  -4  -7   76.91    9.29
   0  -4   7   66.75    6.09
   0   4   7   69.74    5.95
   0   4  -7   66.01    8.11
   0  -4  -7   80.24    9.18
   0  -4  -8  593.33   29.14
   0   4  -8  540.46   28.40
   0  -4  -8  562.64   28.83
   0   4  -8  534.96   27.26
   0   4  -9   23.66    6.96
   0  -4  -9   34.44    9.44
   0  -4  -9   21.12    9.28
   0   4  -9   27.69    8.50
   0  -4 -10  194.15   14.23
   0   4 -10  174.53   11.98
   0   4 -10  164.28   13.78
   0  -4 -10  193.24   14.87
   0  -4 -11   17.85   10.72
   0  -4 -11   47.85   11.71
   0   4 -11   26.17   10.77
   0  -4 -12   22.65   10.54
   0  -4 -12   35.16   12.49
   0   4 -12   12.73   10.79
   0  -4 -13    2.03   11.32
   0   4 -13   13.59   11.68
   0  -4 -13   13.16   12.54
   0  -4 -14   17.74   11.53
   0   4 -14    4.56   12.00
   0  -4 -14    3.30   13.14
   0  -4 -15   20.06   12.52
   0   4 -15    3.99   13.42
   0  -4 -15   13.02   14.15
   0  -4 -16   28.72   15.69
   0   4 -16   16.86   14.39
   0   4 -17    2.67   14.67
   0  -4 -17   10.96   15.90
   0  -5   0    4.71    1.70
   0   5   0   -0.20    1.94
   0   5   0    6.55    1.59
   0  -5   0    1.02    1.84
   0   5   0   -0.62    1.52
   0  -5   0    1.65    1.37
   0  -5  -1 1532.26   65.29
   0   5   1 1519.92   65.38
   0   5   1 1548.43   65.57
   0  -5  -1 1567.86   65.49
   0   5  -1 1469.95   65.53
   0  -5   1 1579.74   65.66
   0   5  -1 1558.41   65.63
   0   5   1 1516.11   65.46
   0  -5  -1 1558.38   65.76
   0   5   1 1532.73   65.76
   0  -5   2   33.53    2.17
   0  -5   2   31.19    3.63
   0   5   2   49.97    4.02
   0  -5  -2   44.80    4.23
   0  -5   2   32.84    3.10
   0   5  -2   36.10    3.44
   0   5   2   35.73    2.88
   0  -5  -2   41.52    3.37
   0   5   2   42.59    3.39
   0  -5  -2   28.31    2.74
   0  -5  -3 3343.50  143.79
   0   5   3 3280.20  143.72
   0   5   3 3363.44  143.21
   0  -5   3 3397.58  143.67
   0   5  -3 3273.86  142.70
   0   5  -3 3437.71  143.51
   0  -5   3 3346.93  142.82
   0  -5  -3 3612.25  143.04
   0   5  -3 3361.89  143.57
   0  -5   3 3415.97  143.46
   0   5   3 3373.83  144.00
   0  -5  -3 3305.69  144.18
   0   5  -3 3392.60  142.92
   0   5  -4 1298.20   56.71
   0  -5  -4 1353.31   57.19
   0   5   4 1326.20   56.35
   0   5  -4 1247.86   56.48
   0  -5   4 1357.51   56.87
   0  -5   4 1257.96   55.85
   0   5   4 1288.69   55.95
   0  -5   4 1352.04   56.47
   0   5  -4 1321.04   56.11
   0   5   4 1341.48   57.19
   0  -5  -4 1316.72   57.54
   0   5  -5 1646.86   71.80
   0  -5  -5 1658.49   72.24
   0   5   5 1522.59   71.35
   0  -5   5 1664.77   71.78
   0   5  -5 1591.87   71.34
   0  -5   5 1654.89   70.77
   0  -5   5 1712.74   71.28
   0   5   5 1672.51   70.71
   0  -5  -5 1790.16   72.67
   0   5  -5 1656.11   71.04
   0  -5   6   39.09    4.01
   0   5  -6   33.81    6.31
   0  -5  -6   40.31    7.40
   0  -5   6   31.89    6.16
   0  -5  -6   33.06    7.60
   0   5  -6   29.55    4.82
   0  -5   6   26.82    4.55
   0   5   6   27.18    3.91
   0  -5   7    9.37    3.80
   0  -5  -7    5.35    7.99
   0   5  -7   13.11    4.94
   0  -5  -7   20.62    7.65
   0   5  -7   17.61    6.85
   0  -5   7   12.75    4.58
   0   5   7   15.04    4.35
   0  -5  -8  113.54   10.96
   0   5   8  124.12    8.08
   0   5  -8  116.14    8.77
   0  -5  -8  115.68   11.15
   0   5  -8  117.86   10.30
   0   5  -9  490.10   24.64
   0  -5  -9  503.73   25.50
   0  -5  -9  451.89   25.13
   0   5  -9  460.69   23.06
   0   5 -10   71.96   10.52
   0  -5 -10   50.78   11.48
   0  -5 -10   63.27   11.20
   0  -5 -11  344.24   20.72
   0   5 -11  295.06   19.14
   0  -5 -11  291.23   19.72
   0  -5 -12  105.55   13.37
   0   5 -12  109.85   13.13
   0  -5 -12  107.30   14.21
   0  -5 -13   20.96   11.45
   0   5 -13   14.85   11.59
   0  -5 -13   40.81   12.89
   0  -5 -14   37.92   12.53
   0  -5 -14   27.33   13.78
   0   5 -14   38.33   12.82
   0  -5 -15   12.20   12.81
   0  -5 -15    8.82   14.56
   0   5 -15   29.18   13.64
   0  -5 -16   76.57   14.04
   0  -5 -16   65.39   16.64
   0   5 -16   52.57   15.11
   0  -5 -17   16.47   15.37
   0   5 -17    2.64   14.11
   0   6   0 2004.66   87.84
   0  -6   0 2016.84   87.93
   0  -6   0 2146.52   87.95
   0   6   0 2084.66   88.02
   0   6   0 2087.98   87.82
   0  -6   0 2060.67   87.72
   0   6   1  848.62   36.12
   0  -6   1  833.63   36.51
   0   6  -1  836.38   36.39
   0  -6  -1  821.11   36.31
   0   6   1  899.65   36.48
   0   6   1  812.57   36.30
   0   6  -1  832.03   36.51
   0   6   1  847.58   36.61
   0  -6  -1  855.05   36.56
   0   6   2  900.60   30.70
   0  -6  -2  879.01   30.54
   0  -6  -2  881.52   30.41
   0   6   2  861.32   30.40
   0  -6   2  902.69   30.00
   0  -6   2  879.72   30.93
   0  -6   2  908.06   30.67
   0   6  -2  898.61   30.81
   0  -6  -2  914.15   31.34
   0   6   2  939.41   31.27
   0  -6  -3   76.51    5.32
   0   6   3   71.09    5.17
   0   6   3   74.86    4.55
   0  -6   3   86.09    5.52
   0  -6   3   67.12    3.59
   0  -6  -3   74.71    6.53
   0  -6   3   74.74    4.90
   0   6  -3   75.88    5.16
   0  -6  -3   67.88    4.06
   0   6  -3   69.61    3.64
   0   6   3   82.86    5.84
   0   6  -3   74.76    3.74
   0   6  -4   93.72    6.38
   0  -6  -4  101.64    7.05
   0   6   4   98.82    5.73
   0  -6   4   99.23    7.05
   0   6  -4   92.24    6.01
   0   6  -4   89.74    4.43
   0  -6  -4   77.89    7.68
   0  -6   4   84.14    4.78
   0  -6   4   98.29    5.94
   0   6   4  101.21    7.12
   0   6  -4   87.22    5.16
   0  -6  -4   92.78    5.19
   0   6  -5  447.72   20.93
   0  -6  -5  443.68   21.58
   0   6   5  458.98   20.48
   0  -6   5  450.87   21.30
   0   6  -5  421.12   20.56
   0  -6   5  433.12   19.68
   0  -6   5  460.56   20.57
   0   6   5  438.92   19.86
   0  -6  -5  466.45   22.15
   0   6   5  431.96   21.45
   0   6  -5  441.00   20.02
   0   6  -6  629.06   28.69
   0  -6  -6  643.78   29.50
   0   6   6  637.91   28.12
   0  -6   6  624.37   28.78
   0  -6   6  613.20   27.26
   0   6   6  609.66   27.31
   0  -6   6  641.52   28.00
   0   6  -6  569.18   27.60
   0  -6  -6  617.96   29.63
   0   6  -7  133.77   10.26
   0   6   7  147.50    9.75
   0  -6  -7  148.47   11.13
   0  -6   7  145.05   10.56
   0  -6  -7  151.51   11.99
   0   6   7  133.67    8.07
   0   6  -7  127.37    8.70
   0   6   8 1095.65   46.05
   0   6  -8  974.66   45.88
   0  -6  -8 1075.97   46.85
   0   6  -8  957.77   44.77
   0  -6  -8  968.99   46.76
   0  -6  -9    7.03    8.88
   0  -6  -9    7.10    9.51
   0   6  -9   11.13    8.65
   0  -6 -10  123.31   12.53
   0  -6 -10   92.56   12.81
   0   6 -10  100.22   11.38
   0  -6 -11  136.31   13.89
   0  -6 -11  153.81   14.63
   0   6 -11  130.97   13.01
   0  -6 -12   52.96   11.59
   0  -6 -12   42.99   12.11
   0   6 -12   65.99   11.97
   0  -6 -13    7.90   11.17
   0   6 -13   -7.69   11.35
   0  -6 -13    9.54   12.79
   0  -6 -14   58.99   13.67
   0  -6 -14   41.21   13.80
   0   6 -14   42.06   13.01
   0  -6 -15   21.90   12.73
   0   6 -15   25.74   13.66
   0  -6 -15   15.73   14.29
   0  -6 -16   13.60   13.36
   0   6 -16   -3.30   13.36
   0  -6 -16   14.36   15.08
   0  -6 -17   15.46   14.01
   0  -6 -17   16.50   15.36
   0   6 -17   27.85   14.20
   0   7   0   -0.86    2.60
   0  -7   0    2.14    2.12
   0   7   0    3.43    2.09
   0  -7   0    3.60    2.43
   0   7   0    0.11    2.09
   0  -7   0    1.03    1.86
   0   7   1  198.12    9.42
   0  -7   1  219.22   10.10
   0   7  -1  210.71    9.84
   0  -7  -1  210.00    9.85
   0  -7  -1  207.04    9.82
   0   7  -1  207.09   10.12
   0   7   1  197.19    9.78
   0  -7  -1  211.72   10.07
   0  -7   1  212.66    9.12
   0   7  -1  201.95    9.19
   0   7   1  205.82   10.11
   0  -7  -2   89.11    4.88
   0   7   2   85.61    5.10
   0   7  -2   62.16    4.82
   0  -7   2   95.91    5.68
   0  -7  -2   85.25    4.93
   0   7   2   86.65    5.04
   0  -7   2   82.69    5.28
   0   7  -2   87.59    5.63
   0  -7   2   82.23    4.43
   0  -7  -2   93.50    6.04
   0   7   2   86.13    5.81
   0   7   3 2913.79  127.64
   0  -7  -3 3005.20  127.62
   0  -7  -3 2924.16  127.39
   0   7   3 2977.75  127.26
   0  -7   3 3008.08  127.79
   0   7  -3 3063.87  127.64
   0  -7  -3 3126.39  127.04
   0  -7   3 3171.79  127.58
   0  -7  -3 3041.35  128.23
   0   7   3 2991.32  128.07
   0   7  -3 2821.19  126.70
   0   7  -3 3030.00  126.64
   0   7  -4   75.92    5.35
   0   7   4   68.71    4.96
   0  -7  -4   79.55    6.23
   0   7  -4   64.19    5.46
   0  -7   4   78.28    6.54
   0   7   4   65.35    6.13
   0  -7  -4   65.60    7.15
   0  -7   4   65.01    3.81
   0  -7   4   66.46    5.24
   0   7  -4   70.88    3.69
   0  -7  -4   72.49    4.46
   0   7  -4   62.87    4.10
   0  -7  -5 1470.47   64.10
   0   7  -5 1457.98   63.53
   0   7   5 1412.55   62.99
   0   7  -5 1465.36   62.06
   0  -7   5 1534.42   63.96
   0   7  -5 1444.84   63.36
   0  -7   5 1389.50   62.41
   0  -7   5 1477.64   63.32
   0   7  -5 1479.67   62.71
   0  -7  -5 1495.99   64.75
   0   7   5 1566.18   64.23
   0  -7  -6   65.18    8.00
   0   7  -6   66.72    7.10
   0   7   6   69.61    6.31
   0  -7   6   76.27    8.45
   0  -7  -6   66.12    8.93
   0   7  -6   71.85    5.50
   0  -7   7   -1.65    7.20
   0  -7  -7    0.48    7.19
   0   7   7   -2.38    5.35
   0   7  -7    0.39    6.40
   0   7   7    3.75    4.16
   0   7  -7    0.25    4.49
   0  -7  -7    0.52    8.22
   0   7  -8   84.69    9.25
   0  -7  -8   97.32   10.47
   0   7   8   96.28    8.75
   0  -7  -8   98.21   11.43
   0  -7  -9   35.85    9.80
   0   7   9   33.56    7.97
   0   7  -9   26.88    8.43
   0  -7  -9   19.35   10.15
   0   7 -10   46.91    9.73
   0  -7 -10   40.34   10.85
   0   7  10   60.16    9.93
   0  -7 -10   55.76   11.08
   0  -7 -11  505.60   25.94
   0  -7 -11  466.40   25.41
   0  -7 -12   47.40   11.91
   0  -7 -12   35.96   12.75
   0   7 -12   21.27   10.74
   0  -7 -13   29.51   12.06
   0   7 -13    3.45   11.08
   0  -7 -13    7.96   13.46
   0  -7 -14   23.28   13.02
   0   7 -14   11.74   12.31
   0  -7 -14   24.73   13.79
   0  -7 -15   -1.60   12.65
   0  -7 -15   -0.88   13.94
   0   7 -15    6.93   12.95
   0  -7 -16   35.11   14.14
   0  -7 -16   25.97   15.35
   0   7 -16   30.96   14.20
   0  -7 -17   15.79   13.84
   0   7 -17   19.77   15.17
   0  -7 -17   32.12   16.47
   0  -8   0 3477.91  152.96
   0   8   0 3457.02  152.82
   0   8   0 3705.07  153.08
   0  -8   0 3753.98  152.93
   0  -8   0 3598.70  152.66
   0   8   0 3630.58  152.80
   0  -8  -1  428.19   17.94
   0   8   1  450.20   18.17
   0   8  -1  420.76   18.56
   0  -8  -1  450.88   18.65
   0  -8   1  448.64   18.96
   0  -8  -1  447.23   18.58
   0   8   1  439.85   18.74
   0   8  -1  430.61   18.92
   0   8   1  452.01   18.87
   0   8  -1  424.73   18.00
   0  -8  -1  467.90   18.85
   0  -8   1  454.67   17.92
   0  -8  -2 1806.72   77.60
   0   8   2 1807.44   77.82
   0   8   2 1726.57   77.88
   0  -8  -2 1871.00   77.81
   0   8  -2 1817.56   77.98
   0  -8   2 1778.04   78.21
   0   8  -2 1826.22   78.12
   0   8   2 1857.16   77.82
   0  -8   2 1796.57   77.52
   0  -8   2 1885.77   78.02
   0  -8  -2 1804.08   78.36
   0   8   2 1868.17   78.38
   0   8  -3    5.63    1.39
   0   8   3    3.93    3.03
   0  -8  -3    9.02    3.35
   0  -8  -3    8.15    3.12
   0   8   3    8.45    3.59
   0  -8   3    8.43    4.20
   0  -8  -3   13.64    4.75
   0   8   3    4.21    3.97
   0  -8   3    8.50    3.40
   0   8  -3    6.17    3.90
   0   8  -3    5.81    1.42
   0  -8  -4   32.91    4.73
   0  -8  -4   54.94    5.54
   0   8  -4   57.40    4.87
   0   8   4   51.68    4.72
   0  -8   4   59.74    6.50
   0  -8   4   43.71    3.02
   0  -8  -4   47.65    6.77
   0   8   4   49.50    5.94
   0   8  -4   50.15    5.61
   0  -8   4   53.93    4.95
   0  -8  -4   52.54    3.92
   0   8  -4   52.49    3.33
   0  -8   5   10.73    2.47
   0   8   5   19.75    3.93
   0  -8  -5    8.46    5.42
   0   8  -5   12.35    4.51
   0  -8   5    9.66    5.69
   0  -8  -5    5.60    6.88
   0   8  -5    6.45    2.94
   0  -8   5   12.13    4.37
   0  -8  -5    3.57    3.08
   0   8   6 1538.01   66.62
   0  -8   6 1531.28   67.78
   0  -8  -6 1591.55   67.97
   0   8  -6 1497.88   67.20
   0  -8  -6 1541.15   68.53
   0   8  -6 1542.28   66.26
   0  -8   7    9.84    7.56
   0  -8  -7   28.46    9.09
   0   8  -7   11.24    6.26
   0   8   7   11.50    5.70
   0  -8  -7   21.96    7.62
   0   8   8  536.33   25.29
   0  -8   8  538.52   26.75
   0   8  -8  508.69   25.92
   0  -8  -8  532.19   27.14
   0  -8  -8  537.83   27.83
   0  -8  -9   29.87   10.78
   0   8   9    8.48    7.21
   0   8  -9   11.76    8.07
   0  -8  -9   -1.19   10.11
   0  -8 -10   21.77   10.92
   0   8  10    3.81    9.09
   0   8 -10   -3.22    8.80
   0  -8 -10   15.00   10.10
   0  -8 -11   17.37   11.84
   0   8 -11   42.41   10.46
   0  -8 -11   55.05   12.23
   0  -8 -12   26.94   12.04
   0  -8 -12   19.67   13.02
   0   8 -12   16.52   10.36
   0  -8 -13  -11.41   11.86
   0  -8 -13   11.28   12.78
   0   8 -13    5.44   11.33
   0  -8 -14   23.10   13.41
   0  -8 -14   30.38   14.35
   0   8 -14   19.54   12.26
   0  -8 -15   -2.46   13.05
   0  -8 -15   34.00   14.68
   0   8 -15    9.98   12.71
   0  -8 -16   14.19   13.65
   0   8 -16   16.28   13.67
   0  -8 -16   21.49   14.87
   0  -8 -17   36.49   14.37
   0   8 -17    4.24   14.21
   0   9   0    1.48    3.54
   0  -9   0    1.43    2.74
   0   9   0    0.15    2.74
   0  -9   0    3.51    3.52
   0  -9   0    3.92    2.25
   0   9   0   -0.14    2.43
   0   9   1 1049.70   43.97
   0  -9  -1 1009.27   43.75
   0   9  -1 1041.11   44.45
   0  -9  -1 1061.09   44.49
   0  -9   1 1104.44   44.79
   0  -9  -1 1039.47   44.44
   0   9  -1 1028.24   44.75
   0   9   1 1043.22   44.63
   0  -9   1 1055.71   43.79
   0   9   1 1052.50   44.67
   0   9  -1 1019.00   43.91
   0  -9  -1 1065.30   44.59
   0   9   2  496.47   22.04
   0   9  -2  496.18   22.33
   0  -9   2  509.59   22.70
   0  -9  -2  470.80   22.03
   0   9   2  521.69   22.34
   0   9   2  500.52   22.20
   0   9  -2  485.38   22.61
   0  -9   2  493.29   21.86
   0  -9  -2  481.86   22.75
   0   9   2  501.19   22.73
   0  -9  -3  498.50   19.97
   0   9   3  474.55   20.17
   0  -9  -3  471.70   19.83
   0   9   3  484.01   20.10
   0  -9   3  468.68   19.23
   0  -9   3  519.42   20.95
   0  -9   3  528.17   20.30
   0   9  -3  485.93   20.58
   0   9   3  538.16   20.98
   0  -9  -3  504.28   21.29
   0  -9  -4   51.09    5.40
   0   9   4   45.22    4.81
   0   9  -4   50.59    4.70
   0  -9   4   57.67    6.68
   0  -9  -4   58.12    7.30
   0   9   4   65.89    6.07
   0  -9   4   54.69    5.09
   0   9  -4   47.11    5.90
   0  -9  -4   58.79    4.12
   0   9  -4   44.22    3.21
   0   9  -4   49.46    3.17
   0  -9  -5 1357.44   59.14
   0   9  -5 1274.92   58.55
   0   9   5 1358.52   58.27
   0  -9   5 1401.04   59.38
   0  -9  -5 1461.60   58.00
   0  -9  -5 1339.58   59.99
   0   9  -5 1268.45   57.54
   0  -9   6   47.13    8.08
   0  -9  -6   61.54    9.72
   0  -9  -6   65.79    7.69
   0   9   6   52.04    5.53
   0   9  -6   39.71    6.32
   0   9   7  440.14   22.31
   0  -9   7  477.81   24.03
   0   9  -7  468.46   23.18
   0  -9  -7  545.09   24.57
   0  -9  -7  503.23   25.01
   0  -9   8   22.23    9.13
   0   9  -8   22.55    7.46
   0  -9  -8   26.85    8.93
   0   9   8   25.85    6.48
   0  -9  -8   11.96    9.85
   0   9   9  380.21   19.05
   0  -9  -9  401.56   21.41
   0  -9  -9  374.50   21.64
   0  -9 -10    0.68   11.04
   0   9 -10   14.28    8.73
   0  -9 -10   -0.65   10.62
   0  -9 -11   51.41   12.39
   0   9 -11   51.63   10.61
   0  -9 -12    2.99   12.44
   0  -9 -12   11.46   12.32
   0   9 -12    3.76    9.95
   0  -9 -13   27.56   13.15
   0  -9 -13   44.02   13.56
   0   9 -13   56.96   12.08
   0  -9 -14   19.57   13.72
   0  -9 -14    7.55   13.86
   0   9 -14    7.13   11.72
   0  -9 -15    3.34   14.00
   0   9 -15    9.08   12.61
   0  -9 -15    8.68   14.34
   0  -9 -16   10.23   13.64
   0  -9 -16   10.74   15.04
   0 -10   0 1356.36   58.31
   0  10   0 1318.96   58.00
   0  10   0 1358.90   58.36
   0 -10   0 1317.74   58.09
   0 -10   0 1388.81   57.76
   0  10   0 1333.63   57.90
   0 -10  -1 1473.45   63.08
   0  10   1 1510.22   63.30
   0 -10   1 1540.63   64.20
   0 -10  -1 1464.03   63.89
   0  10  -1 1455.68   63.81
   0 -10  -1 1456.98   63.81
   0  10   1 1568.61   64.10
   0  10  -1 1447.05   64.18
   0 -10   1 1456.97   63.91
   0 -10  -1 1488.98   63.91
   0  10   1 1485.82   64.04
   0  10  -1 1467.86   63.32
   0 -10   1 1489.27   63.17
   0  10   2 3835.78  159.07
   0 -10  -2 3737.14  159.16
   0 -10   2 3842.58  159.72
   0  10  -2 3791.36  159.38
   0  10  -2 3870.08  159.68
   0 -10   2 3710.23  159.00
   0  10   2 3783.19  159.29
   0  10   2 3886.49  159.76
   0 -10  -2 3689.18  159.71
   0 -10   2 3645.05  158.42
   0  10  -2 3721.20  158.39
   0 -10   3   32.74    5.55
   0  10  -3   27.95    4.15
   0  10   3   25.87    4.79
   0 -10  -3   39.66    5.74
   0  10   3   30.30    4.23
   0 -10   3   28.97    3.05
   0 -10   3   27.23    4.12
   0  10  -3   27.91    5.20
   0 -10  -3   20.86    3.80
   0  10   3   32.38    4.09
   0 -10  -3   29.15    3.75
   0  10   3   25.73    4.28
   0 -10  -4  251.61   12.00
   0  10  -4  227.44   11.45
   0 -10   4  260.44   13.14
   0  10   4  216.18   11.69
   0 -10  -4  233.31   11.07
   0  10  -4  239.95   12.60
   0  10  -4  235.12   10.22
   0 -10  -4  230.56   13.38
   0  10   4  226.32   12.73
   0  10  -5  247.71   13.74
   0 -10  -5  271.07   14.41
   0 -10   5  261.62   15.18
   0  10   5  266.85   13.56
   0 -10  -5  284.26   13.02
   0 -10  -5  293.10   15.85
   0  10   6  759.44   34.36
   0 -10   6  804.26   35.71
   0 -10  -6  815.85   35.60
   0  10  -6  703.47   34.75
   0 -10  -6  794.16   36.56
   0 -10   7   -8.25    8.62
   0 -10  -7    9.06    9.35
   0  10  -7    7.88    5.97
   0 -10  -7    8.38    7.66
   0  10   7   11.73    5.38
   0 -10   8  128.75   11.48
   0 -10  -8  117.30   12.84
   0  10  -8  108.42    9.70
   0  10   8  108.24    8.58
   0 -10  -8  111.14   11.16
   0 -10   9   -2.24    9.27
   0 -10  -9   13.81   10.30
   0  10  -9   -3.80    7.70
   0 -10  -9    1.20    9.90
   0  10   9    1.05    6.69
   0 -10 -10  126.20   13.52
   0  10 -10  138.06   11.70
   0 -10 -10  121.72   13.66
   0 -10 -11   24.22   11.79
   0  10 -11   24.00    9.83
   0 -10 -11   32.85   12.15
   0 -10 -12   10.77   12.40
   0  10 -12   28.99   10.43
   0 -10 -12   22.34   12.47
   0 -10 -13   -0.81   13.22
   0  10 -13   -0.66   10.93
   0 -10 -13   -6.43   12.74
   0 -10 -14   10.83   13.74
   0 -10 -14    5.84   13.55
   0 -10 -15    5.12   13.91
   0 -10 -15    0.87   14.51
   0 -10 -16   12.16   13.89
   0 -10 -16   20.57   14.74
   0 -11   0   -3.74    4.31
   0  11   0    3.25    3.29
   0  11   0    2.65    2.82
   0 -11   0    2.49    2.78
   0 -11   0    5.92    3.15
   0  11   0   -2.51    4.16
   0  11   0    1.00    1.32
   0 -11  -1 1114.91   47.50
   0  11  -1 1129.22   47.32
   0  11   1 1122.76   47.71
   0 -11  -1  991.61   48.22
   0 -11   1 1158.79   48.79
   0  11  -1 1058.90   48.33
   0 -11  -1 1124.72   48.47
   0  11   1 1134.54   48.65
   0  11  -1 1133.44   48.76
   0 -11   1 1141.27   48.49
   0 -11  -1 1121.14   48.40
   0  11  -1 1104.34   47.80
   0 -11   1 1113.64   47.64
   0  11   1 1124.68   48.53
   0  11   2   34.68    3.59
   0 -11  -2   35.52    3.94
   0 -11  -2   33.75    4.60
   0  11  -2   44.22    4.37
   0 -11   2   36.97    5.77
   0  11  -2   36.05    2.56
   0  11   2   35.12    4.69
   0 -11  -2   35.46    5.16
   0 -11   2   37.67    3.90
   0  11   2   37.00    4.84
   0  11  -2   38.04    5.72
   0 -11   2   30.18    2.59
   0  11   3 1790.41   79.35
   0  11   3 1802.37   79.52
   0 -11  -3 1820.13   79.28
   0 -11   3 1864.08   78.91
   0 -11   3 1845.48   80.10
   0  11  -3 1854.31   80.04
   0  11   3 1911.40   79.56
   0  11   3 1887.24   80.13
   0 -11  -3 1868.84   80.28
   0  11  -4   19.50    3.97
   0  11   4   20.69    4.73
   0 -11  -4   16.87    4.36
   0 -11  -4   20.77    4.42
   0 -11   4   20.51    6.26
   0 -11  -4   18.24    6.59
   0  11  -4   14.11    5.78
   0 -11  -4   21.22    3.46
   0 -11  -5  392.30   17.58
   0  11  -5  367.27   16.92
   0  11   5  371.26   16.93
   0 -11   5  399.76   18.73
   0  11  -5  394.17   18.01
   0 -11  -5  423.33   16.49
   0 -11  -5  429.03   19.25
   0 -11   6    8.62    7.68
   0 -11  -6   17.28    8.95
   0  11  -6    5.02    5.39
   0  11   6    0.53    4.82
   0 -11  -6    4.32    6.31
   0 -11   7  141.95   11.63
   0 -11  -7  105.42   12.07
   0  11   7  114.97    8.82
   0 -11  -7  140.86   10.90
   0  11  -7  123.69    9.27
   0 -11   8   17.90    9.25
   0 -11  -8   42.83   10.83
   0  11  -8   17.18    7.19
   0 -11  -8   24.99    8.83
   0  11   8   18.39    6.33
   0 -11   9  105.69   12.18
   0 -11  -9   92.42   12.39
   0 -11  -9   92.38   11.63
   0  11  -9   86.67    9.73
   0 -11 -10  117.21   14.32
   0 -11 -10  145.88   14.31
   0  11 -10  134.47   11.79
   0 -11 -11   21.04   11.35
   0 -11 -11   20.06   11.70
   0 -11 -12  -11.93   12.64
   0 -11 -12    3.78   12.59
   0 -11 -13   17.34   13.25
   0 -11 -13   35.01   13.95
   0 -11 -14    2.56   13.77
   0 -11 -14    8.30   13.52
   0 -11 -15   26.93   14.43
   0 -11 -15   15.55   14.18
   0 -11 -16   13.27   14.26
   0 -11 -16   46.38   16.55
   0 -12   0 4076.72  173.96
   0  12   0 4060.51  173.99
   0 -12   0 4145.79  173.69
   0 -12   0 4068.81  173.32
   0  12   0 4059.86  173.46
   0 -12   1    3.41    5.07
   0 -12  -1    7.36    4.46
   0  12  -1    1.66    3.40
   0  12  -1    2.66    2.51
   0 -12  -1    6.17    3.50
   0 -12   1    1.00    2.34
   0  12   1    4.51    3.63
   0  12  -1   -0.26    4.92
   0  12   1    0.97    4.36
   0  12   1    4.66    2.20
   0 -12  -1    4.04    3.36
   0 -12  -2   99.98    5.28
   0 -12  -2  104.91    6.83
   0 -12   2   94.21    7.84
   0 -12  -2  110.30    6.30
   0 -12   2  102.80    6.33
   0  12   2   90.14    6.99
   0  12  -2  101.82    7.69
   0  12   2  109.93    6.95
   0 -12  -2   99.64    7.18
   0 -12   2   83.50    4.87
   0  12  -3  147.66    7.34
   0 -12  -3  135.73    8.05
   0 -12   3  157.20    9.75
   0  12  -3  134.58    9.56
   0 -12   3  147.93    7.57
   0  12   3  144.53    8.62
   0 -12  -3  136.60    9.62
   0  12   3  149.53    9.00
   0 -12  -4    4.08    4.15
   0  12   4    5.79    4.99
   0  12  -4    3.80    3.71
   0 -12   4   10.54    6.52
   0 -12  -4    5.65    6.62
   0  12   4   11.85    5.06
   0  12  -4    8.14    6.12
   0 -12  -4    8.35    4.00
   0  12   5   21.61    5.22
   0 -12  -5   25.07    5.24
   0  12  -5   22.24    4.86
   0 -12   5   20.66    7.30
   0 -12  -5   24.96    7.60
   0  12  -5   16.59    6.64
   0 -12  -5   10.15    3.84
   0  12   6  391.93   19.70
   0 -12  -6  445.59   20.54
   0  12  -6  395.83   19.79
   0 -12  -6  408.16   22.12
   0 -12   6  413.33   21.38
   0  12   7  354.55   18.80
   0  12  -7  381.47   19.27
   0 -12  -7  414.62   20.39
   0 -12  -7  397.74   21.65
   0 -12   7  384.82   21.37
   0  12   8  666.06   32.44
   0 -12   8  754.49   34.60
   0 -12  -8  772.02   34.34
   0 -12  -8  669.28   35.09
   0 -12   9  139.20   13.42
   0 -12  -9  164.18   14.71
   0 -12  -9  136.85   12.96
   0 -12 -10   22.70   12.40
   0 -12 -10   12.91   10.68
   0 -12 -11    1.54   12.86
   0 -12 -11    5.58   11.30
   0 -12 -12    8.13   12.62
   0 -12 -12    8.92   12.22
   0 -12 -13   18.57   13.98
   0 -12 -13   14.17   12.69
   0 -12 -14   10.39   13.80
   0 -12 -14   23.95   14.24
   0 -12 -15    8.85   13.80
   0 -12 -15   32.67   15.24
   0 -12 -16   15.31   14.05
   0 -12 -16   19.59   14.98
   0 -13   0   13.80    5.19
   0 -13   0   12.71    3.29
   0  13   0   10.36    5.39
   0 -13   0    5.97    4.12
   0 -13  -1  153.99    8.43
   0 -13   1  139.01    9.31
   0 -13  -1  143.16    8.93
   0  13   1  147.14    9.15
   0  13  -1  138.95    9.52
   0  13   1  146.48    8.40
   0 -13   1  152.70    7.36
   0 -13  -1  150.85    8.54
   0 -13  -2   13.47    3.97
   0 -13   2   23.64    5.80
   0 -13  -2   10.16    4.86
   0  13   2   23.51    4.63
   0 -13  -2   22.58    5.17
   0  13  -2   18.01    5.92
   0 -13   2   22.18    4.18
   0  13   2   22.21    5.57
   0 -13  -2   13.78    2.65
   0 -13  -3 2496.81  112.28
   0 -13  -3 2686.49  112.47
   0 -13   3 2692.89  113.13
   0  13   3 2657.94  112.65
   0  13  -3 2647.71  113.08
   0 -13   3 2553.63  111.90
   0  13   3 2680.66  113.02
   0 -13  -3 2684.89  113.18
   0 -13   4  100.23    8.76
   0 -13  -4   81.92    9.14
   0  13   4  113.26    7.91
   0  13  -4   87.34    8.44
   0  13   4   97.94    7.61
   0 -13  -5  884.72   40.94
   0  13   5  868.18   41.03
   0 -13   5  950.44   42.20
   0  13   5 1021.21   41.44
   0  13  -5  900.07   41.72
   0 -13  -5  930.24   42.65
   0  13   6   72.36    7.49
   0 -13  -6   79.07    7.94
   0 -13   6   72.78   10.22
   0 -13  -6   83.17   10.21
   0 -13  -7   84.77    8.69
   0  13   7   72.57    7.68
   0 -13   7   86.80   10.23
   0 -13  -7   62.74   11.19
   0 -13  -8   11.99    8.36
   0 -13   8   -9.49   10.41
   0 -13  -8   13.80   10.27
   0 -13  -9  142.82   12.52
   0 -13   9  136.00   14.28
   0 -13  -9  136.73   14.23
   0 -13 -10    8.80   10.28
   0 -13  10  -13.91   11.58
   0 -13 -10   14.27   12.52
   0 -13 -11  111.56   15.37
   0 -13 -11  138.40   14.36
   0 -13 -12   25.79   14.40
   0 -13 -12   15.45   12.46
   0 -13 -13   26.69   13.97
   0 -13 -13   18.73   12.97
   0 -13 -14   22.03   14.98
   0 -13 -14   32.81   14.06
   0 -13 -15    9.91   14.34
   0 -13 -15   17.14   14.73
   0 -13 -16   31.17   15.27
   0 -13 -16   19.54   15.44
   0 -14   0 3441.73  147.27
   0  14   0 3350.98  147.31
   0 -14   0 3495.81  146.49
   0  14   1   21.73    5.71
   0  14  -1   14.73    5.96
   0 -14  -1   11.26    5.19
   0 -14   1   24.09    6.08
   0 -14  -1    7.28    4.13
   0 -14   2  112.75    8.56
   0 -14  -2   96.03    7.45
   0  14   2  101.71    7.29
   0 -14  -2   97.31    7.63
   0 -14   2  109.92    7.22
   0  14  -2  108.81    8.65
   0  14   2  110.77    8.17
   0 -14   3  106.08    9.33
   0 -14  -3  105.28    7.93
   0  14  -3  104.10    9.20
   0  14   3  114.74    8.27
   0 -14   3  109.58    6.83
   0 -14  -3  117.86    8.78
   0 -14   4    7.85    7.62
   0 -14  -4    8.00    6.89
   0  14   4   11.21    5.86
   0  14  -4   14.08    6.95
   0  14   4   14.75    5.88
   0 -14   5   82.69    9.08
   0 -14  -5   79.60    9.82
   0  14   5   85.98    8.09
   0  14  -5   73.00    8.86
   0  14   5   70.08    7.40
   0 -14  -6  549.99   27.11
   0  14   6  513.37   26.89
   0 -14   6  633.75   28.88
   0  14   6  655.94   27.60
   0 -14  -6  571.95   29.11
   0 -14  -7   50.33    7.89
   0  14   7   40.08    7.32
   0 -14   7   65.51   10.23
   0 -14  -7   47.38   10.78
   0 -14   8  237.16   16.29
   0 -14  -8  196.01   16.61
   0 -14  -8  197.98   14.07
   0 -14   9   69.66   12.44
   0 -14  -9   61.24   12.78
   0 -14  -9   72.39   10.39
   0 -14  10    2.04   12.22
   0 -14 -10    6.96   12.37
   0 -14 -10   30.19   10.66
   0 -14 -11   -1.63   12.83
   0 -14 -11    1.35   11.18
   0 -14 -12   -3.39   13.32
   0 -14 -12   27.60   12.30
   0 -14 -13   34.11   14.79
   0 -14 -14   26.92   14.97
   0 -14 -15   41.24   16.10
   0  15   0   14.00    5.97
   0 -15   0   15.85    5.95
   0 -15   0    8.39    3.70
   0  15  -1   92.05    8.14
   0  15   1   75.96    7.51
   0 -15   1  106.41    8.32
   0 -15  -1   81.50    7.33
   0 -15  -1   82.72    6.37
   0 -15   2  109.34    9.44
   0 -15  -2  127.80    8.65
   0 -15  -2  144.45    8.90
   0  15   2  138.67    9.12
   0  15  -2  128.55    9.46
   0 -15   2  115.88    8.07
   0 -15  -3 1271.83   56.79
   0 -15   3 1310.07   57.72
   0  15  -3 1313.51   57.63
   0  15   3 1347.76   57.26
   0 -15  -3 1255.44   57.32
   0  15  -4    7.50    7.38
   0  15   4    5.79    6.16
   0 -15   4   -4.15    8.21
   0 -15  -4    3.82    6.98
   0  15   5  254.69   14.38
   0 -15   5  265.69   15.74
   0  15  -5  227.58   15.17
   0  15   5  274.12   14.55
   0 -15  -5  256.32   15.99
   0 -15   6  168.55   13.02
   0 -15  -6  130.13   12.82
   0  15   6  178.86   11.18
   0  15   6  129.35   10.03
   0 -15   7   24.11    9.88
   0 -15  -7   26.44   10.28
   0 -15   8   35.21   11.59
   0 -15  -8   35.10   11.28
   0 -15   9   35.32   12.03
   0 -15  -9   14.84   12.46
   0 -15  10   19.50   12.52
   0 -15 -10    5.52   12.91
   0 -15 -11   50.54   13.60
   0 -15 -12   -2.58   13.43
   0 -15 -13   31.97   14.27
   0 -15 -14   10.03   15.46
   0 -15 -15    0.93   14.55
   0  16   0  248.14   13.65
   0 -16   0  239.04   13.65
   0  16   1    3.32    6.49
   0  16  -1   -0.71    6.57
   0 -16   1    7.49    6.74
   0 -16  -1    2.50    6.14
   0 -16  -1    4.50    4.43
   0 -16   2  417.54   20.92
   0 -16  -2  410.21   19.90
   0  16  -2  398.93   20.75
   0 -16   2  399.59   19.47
   0  16   2  413.11   20.28
   0 -16  -2  403.77   19.75
   0  16   3   73.85    8.13
   0  16  -3   97.82    9.43
   0 -16  -3   69.76    7.27
   0 -16   3   69.79    9.09
   0 -16  -3   85.47    8.12
   0  16  -4  155.50   11.36
   0  16   4  152.63   10.45
   0 -16   4  128.15   11.53
   0 -16  -4  138.85    9.79
   0 -16  -4  134.29   10.85
   0 -16   5   15.93    8.75
   0 -16  -5   12.96    8.21
   0  16  -5   -4.01    7.77
   0  16   5    3.27    6.90
   0  16   5   10.06    6.51
   0  16   6  272.49   14.94
   0 -16   6  256.58   16.77
   0  16  -6  265.30   16.43
   0 -16  -6  252.82   17.20
   0 -16   7   24.96   10.62
   0 -16  -7   26.11   10.81
   0 -16   8  100.51   12.78
   0 -16  -8   88.60   13.31
   0 -16   9  121.55   14.84
   0 -16  -9  144.41   15.11
   0 -16  10   -1.43   12.02
   0 -16 -10   24.81   13.20
   0 -16  11    6.10   13.08
   0 -16 -11   -8.39   12.83
   0 -16 -12   53.25   15.06
   0 -16 -13   -7.21   14.17
   0 -16 -14    0.93   14.28
   0 -16 -15   13.23   15.56
   0  17   0   11.26    6.94
   0 -17   0    9.97    6.80
   0  17  -1  407.19   20.81
   0  17   1  394.24   20.68
   0 -17  -1  400.03   20.67
   0 -17   1  466.13   21.20
   0  17  -2   88.12    8.78
   0 -17   2   69.61    6.90
   0  17   2   51.97    7.67
   0 -17  -2   64.89    7.52
   0 -17   2   88.52    9.04
   0 -17  -2   82.44    7.15
   0 -17  -3  431.86   21.33
   0 -17   3  452.25   22.85
   0  17  -3  446.81   22.61
   0  17   3  450.67   22.03
   0 -17  -3  425.24   21.68
   0  17  -4  103.78   10.16
   0  17   4  126.56   10.27
   0 -17  -4  103.09    8.87
   0 -17   4  101.44   11.24
   0 -17  -4  100.38    9.83
   0 -17   5  346.16   18.39
   0  17   5  343.81   17.48
   0 -17  -5  298.46   17.95
   0  17  -6   10.00    9.25
   0 -17   6   29.54    9.94
   0 -17  -6   22.83    9.83
   0 -17   7   61.11   11.58
   0 -17  -7   57.58   12.11
   0 -17   8   20.21   11.90
   0 -17  -8    9.83   10.98
   0 -17   9  110.04   13.69
   0 -17  -9   96.35   14.21
   0 -17  10   -0.73   13.41
   0 -17 -10   -5.66   12.64
   0 -17  11   24.07   14.29
   0 -17 -11   -0.85   13.15
   0 -17 -12   10.62   14.67
   0 -17 -13   54.91   16.22
   0 -17 -14   15.96   15.78
   0 -17 -15   35.47   15.50
   0  18   0 1258.00   57.75
   0 -18   0 1342.85   57.87
   0  18  -1   47.14    7.97
   0  18   1   53.99    7.76
   0 -18  -1   36.21    7.56
   0 -18   1   41.50    8.38
   0  18   2 1092.53   49.69
   0  18  -2 1082.47   49.87
   0 -18  -2 1093.11   49.38
   0 -18   2 1177.13   50.45
   0  18  -3   16.12    7.94
   0  18   3   12.20    7.64
   0 -18  -3   14.29    6.52
   0 -18   3   11.45    9.00
   0 -18  -3    9.89    6.70
   0  18  -4  122.80   11.39
   0  18   4  160.17   11.45
   0 -18  -4  134.80    9.98
   0 -18   4  142.72   12.35
   0 -18  -4  119.25   10.46
   0  18  -5   29.08    9.16
   0  18   5   29.72    8.57
   0 -18   5   25.19    9.68
   0 -18  -5   37.62    7.53
   0 -18  -5   26.11    9.01
   0  18  -6  128.92   12.32
   0 -18   6  158.33   13.05
   0 -18  -6  146.67   13.00
   0 -18   7  138.46   14.13
   0 -18  -7  148.98   13.81
   0 -18   8  172.24   15.60
   0 -18  -8  171.57   15.94
   0 -18   9   -6.93   12.10
   0 -18  -9   10.70   12.81
   0 -18  10   60.17   13.72
   0 -18 -10   91.26   14.41
   0 -18  11   15.85   13.67
   0 -18 -11   10.31   13.88
   0 -18 -12    8.07   15.02
   0 -18 -13   -1.85   14.93
   0 -18 -14    5.71   15.65
   0  19   0    5.32    7.85
   0 -19   0    6.06    7.55
   0  19  -1   12.32    7.90
   0  19   1   13.40    7.68
   0 -19   1   11.64    8.39
   0 -19  -1   -6.11    7.40
   0  19   2   71.85    9.21
   0  19  -2   71.20    8.91
   0 -19   2   80.94   10.61
   0 -19  -2   71.39    8.50
   0  19   3  481.27   23.41
   0  19  -3  456.63   23.97
   0 -19   3  469.23   23.90
   0 -19  -3  431.36   22.31
   0  19  -4  103.60   11.07
   0  19   4  123.37   10.86
   0 -19  -4   86.86    8.99
   0 -19   4   93.92   11.44
   0 -19  -4   95.70    9.90
   0 -19   5  622.73   30.64
   0  19  -5  592.54   30.41
   0 -19  -5  553.01   30.08
   0  19  -6  -12.07   10.40
   0 -19   6   10.49   10.81
   0 -19  -6   16.07    9.78
   0 -19   7    9.44   11.50
   0 -19  -7   -4.51   10.14
   0 -19   8   -2.00   12.11
   0 -19  -8    2.84   11.30
   0 -19   9  -15.75   13.25
   0 -19  -9  -15.39   12.21
   0 -19  10   15.94   13.53
   0 -19 -10   23.84   13.67
   0 -19  11   38.02   15.00
   0 -19 -11   79.00   15.72
   0 -19 -12   23.56   15.09
   0 -19 -13   18.77   15.26
   0 -19 -14    1.93   15.13
   0  20   0  538.08   27.28
   0 -20   0  585.39   27.77
   0  20   1  115.42   10.80
   0  20  -1  144.62   11.27
   0 -20  -1  122.89   10.60
   0 -20   1  113.38   11.19
   0  20   2   77.14    9.44
   0  20  -2   62.86    9.45
   0 -20  -2   58.99    8.69
   0 -20   2   80.55   10.68
   0  20  -3  126.52   11.64
   0  20   3  104.87   10.62
   0 -20   3  104.75   12.40
   0 -20  -3   96.90    9.74
   0  20   4    7.84    8.96
   0  20  -4   12.29    9.84
   0 -20   4   19.82    9.94
   0 -20  -4   12.65    7.23
   0  20   5   23.98    9.81
   0  20  -5   34.09    9.91
   0 -20   5   54.83   11.23
   0 -20  -5   26.76    8.57
   0  20  -6  182.31   15.29
   0 -20   6  216.37   15.71
   0 -20  -6  198.66   14.79
   0 -20   7   25.40   11.46
   0 -20  -7   50.97   11.15
   0 -20   8  149.29   16.01
   0 -20  -8  148.07   14.81
   0 -20   9   -3.68   13.43
   0 -20  -9    0.77   12.67
   0 -20  10  -20.90   14.03
   0 -20 -10    4.97   12.83
   0 -20  11    4.94   14.52
   0 -20 -11   27.13   14.41
   0 -20 -12   19.22   14.63
   0 -20 -13   20.88   15.70
   0 -20 -14    9.74   15.53
   0  21   0   10.07    8.21
   0 -21   0   -4.97    8.54
   0  21   1  139.35   12.14
   0  21  -1  162.78   12.80
   0 -21  -1  161.87   12.08
   0 -21   1  162.69   13.11
   0  21   2    8.75    8.38
   0  21  -2    5.46    9.10
   0 -21  -2   -2.43    8.16
   0 -21   2   11.18    9.75
   0  21  -3  251.94   16.62
   0  21   3  277.77   16.45
   0 -21   3  283.05   17.22
   0 -21  -3  250.11   15.19
   0  21   4   11.18    9.39
   0  21  -4    9.64    9.46
   0 -21   4   15.16   10.78
   0  21  -5  101.69   12.16
   0 -21   5  120.94   13.09
   0  21  -6   -5.38   10.93
   0 -21   6   16.98   11.58
   0 -21  -6   21.90    9.57
   0 -21   7    2.02   12.27
   0 -21  -7    9.71   10.57
   0 -21   8   28.39   12.99
   0 -21  -8   12.15   12.05
   0 -21   9  -12.82   12.71
   0 -21  -9   10.10   12.33
   0 -21  10  -35.63   14.31
   0 -21 -10   13.33   13.81
   0 -21  11   31.17   15.84
   0 -21 -11   31.74   14.02
   0 -21  12   15.90   15.96
   0 -21 -12   34.18   14.86
   0 -21 -13   21.98   15.75
   0  22   0  229.73   15.79
   0 -22   0  259.39   16.10
   0  22  -1   13.39    8.88
   0  22   1   -4.80    8.40
   0 -22   1    9.60    9.24
   0 -22  -1   -1.33    8.14
   0  22  -2   90.47   11.67
   0  22   2  101.28   10.85
   0 -22   2   98.52   11.82
   0 -22  -2   83.05   10.12
   0  22   3   32.80    9.52
   0  22  -3   35.13    9.80
   0 -22  -3   17.56    8.16
   0 -22   3   17.90   10.54
   0  22  -4    1.67   10.47
   0  22   4   11.31    9.58
   0 -22   4   -9.39   10.42
   0  22  -5   62.41   11.88
   0 -22   5   63.38   11.75
   0  22  -6   68.47   12.55
   0 -22   6   64.76   13.33
   0 -22   7    2.80   12.07
   0 -22   8   49.80   14.07
   0 -22  -8   32.91   12.54
   0 -22   9   -2.32   13.93
   0 -22  -9   16.38   12.71
   0 -22  10   12.16   14.79
   0 -22 -10   26.81   13.71
   0 -22  11   54.96   15.73
   0 -22 -11    4.43   14.25
   0 -22  12   -3.58   16.17
   0 -22 -12   -0.93   15.00
   0 -22 -13   24.96   16.30
   0  23   0    7.18    9.68
   0 -23   0    1.00    9.65
   0  23   1  119.70   11.85
   0  23  -1  111.69   12.39
   0 -23  -1  132.26   11.77
   0 -23   1  139.27   13.07
   0  23   2   32.89   10.03
   0  23  -2   44.28   10.78
   0 -23  -2   45.14    9.36
   0 -23   2   37.94   10.69
   0  23   3  150.44   13.25
   0  23  -3  126.17   12.89
   0 -23   3  133.19   14.12
   0  23  -4   13.33   10.63
   0  23   4   17.35   10.03
   0 -23   4   26.95   11.92
   0  23  -5   56.29   11.51
   0 -23   5   84.29   12.70
   0  23  -6    4.52   11.63
   0 -23   6   19.71   12.60
   0 -23   7   13.03   12.40
   0 -23   8   27.23   13.32
   0 -23   9   77.24   15.05
   0 -23  -9   56.08   14.09
   0 -23  10   -0.83   14.75
   0 -23 -10    9.22   14.13
   0 -23  11   29.76   16.17
   0 -23 -11   13.33   14.58
   0 -23  12   -8.18   16.30
   0 -23 -12   -5.59   15.28
   0 -23 -13    1.92   15.40
   0  24   0   57.66   11.28
   0 -24   0   53.07   11.08
   0  24  -1   52.42   10.49
   0  24   1   69.38   10.70
   0 -24   1   57.96   11.28
   0 -24  -1   40.87    9.99
   0  24   2  128.83   12.69
   0  24  -2  119.20   12.94
   0 -24  -2  136.18   11.93
   0 -24   2  146.58   13.67
   0  24   3   20.57   10.61
   0  24  -3   14.08   10.37
   0 -24   3   -3.04   11.78
   0  24   4   48.71   11.41
   0  24  -4   16.22   10.93
   0 -24   4   15.93   11.88
   0  24  -5    6.38   11.53
   0 -24   5   19.24   12.22
   0  24  -6   41.52   12.42
   0 -24   6   71.19   13.78
   0 -24   7   18.72   13.09
   0 -24   8   41.36   14.04
   0 -24   9    3.27   14.74
   0 -24  10   19.47   15.08
   0 -24  11    5.34   16.00
   0 -24 -11   20.32   14.26
   0 -24  12   -4.62   16.42
   0 -24 -12    7.41   14.90
   0  25   0   -2.83   10.36
   0 -25   0    3.80   10.17
   0  25  -1   34.53   11.21
   0  25   1   50.72   11.05
   0 -25   1   35.59   10.94
   0 -25  -1   21.53    9.56
   0  25   2   28.39   10.94
   0  25  -2   11.28   10.88
   0 -25   2    1.21   11.39
   0  25   3  177.65   14.74
   0  25  -3  135.39   14.12
   0 -25   3  153.93   15.39
   0  25  -4   32.39   10.98
   0 -25   4   51.61   12.39
   0  25  -5   69.97   12.97
   0 -25   5   84.60   13.72
   0  25  -6   -3.46   12.31
   0 -25   6   19.69   13.31
   0 -25   7   23.22   13.70
   0 -25   8    4.02   14.12
   0 -25   9    9.24   15.34
   0 -25  10   -9.53   14.87
   0 -25  11   10.89   16.78
   0 -25 -12   -0.91   14.60
   0 -26   0  252.99   17.97
   0  26   0  284.27   18.18
   0 -26   1  -12.48   11.62
   0 -26  -1   14.92   10.45
   0  26  -1   10.90   11.13
   0  26   1    5.94   10.93
   0 -26   2   68.19   13.07
   0  26   2   32.31   11.60
   0  26  -2   35.17   11.71
   0 -26   3   -3.28   12.30
   0  26  -3   -8.15   11.40
   0  26   3    4.90   11.40
   0 -26   4   15.74   12.39
   0  26  -4   -1.29   11.22
   0 -26   5   25.61   13.08
   0  26  -5    2.73   11.88
   0 -26   6   68.86   15.14
   0  26  -6   32.85   12.88
   0 -26   7    8.78   14.28
   0 -26   8   43.85   14.91
   0 -26   9   -6.04   15.56
   0 -26  10    7.98   15.26
   0 -26  11   23.13   16.94
   0 -27   0    8.20   11.33
   0  27   0   -6.20   10.88
   0 -27   1    6.15   11.64
   0  27   1    0.62   11.66
   0  27  -1    6.35   11.04
   0  27  -2   32.08   11.67
   0  27   2   32.79   11.85
   0 -27   3  107.31   14.79
   0  27  -3  118.25   14.43
   0  27   3  128.75   14.13
   0 -27   4   24.02   13.24
   0  27  -4  -13.43   11.56
   0 -27   5   36.90   14.00
   0  27  -5   18.35   13.03
   0 -27   6    5.46   13.86
   0  27  -6    2.21   13.67
   0 -27   7    4.93   14.79
   0 -27   8   -0.85   14.82
   0 -27   9   12.37   16.31
   0 -27  10   -7.25   16.04
   0  28   0  197.12   16.73
   0 -28   1   24.16   12.02
   0  28  -1    9.24   12.07
   0  28   1    6.52   12.15
   0 -28   2   27.97   13.33
   0  28   2   43.12   13.14
   0  28  -2   39.27   13.08
   0 -28   3   20.98   13.04
   0  28  -3   -8.05   12.24
   0 -28   4   -4.36   13.19
   0  28  -4   45.74   13.07
   0 -28   5   28.87   14.22
   0  28  -5   23.97   13.29
   0 -28   6   41.70   15.43
   0 -28   7    1.69   14.74
   0 -28   8  -17.42   16.31
   0 -28   9   -1.81   16.05
   0  29   0   10.29   12.20
   0 -29   1   31.38   12.63
   0  29   1   35.53   13.21
   0  29  -1   13.03   12.87
   0 -29   2    0.68   12.64
   0  29   2   15.96   13.16
   0  29  -2   20.63   12.30
   0 -29   3   58.15   14.93
   0  29  -3   42.98   13.07
   0 -29   4   14.93   13.33
   0  29  -4    7.18   12.89
   0 -29   5   47.98   14.59
   0  29  -5   13.46   13.67
   0 -29   6   31.41   15.51
   0 -29   7   44.16   15.96
   0 -29   8   12.48   15.52
   0 -29   9   -6.47   15.93
   0  30   0   31.62   13.45
   0  30   1   12.93   12.75
   0  30  -1   -9.98   12.63
   0 -30   2    0.70   13.06
   0  30  -2   21.96   13.18
   0 -30   3   24.99   13.77
   0  30  -3    9.28   13.37
   0 -30   4   -0.76   12.85
   0  30  -4    7.42   13.66
   0 -30   5   12.07   14.72
   0  30  -5    3.07   13.84
   0 -30   6   22.81   15.42
   0 -30   7    9.74   15.92
   0 -30   8  -11.83   16.72
   0  31   0   34.32   13.82
   0  31   1    4.52   13.26
   0  31  -1    0.74   12.65
   0  31  -2    8.04   13.35
   0 -31   3   37.48   14.22
   0  31  -3   37.81   13.38
   0 -31   4   23.42   14.31
   0  31  -4    8.39   13.69
   0 -31   5   45.53   15.62
   0  31  -5   18.88   14.22
   0 -31   6    3.47   15.33
   0 -31   7   28.84   16.30
   0  32   0   25.53   14.32
   0  32   1   17.33   13.77
   0  32  -1    5.34   13.48
   0  32  -2   14.35   12.94
   0  32  -3   -4.61   14.12
   0 -32   4   -5.56   14.48
   0  32  -4   -3.93   13.63
   0 -32   5   40.40   15.97
   0  32  -5    7.24   13.54
   0 -32   6   19.39   16.00
   0  33   0   -1.60   14.32
   0  33  -1   18.84   14.73
   0  33   1   26.94   14.72
   0  33  -2   -5.44   13.85
   0  33  -3   14.22   13.66
   0 -33   4   15.37   14.33
   0 -33   5   25.67   16.21
   0  34   0   28.91   15.34
   0  34  -1    4.04   14.52
   1   0 -17   23.74   15.10
   1   0 -16   14.23   14.17
   1   0 -15   31.79   13.43
   1   0 -14    5.93   10.97
   1   0 -14   15.77   11.60
   1   0 -13   13.72   10.81
   1   0 -13    1.40   10.78
   1   0 -12   -7.50    9.56
   1   0 -12    1.30   10.41
   1   0 -11   17.34    9.21
   1   0 -11   40.12   10.26
   1   0 -10   10.93    8.45
   1   0  -9   56.31    8.14
   1   0  -8   11.35    6.32
   1   0  -7 3449.98  147.90
   1   0  -6    6.58    5.15
  -1   0   5  173.11    9.23
   1   0  -5  169.46    9.63
  -1   0   5  167.43    7.58
  -1   0   4    0.19    2.88
   1   0  -4    1.18    1.38
  -1   0   3 1663.60   73.88
   1   0  -3 1747.07   74.10
   1   0  -3 1709.76   73.10
  -1   0   3 1750.21   73.10
   1   0  -2    3.40    2.84
  -1   0   1 1741.52   47.32
  -1   0   1 1596.18   47.97
   1   0  -1 1619.77   46.93
  -1   0   0   -0.89    1.73
   1   0   0    0.75    1.73
   1   0   0   -3.86    2.53
  -1   0   0   -1.08    2.65
   1   0   1 9921.85  416.28
   1   0   1 9823.13  416.24
   1   0   1 9720.27  416.70
  -1   0  -1 9773.13  416.84
  -1   0  -1 9824.11  416.86
   1   0   1 9999.00  416.77
   1   0   2    0.86    1.73
  -1   0  -2    0.19    1.52
   1   0   2    1.48    2.49
  -1   0  -2    1.55    3.09
   1   0   2    0.96    2.04
  -1   0  -2    0.54    2.97
  -1   0  -3 2266.63   96.38
   1   0   3 2230.33   96.15
  -1   0  -3 2263.16   96.02
   1   0   3 2306.88   96.82
  -1   0  -3 2197.82   96.89
   1   0   3 2283.36   96.58
  -1   0  -3 2286.83   96.83
   1   0   4    1.18    3.12
  -1   0  -4    3.04    2.60
   1   0   4    2.10    3.14
  -1   0  -4    2.96    4.18
  -1   0  -4    2.00    3.08
   1   0   4   -4.54    3.84
  -1   0  -5  123.85    6.82
  -1   0  -5  126.54    7.06
  -1   0  -5  124.11    8.57
   1   0   5  108.90    7.53
  -1   0  -6    1.26    3.90
  -1   0  -6    2.47    5.99
  -1   0  -7 1193.90   56.54
  -1   0  -7 1387.26   57.98
  -1   0  -8   -7.97    9.67
  -1   0  -8   -8.73    7.69
  -1   0  -9   13.17    8.58
  -1   0  -9    8.84   11.01
  -1   0 -10   -9.25    9.19
  -1   0 -10   -0.74   11.88
  -1   0 -11   97.42   11.83
  -1   0 -11   91.83   14.33
  -1   0 -12   -0.83   13.61
  -1   0 -13   50.75   15.31
  -1   0 -14    8.86   14.39
   1  -1 -17   30.00   15.00
   1   1 -17   10.53   14.46
   1  -1 -16    4.20   13.31
   1   1 -16   12.52   13.93
   1  -1 -15    7.86   11.82
   1  -1 -15   27.84   13.06
   1   1 -15   -3.17   12.95
   1  -1 -14  -10.80   11.52
   1  -1 -14  -12.08   11.60
   1   1 -14   19.48   12.63
   1   1 -13   21.85   10.25
   1  -1 -13   16.61   10.56
   1  -1 -13    2.11   10.84
   1   1 -13   30.58   11.13
   1   1 -12   43.25    9.91
   1  -1 -12   43.46   10.52
   1  -1 -12   35.74   11.15
   1   1 -12   49.58   11.27
   1  -1 -11   20.04    8.93
   1   1 -11   29.13    9.18
   1   1 -11   49.70   10.09
   1  -1 -11   46.37   10.67
   1  -1 -10  434.98   24.19
   1  -1 -10  485.93   24.19
   1   1 -10  482.42   23.90
   1   1  -9   16.77    6.93
   1  -1  -9    7.90    7.19
   1  -1  -8  261.59   14.35
   1   1  -8  245.42   14.19
   1   1  -7  182.17   11.37
   1  -1  -7  203.62   11.86
  -1  -1   6  309.32   15.48
   1   1  -6  306.80   15.76
   1  -1  -6  336.14   16.11
   1   1  -5   11.21    4.26
  -1  -1   5    4.62    3.66
  -1   1   5    5.22    3.79
   1  -1  -5   12.43    4.62
  -1  -1   5   12.36    1.93
   1   1  -4 2263.92   97.17
   1   1  -4 2399.74   98.21
  -1  -1   4 2384.22   98.06
  -1   1   4 2109.73   97.92
   1  -1  -4 2395.52   98.23
   1   1  -3  697.79   29.85
   1  -1  -3  725.79   30.86
   1   1  -3  710.70   30.77
  -1  -1   3  652.95   30.65
  -1   1   2 5459.65  219.03
  -1  -1   2 5045.56  218.38
   1  -1  -2 5197.33  218.29
   1   1  -2 5270.26  219.15
   1  -1  -2 4926.76  218.98
   1   1  -2 5192.97  219.01
  -1   1   1  339.92   15.73
   1  -1  -1  360.12   15.80
   1  -1  -1  390.55   16.20
  -1   1   1  362.76   16.31
  -1  -1   1  329.75   16.31
  -1  -1   1  357.71   15.50
   1   1  -1  334.57   15.48
   1  -1   0 1676.71   62.43
  -1  -1   0 1759.90   62.32
  -1   1   0 1793.40   62.53
  -1  -1   0 1701.66   62.99
   1  -1   0 1566.24   62.82
   1   1   0 1689.41   62.65
   1   1   1 6421.57  272.24
   1  -1   1 6541.79  272.47
   1   1   1 6565.21  272.82
   1   1   1 6532.81  272.26
   1  -1   1 6372.17  272.52
  -1  -1  -1 6347.99  273.00
  -1   1  -1 6280.28  272.92
   1  -1   1 6470.49  272.79
   1  -1   1 6519.10  272.84
  -1   1  -1 6321.27  272.98
   1   1   1 6109.47  272.91
  -1  -1  -1 6620.98  273.07
  -1  -1  -2  604.52   26.34
  -1   1  -2  606.59   26.24
   1   1   2  584.26   25.89
   1  -1   2  526.90   25.94
  -1  -1  -2  608.29   26.38
  -1   1  -2  587.86   26.16
   1   1   2  622.61   26.10
  -1  -1  -2  590.45   25.26
  -1   1  -2  591.29   25.52
   1   1   2  577.90   25.31
   1  -1   2  595.59   25.59
   1  -1   2  617.92   25.72
   1  -1   3  161.24    7.87
  -1   1  -3  145.34    8.14
  -1  -1  -3  165.10    8.34
   1  -1   3  157.68    7.06
   1  -1   3  138.70    7.49
   1   1   3  156.67    7.72
  -1  -1  -3  157.04    8.26
  -1   1  -3  165.57    8.08
  -1  -1  -3  167.01    7.75
  -1  -1  -3  158.67    6.71
  -1   1  -3  152.75    6.99
   1   1   3  131.61    6.96
   1  -1   3  155.23    7.22
   1  -1   4 1432.00   56.27
  -1   1  -4 1365.65   55.38
  -1  -1  -4 1385.87   55.19
  -1   1  -4 1350.66   55.36
   1  -1   4 1389.93   55.53
  -1  -1  -4 1353.69   55.72
   1   1   4 1312.25   55.94
  -1   1  -4 1381.61   56.06
  -1  -1  -4 1362.88   56.33
   1  -1   4 1311.63   55.77
   1  -1   5  109.82    7.23
  -1   1  -5   94.91    6.05
  -1  -1  -5  103.93    5.86
   1  -1   5  105.40    6.79
  -1   1  -5   95.87    7.49
  -1  -1  -5   99.19    7.88
  -1   1  -5  101.28    5.94
  -1  -1  -5  100.80    6.59
   1  -1   5   80.18    6.45
   1   1   5   82.41    6.72
  -1   1  -6  556.98   26.34
  -1  -1  -6  508.99   24.34
  -1   1  -6  525.40   23.95
   1  -1   6  546.18   24.74
  -1   1  -6  527.67   25.22
  -1  -1  -6  568.06   25.69
  -1   1  -6  535.86   24.17
  -1  -1  -7  191.67   13.51
  -1   1  -7  186.21   13.35
  -1   1  -7  160.36   11.25
  -1  -1  -7  168.37   12.07
  -1   1  -8   68.43    8.95
  -1  -1  -8   71.54    9.67
  -1   1  -8   81.28   10.68
  -1  -1  -8   85.20   11.67
  -1   1  -9  134.59   11.43
  -1  -1  -9  148.61   12.45
  -1   1  -9  131.75   13.93
  -1  -1  -9  151.74   14.45
  -1   1 -10   75.95   10.36
  -1  -1 -10   81.31   11.32
  -1   1 -10   75.70   12.84
  -1  -1 -10   83.42   13.92
  -1  -1 -11   28.42   10.52
  -1   1 -11   14.71   12.89
  -1  -1 -11    1.59   12.44
  -1  -1 -12   34.13   11.13
  -1  -1 -12   40.13   13.44
  -1   1 -12   34.17   13.95
  -1   1 -13   25.44   13.80
  -1  -1 -13   32.10   14.52
  -1  -1 -14   12.51   14.80
  -1   1 -14   25.33   15.16
  -1   1 -15   15.24   15.26
   1  -2 -17   22.97   15.43
   1   2 -17    5.25   14.19
   1  -2 -16    3.39   13.14
   1   2 -16   -5.79   13.07
   1  -2 -15   13.88   12.55
   1  -2 -15   41.51   13.59
   1   2 -15   11.04   12.85
   1  -2 -14   -6.91   11.34
   1   2 -14   11.93   12.50
   1  -2 -14   34.80   12.46
   1  -2 -13   95.96   12.50
   1   2 -13   82.82   11.39
   1  -2 -13   55.31   12.38
   1   2 -13   64.16   11.84
   1  -2 -12    7.98   10.30
   1   2 -12  -19.14    9.15
   1   2 -12    0.64   10.63
   1  -2 -12    4.53   10.58
   1   2 -11   75.96    9.43
   1  -2 -11   52.10   10.23
   1  -2 -11   59.21   10.50
   1   2 -11   53.40   10.48
   1   2 -10  123.86   10.57
   1  -2 -10  123.37   11.20
   1  -2 -10  103.66   11.21
   1   2  -9    7.92    6.87
   1  -2  -9    4.09    7.13
   1   2  -8    2.45    5.85
   1  -2  -8    7.28    6.94
   1   2  -7  396.18   19.16
   1  -2  -7  386.98   19.60
  -1  -2   6  173.92    9.14
   1  -2  -6  148.87    9.89
   1   2  -6  153.61    9.39
   1  -2  -5 2611.80  110.51
   1   2  -5 2671.30  110.25
  -1  -2   5 2628.74  110.10
  -1   2   5 2348.73  110.12
  -1  -2   5 2604.22  109.28
   1   2  -5 2561.93  109.37
   1   2  -4   29.61    2.64
   1   2  -4   27.66    4.34
   1  -2  -4   32.89    4.61
  -1  -2   4   26.81    3.69
  -1   2   3 1355.30   57.49
   1   2  -3 1271.56   56.60
   1   2  -3 1401.37   57.46
   1   2  -3 1435.81   57.32
  -1   2   3 1294.83   57.16
   1  -2  -3 1291.26   57.34
  -1   2   2 4034.77  163.76
  -1  -2   2 3833.39  163.14
   1   2  -2 4021.85  163.83
  -1  -2   2 3861.84  164.00
  -1   2   2 3669.92  163.58
   1  -2  -2 3764.83  163.68
  -1   2   1 2579.27  106.41
   1  -2  -1 2549.16  106.41
  -1  -2   1 2467.08  106.13
   1  -2  -1 2266.38  106.55
   1   2  -1 2597.72  106.57
  -1  -2   1 2457.98  106.75
   1  -2  -1 2573.90  106.51
  -1  -2   0 2971.71  123.89
  -1   2   0 2942.52  124.18
   1  -2   0 2822.74  124.10
   1   2   0 2873.26  124.18
  -1  -2   0 2922.55  124.52
  -1  -2   0 2995.78  124.18
  -1   2   0 2802.47  124.46
   1  -2   0 3026.74  124.37
   1   2   1 1957.65   76.20
   1  -2   1 1982.56   75.87
   1  -2   1 2044.11   75.96
  -1   2  -1 1962.51   76.21
   1  -2   1 1858.42   76.05
  -1  -2  -1 2006.46   76.42
  -1  -2  -1 1952.18   76.51
   1   2   1 2037.93   76.25
  -1   2  -1 2006.37   76.23
   1  -2   1 1798.98   76.03
  -1  -2  -2 3488.01  148.81
  -1   2  -2 3557.24  148.66
   1   2   2 3569.56  148.52
   1   2   2 3450.66  148.64
  -1   2  -2 3436.95  148.52
   1  -2   2 3410.23  148.37
  -1  -2  -2 3511.08  148.87
   1   2   2 3526.88  148.70
  -1   2  -2 3422.04  148.16
   1  -2   2 3575.82  148.25
  -1  -2  -2 3531.04  148.67
  -1  -2  -3 1396.72   60.78
   1  -2   3 1478.07   60.61
  -1   2  -3 1356.43   60.58
   1  -2   3 1408.75   59.88
  -1  -2  -3 1380.39   60.50
  -1   2  -3 1470.58   60.50
   1  -2   3 1395.02   60.21
   1   2   3 1366.46   60.52
  -1  -2  -3 1417.33   60.83
  -1  -2  -3 1402.88   59.61
  -1   2  -3 1333.90   59.97
   1  -2   3 1447.62   60.17
   1  -2   4  124.92    7.38
   1  -2   4  109.37    6.69
  -1   2  -4  120.30    6.44
  -1  -2  -4  113.19    5.87
  -1  -2  -4  114.50    7.10
  -1   2  -4  114.22    7.19
   1   2   4  108.20    7.16
  -1  -2  -4  118.13    8.08
   1  -2   4  106.93    6.59
  -1  -2  -5    7.65    2.94
  -1   2  -5   20.34    3.77
   1  -2   5   15.26    4.37
  -1  -2  -5   15.26    5.88
  -1   2  -5    9.73    4.42
   1  -2   5    8.57    3.65
   1   2   5   12.02    4.20
  -1  -2  -5   18.80    4.32
  -1   2  -5   14.32    2.89
   1  -2   5   12.23    4.30
  -1   2  -6   80.47    6.00
   1  -2   6   86.25    7.05
  -1   2  -6   77.71    5.29
  -1   2  -6   89.08    7.39
  -1  -2  -6   85.13    8.39
   1  -2   6   63.64    6.27
  -1   2  -6   90.43    8.99
  -1  -2  -7  775.03   34.60
  -1   2  -7  719.95   34.29
  -1   2  -7  677.42   32.71
  -1  -2  -7  697.19   33.57
  -1  -2  -8   10.48    9.14
  -1   2  -8    3.24    7.15
  -1  -2  -8   -4.66    8.64
  -1   2  -8   -3.59    8.91
  -1   2  -9  391.62   22.56
  -1  -2  -9  405.63   22.81
  -1   2  -9  359.12   20.02
  -1  -2  -9  368.08   21.15
  -1  -2 -10  189.98   16.57
  -1   2 -10  162.46   12.63
  -1   2 -10  198.21   16.21
  -1  -2 -11   36.09   13.10
  -1  -2 -11   34.20   11.10
  -1   2 -11   32.76   12.49
  -1  -2 -12   13.51   13.85
  -1  -2 -12   29.06   11.61
  -1   2 -12   21.61   13.43
  -1   2 -13    4.18   14.05
  -1  -2 -13   21.04   13.44
  -1  -2 -13   14.92   11.26
  -1   2 -14   -9.46   13.66
  -1  -2 -14    9.04   15.69
  -1   2 -15   16.79   14.60
   1  -3 -17   16.85   15.04
   1   3 -17   -6.10   14.08
   1  -3 -16   43.47   13.84
   1  -3 -16   65.32   14.87
   1   3 -16   65.12   14.80
   1  -3 -15   26.73   12.40
   1   3 -15   22.86   13.59
   1  -3 -15   22.43   13.60
   1  -3 -14   -0.71   11.44
   1  -3 -14   39.55   13.03
   1   3 -14   18.55   11.99
   1  -3 -13   -0.67   11.24
   1  -3 -13   -4.98   11.69
   1   3 -13  -15.09   11.40
   1  -3 -12   26.44   10.75
   1   3 -12   53.42    9.97
   1  -3 -12   37.28   11.32
   1   3 -12   48.58   11.22
   1   3 -11    9.17    7.80
   1  -3 -11    1.73    9.08
   1  -3 -11   -3.63    9.78
   1   3 -11   19.02    9.98
   1   3 -10  152.15   11.37
   1  -3 -10  153.49   12.69
   1  -3 -10  160.32   13.08
   1   3  -9   60.95    7.73
   1  -3  -9   59.41    8.96
   1  -3  -8  542.74   26.59
   1   3  -8  552.33   25.94
   1   3  -7   20.94    5.52
   1  -3  -7   27.66    6.92
  -1  -3   6  404.65   17.59
   1   3  -6  365.42   18.48
   1  -3  -6  388.38   19.16
  -1  -3   6  382.71   18.27
   1   3  -5  126.92    6.69
  -1  -3   5  130.06    6.50
   1   3  -5  118.37    7.71
  -1  -3   5  124.79    7.49
   1  -3  -5  127.07    8.40
   1   3  -4  456.80   20.32
   1  -3  -4  455.84   21.30
  -1  -3   4  471.91   20.95
   1   3  -4  487.37   21.07
  -1   3   4  431.80   21.65
   1   3  -3    3.66    3.31
  -1   3   3   -1.40    2.83
   1  -3  -3    2.15    3.42
  -1   3   3   -2.76    3.72
   1   3  -3   -0.74    2.09
   1   3  -3    2.00    3.21
  -1   3   2 5608.94  247.64
   1  -3  -2 5801.52  247.77
   1   3  -2 5603.88  247.83
  -1  -3   2 5996.84  248.09
  -1   3   2 6087.29  247.80
   1  -3  -2 6027.69  247.80
   1  -3  -1   10.50    2.83
  -1  -3   1    6.63    3.03
   1   3  -1    8.84    2.59
  -1  -3   1    7.91    2.07
   1  -3  -1    9.59    2.76
   1  -3  -1    8.11    2.56
  -1   3   1    7.03    2.72
   1  -3   0 1382.97   57.88
  -1   3   0 1412.93   57.96
  -1  -3   0 1321.93   57.79
   1   3   0 1296.76   57.87
   1   3   0 1369.02   58.08
   1  -3   0 1292.98   58.07
  -1  -3   0 1319.98   58.21
  -1   3   0 1423.09   58.18
  -1  -3  -1   94.51    5.49
   1   3   1   92.69    5.12
  -1   3  -1   88.75    4.96
   1  -3   1   78.54    4.64
  -1  -3  -1   82.71    5.20
   1  -3   1   84.40    4.71
   1  -3   1   87.05    4.73
   1   3   1   77.84    4.93
   1   3   1   76.06    5.14
  -1  -3  -1   84.96    5.53
  -1   3  -1   62.33    4.95
   1  -3   1   69.07    4.66
  -1  -3  -1   94.48    4.97
  -1   3  -2  341.16   14.45
  -1  -3  -2  359.89   14.87
   1  -3   2  340.51   14.13
  -1  -3  -2  328.19   14.72
  -1   3  -2  331.30   14.02
   1   3   2  357.06   14.47
   1   3   2  337.44   14.49
   1  -3   2  349.98   14.05
  -1   3  -2  333.01   14.27
  -1  -3  -2  342.98   14.87
  -1  -3  -3   28.08    4.65
   1   3   3   34.73    4.05
  -1   3  -3   23.41    3.91
   1  -3   3   21.41    3.58
  -1  -3  -3   22.70    2.03
  -1   3  -3   24.86    3.17
   1  -3   3   27.84    3.68
   1  -3   3   25.15    3.15
   1   3   3   26.77    3.76
  -1   3  -3   25.42    3.49
  -1  -3  -3   37.71    4.66
   1  -3   3   27.73    2.37
  -1  -3  -3   28.95    4.35
   1   3   3   21.55    4.03
   1  -3   4 2055.13   84.52
   1   3   4 2060.22   84.69
  -1   3  -4 1926.86   83.96
   1  -3   4 2042.18   84.19
  -1  -3  -4 1935.23   83.50
  -1  -3  -4 1883.83   84.42
   1  -3   4 1945.92   84.05
  -1  -3  -4 1963.19   84.93
   1   3   4 1796.20   84.49
   1   3   4 2053.06   84.52
  -1   3  -4 1990.45   84.27
  -1  -3  -5   62.40    4.40
  -1   3  -5   57.92    5.10
   1  -3   5   56.69    5.67
  -1  -3  -5   61.48    7.47
   1  -3   5   60.64    5.03
  -1   3  -5   66.39    5.69
  -1  -3  -5   58.00    5.74
   1  -3   5   55.93    5.83
  -1   3  -6 1935.87   84.14
   1  -3   6 2000.64   84.54
  -1   3  -6 2006.98   85.72
  -1   3  -6 2007.17   84.65
   1  -3   6 1906.59   84.34
  -1  -3  -6 1888.47   85.52
  -1   3  -7    9.81    8.70
   1  -3   7    6.49    6.19
  -1   3  -7    6.71    5.84
  -1  -3  -7   14.09    8.07
  -1  -3  -8    6.78    9.56
  -1  -3  -8    3.81    8.90
  -1   3  -8   14.82    6.81
  -1   3  -8   -1.76    8.92
  -1  -3  -9   27.52   11.43
  -1   3  -9   27.83    7.76
  -1  -3  -9   17.28   10.35
  -1   3  -9   24.04   10.90
  -1  -3 -10   90.47   13.95
  -1  -3 -10   59.08   11.85
  -1   3 -10   66.03   12.55
  -1  -3 -11    6.43   12.23
  -1  -3 -11    7.95   10.72
  -1   3 -11   11.95   12.58
  -1  -3 -12   44.90   14.58
  -1  -3 -12    5.51   11.82
  -1   3 -12   18.08   13.04
  -1   3 -13   12.31   12.60
  -1  -3 -13   16.75   13.63
  -1  -3 -13    3.53   11.42
  -1   3 -14   65.19   15.37
  -1   3 -15   18.28   14.55
   1  -4 -17  -10.34   13.27
   1  -4 -17   17.74   14.82
   1   4 -17    6.90   14.93
   1  -4 -16    5.43   12.73
   1  -4 -16   15.40   14.21
   1   4 -16  -10.66   13.40
   1  -4 -15    6.82   12.18
   1  -4 -15    1.61   13.31
  -1   4  15   37.46   22.73
   1   4 -15    9.41   12.90
   1  -4 -14    4.34   11.29
   1  -4 -14    7.61   11.96
   1   4 -14   17.71   12.31
   1  -4 -13   69.16   12.83
   1  -4 -13   45.75   12.12
   1   4 -13   58.64   12.28
   1  -4 -12   12.90   10.51
   1   4 -12   13.34   10.42
   1  -4 -12   12.58   11.01
   1   4 -11   -0.47    8.12
   1  -4 -11   19.08   10.35
   1  -4 -11   13.40    9.74
   1   4 -11   10.88    9.19
   1   4 -10  134.66   10.38
   1  -4 -10  104.64   11.75
   1  -4 -10  123.12   12.02
   1   4  -9  499.68   23.87
   1  -4  -9  485.13   25.23
   1  -4  -8    7.87    7.10
   1   4  -8   -3.59    5.84
   1   4  -7  411.12   20.03
   1  -4  -7  426.69   20.96
  -1   4   6    0.36    6.36
   1   4  -6    7.44    3.54
  -1  -4   6    6.25    3.26
   1   4  -6    9.80    4.43
  -1  -4   6    5.92    3.81
   1  -4  -6    0.34    5.78
   1   4  -5 2437.36  111.08
   1  -4  -5 2522.35  111.55
   1   4  -5 2659.56  111.07
  -1  -4   5 2589.33  110.97
  -1  -4   5 2560.94  110.46
   1   4  -5 2605.58  110.57
  -1   4   5 2900.46  111.84
   1  -4  -4   10.27    4.36
   1   4  -4    7.52    3.46
  -1   4   4   10.47    3.76
  -1   4   4    8.47    4.74
   1   4  -4   12.08    3.57
   1   4  -4   10.37    2.82
   1   4  -4   10.30    3.43
  -1   4   3  679.51   30.25
  -1   4   3  709.94   29.97
   1   4  -3  711.21   30.08
   1  -4  -3  703.23   30.19
   1   4  -3  691.91   29.63
   1  -4  -3  666.69   28.93
   1   4  -3  787.23   30.25
   1  -4  -2   42.56    4.17
   1  -4  -2   50.98    4.36
  -1   4   2   38.09    4.23
   1   4  -2   44.25    3.78
  -1   4   2   52.74    3.54
   1  -4  -2   34.61    2.69
  -1  -4   2   50.28    4.77
   1   4  -2   45.66    3.70
  -1   4   1 3667.31  148.05
   1  -4  -1 3358.27  147.88
   1   4  -1 3526.55  147.73
   1  -4  -1 3629.17  147.92
  -1  -4   1 3355.52  147.64
   1   4  -1 3572.69  148.02
  -1  -4   1 3470.57  148.18
   1  -4  -1 3322.17  148.04
   1   4   0  454.93   19.94
  -1   4   0  495.09   20.62
   1  -4   0  461.13   20.42
  -1  -4   0  434.60   20.26
  -1   4   0  488.64   20.63
   1   4   0  431.29   20.56
   1  -4   0  447.94   20.59
  -1  -4   0  488.14   20.78
  -1  -4  -1 3607.32  159.27
   1   4   1 3791.95  159.12
   1  -4   1 3775.47  158.89
   1  -4   1 3736.24  159.04
  -1  -4  -1 3813.31  159.42
   1  -4   1 3785.91  159.01
   1   4   1 3706.34  159.25
   1   4   1 3773.05  159.16
  -1  -4  -1 3779.69  159.45
   1   4   1 3633.76  159.29
   1  -4   1 3706.10  158.92
  -1   4  -1 3766.19  159.08
  -1  -4  -1 3803.49  159.10
  -1  -4  -2    0.40    3.62
  -1   4  -2    1.87    2.78
   1  -4   2    4.74    2.85
  -1   4  -2    5.27    2.47
   1  -4   2    3.01    2.12
  -1  -4  -2    3.75    3.86
  -1  -4  -2    2.54    3.56
  -1   4  -2    3.14    2.35
   1   4   2    3.08    3.30
   1  -4   3 2653.71  106.68
  -1  -4  -3 2687.95  106.99
  -1   4  -3 2685.25  106.70
   1   4   3 2736.91  106.88
   1   4   3 2654.51  105.60
   1  -4   3 2746.13  106.60
  -1   4  -3 2662.10  106.35
   1  -4   3 2657.30  105.83
  -1  -4  -3 2655.24  105.63
   1   4   3 2623.33  106.69
  -1  -4  -3 2609.17  106.99
  -1  -4  -3 2660.50  107.24
   1  -4   3 2694.93  106.23
  -1   4  -3 2733.95  106.39
   1   4   4    9.94    3.86
   1  -4   4   10.89    3.86
  -1   4  -4   15.84    3.45
   1  -4   4   16.41    4.31
  -1  -4  -4    7.07    2.28
  -1  -4  -4   12.21    5.81
   1   4   4    6.40    3.90
  -1   4  -4    9.17    3.54
   1  -4   4    6.38    3.06
  -1  -4  -4   10.27    4.82
   1   4   4    8.64    4.53
  -1   4  -5  847.95   38.99
   1  -4   5  926.05   39.39
   1  -4   5  908.65   39.47
  -1   4  -5  876.78   39.11
   1  -4   5  874.40   38.95
   1   4   5  892.33   39.56
  -1  -4  -5  920.50   40.41
   1  -4   6   90.20    7.74
  -1   4  -6   94.09    7.05
  -1  -4  -6  100.89    9.91
  -1   4  -6  116.46    9.52
   1   4   6  101.94    8.56
  -1   4  -6  100.21    7.37
   1  -4   6   98.65    6.89
   1  -4   7   52.36    7.13
  -1  -4  -7   43.43    9.19
  -1   4  -7   53.37    6.64
  -1   4  -7   57.73    8.98
   1   4   7   49.43    7.74
  -1   4  -8    1.07    6.14
  -1  -4  -8   -3.43    9.29
  -1   4  -8    4.03    9.21
  -1  -4  -8   12.23    9.83
   1   4   8  -23.21    8.40
  -1   4  -9  887.11   43.33
  -1  -4  -9  880.05   43.93
  -1  -4  -9  793.16   43.24
  -1  -4 -10   27.90   11.70
  -1   4 -10   22.01   10.35
  -1  -4 -10   24.81   12.04
   1   4  10   26.32   11.38
  -1  -4 -11   -1.61   12.48
  -1  -4 -11    4.84   11.13
  -1   4 -11    6.59   11.88
  -1  -4 -12   12.74   13.85
  -1  -4 -12   17.94   11.98
  -1   4 -12   -0.77   12.78
  -1   4 -13   20.14   13.36
  -1  -4 -13   -1.47   11.63
  -1   4 -14   25.80   13.70
  -1  -4 -14  -14.90   12.43
  -1   4 -15   26.53   14.92
   1  -5 -17   18.62   13.45
   1  -5 -17   30.37   14.31
   1   5 -17   23.16   14.44
   1  -5 -16    1.58   12.80
   1   5 -16   22.84   13.89
   1  -5 -16    7.71   14.60
   1  -5 -15   19.23   12.96
   1   5 -15   14.04   12.39
   1  -5 -15   32.40   13.76
  -1   5  15   29.80   22.09
   1  -5 -14   31.93   11.83
  -1   5  14   29.75   20.50
   1   5 -14    9.57   12.12
   1  -5 -14   -3.05   12.28
   1  -5 -13   98.84   13.08
   1  -5 -13   96.53   13.63
   1   5 -13   69.17   12.70
   1  -5 -12    9.94   10.63
   1  -5 -12   20.04   11.00
  -1   5  12   15.76   15.34
   1   5 -12   12.63   10.16
   1  -5 -11   80.73   12.07
   1  -5 -11   62.57   11.35
   1   5 -11   90.57   11.35
  -1   5  11   77.41   15.54
   1   5 -10   82.17    8.88
   1  -5 -10   78.43   10.69
  -1   5  10   69.25   13.56
   1  -5 -10   81.93   10.98
   1   5  -9   24.62    6.60
   1  -5  -9   18.40    8.25
   1  -5  -9   38.75    8.31
  -1   5   9   11.76   10.26
   1   5  -8  313.09   15.63
   1  -5  -8  289.39   16.81
  -1   5   8  283.56   18.22
   1  -5  -7   50.34    7.38
   1   5  -7   40.93    5.73
  -1   5   6   10.14    6.03
   1   5  -6    7.90    3.92
  -1  -5   6    6.92    3.46
  -1  -5   6   13.34    3.91
   1   5  -6    4.27    4.20
   1  -5  -6    6.72    6.15
   1  -5  -5    9.41    5.45
   1   5  -5   13.14    4.01
  -1   5   5    4.53    5.69
   1   5  -5    2.73    4.19
  -1  -5   5   10.44    3.09
   1   5  -5    6.79    3.43
   1   5  -5    6.56    3.64
  -1   5   4 1225.81   50.55
   1   5  -4 1153.83   50.21
   1   5  -4 1193.56   49.99
  -1   5   4 1182.83   50.27
   1  -5  -4 1132.39   50.51
  -1  -5   4 1102.82   49.58
   1   5  -4 1091.82   49.69
   1   5  -4 1208.20   50.21
   1   5  -3    4.65    3.29
  -1   5   3    6.40    3.14
   1  -5  -3    6.39    3.50
  -1   5   3    2.72    3.70
   1   5  -3    0.79    3.31
   1  -5  -3    1.53    1.41
   1   5  -3    1.21    3.06
   1   5  -3    6.97    3.10
  -1   5   2 1547.08   63.93
   1   5  -2 1533.66   63.70
  -1   5   2 1500.89   63.59
   1  -5  -2 1497.18   63.74
   1   5  -2 1518.40   63.54
   1  -5  -2 1424.04   63.09
   1   5  -2 1550.99   63.76
  -1  -5   2 1736.67   64.23
   1  -5  -1  224.10   11.04
  -1   5   1  226.84   11.29
   1   5  -1  229.77   11.03
   1   5  -1  236.40   10.73
  -1   5   1  248.14   10.81
   1  -5  -1  237.48   10.94
   1  -5  -1  205.24   10.58
  -1  -5   1  236.46   11.23
   1   5  -1  230.21   10.95
   1   5   0  510.66   20.36
  -1   5   0  467.64   20.44
   1  -5   0  436.74   20.19
   1   5   0  432.56   19.60
   1  -5   0  471.59   20.03
  -1  -5   0  426.47   19.97
  -1  -5   0  457.96   20.52
   1   5   0  445.50   20.32
   1  -5   0  458.93   20.30
   1   5   1   22.79    3.07
   1  -5   1   25.60    2.48
   1  -5   1   20.53    2.99
   1  -5   1   23.40    3.38
  -1  -5  -1   32.32    4.19
   1   5   1   30.25    3.28
  -1  -5  -1   21.05    3.96
  -1   5  -1   24.42    3.05
   1  -5   1   22.49    2.63
  -1   5  -2  664.03   26.70
  -1  -5  -2  686.52   27.22
   1  -5   2  667.07   26.82
  -1   5  -2  670.97   26.71
   1   5   2  647.21   26.91
  -1  -5  -2  658.58   27.38
   1   5   2  661.81   27.07
   1  -5   2  675.76   26.33
  -1   5  -2  583.39   26.45
  -1  -5  -2  666.12   27.46
  -1  -5  -3   12.51    4.49
   1   5   3    9.75    3.72
  -1   5  -3   11.42    3.69
   1  -5   3   10.11    3.32
   1   5   3    8.13    1.32
   1  -5   3    6.15    3.83
  -1   5  -3    4.07    3.03
   1  -5   3    7.58    2.38
  -1   5  -3    8.90    2.79
  -1  -5  -3   10.56    4.86
  -1  -5  -3   12.52    4.54
   1   5   3    5.99    4.01
   1   5   4 2787.95  102.39
   1  -5   4 2877.34  102.13
   1   5   4 2870.02  100.97
  -1   5  -4 2662.38  101.82
   1  -5   4 2790.58  102.13
   1   5   4 2760.14  102.09
  -1  -5  -4 2668.75  102.52
  -1   5  -4 2760.55  101.68
   1  -5   4 2772.71  101.56
  -1  -5  -4 2664.53  102.98
   1  -5   5   17.04    4.97
  -1   5  -5   14.62    4.12
  -1  -5  -5   16.29    6.56
   1  -5   5   10.32    3.43
  -1   5  -5   17.30    4.11
   1  -5   5   13.92    4.25
   1   5   5   19.69    5.13
  -1   5  -6 1063.62   46.82
   1  -5   6  977.06   45.91
   1   5   6 1045.32   45.96
  -1  -5  -6 1039.06   47.33
  -1   5  -6 1052.22   45.51
   1  -5   7   16.52    6.32
  -1   5  -7    4.77    5.42
  -1  -5  -7   16.59    9.21
  -1   5  -7   12.87    8.09
   1   5   7   13.25    6.79
   1  -5   8  180.58   12.67
  -1   5  -8  199.75   14.59
  -1  -5  -8  193.20   15.18
   1   5   8  219.81   13.26
  -1  -5  -9  141.62   14.12
  -1   5  -9  153.62   13.80
   1   5   9  166.07   13.13
  -1  -5 -10   62.37   12.62
  -1   5 -10   51.10   11.50
  -1  -5 -10   79.34   13.81
  -1  -5 -11   53.95   14.02
  -1  -5 -11   35.29   12.38
  -1   5 -11   64.46   13.06
  -1  -5 -12  207.30   17.47
  -1   5 -12  197.09   17.45
  -1   5 -13   13.43   13.29
  -1  -5 -13    6.85   12.32
  -1   5 -14   30.22   13.76
  -1  -5 -14   24.69   13.04
  -1   5 -15   11.77   14.42
  -1  -5 -15   10.15   12.53
   1  -6 -17    3.29   13.10
   1  -6 -17    3.57   14.90
   1   6 -17   17.89   14.14
   1  -6 -16  -10.48   13.29
   1  -6 -16   13.73   14.08
   1   6 -16   12.97   13.63
   1  -6 -15   37.68   13.47
   1   6 -15   51.16   13.50
  -1   6  15   90.53   22.29
   1  -6 -15   53.15   15.11
   1  -6 -14    6.09   12.30
  -1   6  14  -26.28   19.40
   1   6 -14   -5.85   11.53
   1  -6 -14   15.33   12.36
   1  -6 -13    7.18   11.94
  -1   6  13   13.96   16.53
   1  -6 -13   14.46   11.71
   1   6 -13    3.41   11.45
   1  -6 -12   -2.71   11.49
  -1   6  12    2.43   14.71
   1  -6 -12   -5.38   10.39
   1   6 -12   24.60   10.69
   1   6 -11  289.37   19.43
   1  -6 -11  324.14   20.20
   1  -6 -11  344.08   20.64
   1  -6 -10   11.03    9.10
   1  -6 -10    5.04    8.91
  -1   6  10    1.81   11.00
   1   6  -9    6.28    5.83
  -1   6   9    3.62    9.18
   1  -6  -9   10.00    8.13
   1  -6  -9   10.58    8.69
  -1   6   8  176.50   13.23
   1  -6  -8  199.00   12.96
  -1   6   7 1227.94   51.49
   1  -6  -7 1067.79   51.44
   1   6  -7 1146.42   50.35
  -1   6   6  206.59   11.91
  -1  -6   6  204.89   10.05
   1   6  -6  174.86   10.05
   1  -6  -6  219.20   12.19
   1   6  -6  206.31   10.44
  -1  -6   6  164.17   10.10
  -1   6   5  843.84   37.32
   1   6  -5  838.95   36.67
   1  -6  -5  826.68   37.46
  -1  -6   5  856.11   36.36
   1   6  -5  797.70   36.43
  -1   6   5  829.63   35.51
   1   6  -5  836.86   36.75
  -1   6   4  122.34    8.04
   1   6  -4  113.54    7.67
   1   6  -4  117.40    7.12
   1  -6  -4  118.30    8.15
  -1   6   4  133.85    7.55
  -1  -6   4  115.43    6.68
  -1   6   4  126.56    5.94
   1   6  -4  118.18    7.02
   1   6  -4  120.06    7.14
   1   6  -3  242.35   11.53
  -1   6   3  212.44   11.93
   1   6  -3  210.64   11.75
   1  -6  -3  237.85   11.91
  -1   6   3  229.73   11.52
   1   6  -3  233.62   11.51
   1  -6  -3  234.50   10.47
  -1  -6   3  268.25   12.41
   1   6  -3  247.45   11.53
   1  -6  -2   61.82    4.77
  -1   6   2   54.94    5.16
   1   6  -2   53.36    4.53
   1   6  -2   62.76    4.64
  -1  -6   2   56.56    4.99
  -1   6   2   58.70    4.19
   1  -6  -2   61.39    3.61
   1   6  -2   50.41    4.46
  -1  -6   2   69.11    5.28
   1   6  -2   58.85    4.52
   1  -6  -1  943.84   41.63
  -1   6   1 1001.87   41.85
  -1  -6   1  948.10   41.47
   1   6  -1  938.44   41.25
  -1   6   1  991.22   41.33
   1  -6  -1  966.18   41.45
   1   6  -1  950.43   41.65
   1  -6  -1  903.13   41.23
   1   6  -1  988.93   41.59
  -1  -6   1  969.85   41.71
   1   6   0  659.58   27.80
   1  -6   0  668.26   27.29
   1  -6   0  647.60   27.87
  -1  -6   0  613.42   27.35
   1   6   0  629.31   27.17
  -1  -6   0  598.53   28.11
   1  -6   0  671.37   27.49
   1   6   0  645.64   27.96
  -1  -6   0  572.34   27.45
   1  -6   0  607.34   27.68
   1   6   0  624.02   27.85
   1  -6   0  600.48   27.67
  -1  -6   0  644.38   27.98
   1  -6   1 2116.30   89.34
   1   6   1 2165.18   89.72
   1  -6   1 2160.69   89.81
  -1  -6  -1 2049.51   89.09
   1   6   1 2063.04   88.97
   1  -6   1 2125.05   89.79
  -1  -6  -1 2082.52   90.23
  -1  -6  -1 2141.57   90.15
   1  -6   1 2102.29   89.44
   1   6   1 2146.54   89.96
  -1   6  -1 2114.69   89.56
  -1  -6  -2  155.86    8.07
  -1   6  -2  141.49    7.15
   1  -6   2  148.93    7.11
  -1   6  -2  153.25    7.54
   1  -6   2  142.51    7.65
  -1  -6  -2  131.64    6.18
  -1  -6  -2  110.79    7.12
   1   6   2  128.76    7.79
  -1  -6  -2  146.06    8.60
  -1  -6  -2  133.74    8.36
   1   6   2  141.57    7.80
  -1   6  -2  148.47    6.97
   1  -6   2  133.03    6.68
  -1   6  -3  658.04   28.97
   1  -6   3  644.36   28.95
   1   6   3  677.27   29.29
  -1  -6  -3  696.89   29.59
   1  -6   3  651.90   29.26
  -1   6  -3  661.47   28.94
   1   6   3  626.39   28.01
  -1  -6  -3  682.24   29.81
   1   6   3  634.82   29.13
  -1  -6  -3  681.78   29.08
   1  -6   3  691.76   28.45
  -1  -6  -3  692.39   30.03
   1   6   3  620.21   29.42
  -1   6  -3  635.76   28.56
   1   6   4  174.73    9.70
  -1  -6  -4  178.52   10.26
   1  -6   4  158.38    9.12
   1   6   4  174.87    8.04
   1  -6   4  183.57    9.87
  -1   6  -4  170.68    9.34
   1   6   4  170.61    9.75
  -1  -6  -4  166.15   10.51
  -1   6  -4  180.24    8.75
  -1  -6  -4  181.45   11.30
   1  -6   4  162.45    8.61
   1  -6   5   27.22    5.41
  -1   6  -5   34.74    4.54
  -1  -6  -5   23.72    7.10
  -1   6  -5   25.10    4.10
   1   6   5   29.98    3.17
   1  -6   5   23.47    4.38
   1   6   5   21.87    5.30
   1  -6   6    1.94    5.93
  -1  -6  -6   -1.95    8.02
  -1   6  -6    4.40    4.42
  -1   6  -6   11.02    6.79
   1   6   6    0.29    5.54
  -1   6  -7  322.77   17.90
   1  -6   7  314.55   16.91
   1   6   7  309.97   16.64
  -1  -6  -7  319.92   18.94
   1  -6   8   -2.86    7.63
  -1  -6  -8   13.09   10.00
  -1   6  -8   16.47    8.83
   1   6   8    2.73    7.27
   1  -6   9  140.17   12.15
  -1  -6  -9  161.90   14.26
  -1   6  -9  136.41   13.27
   1   6   9  146.41   12.40
  -1  -6 -10  109.60   13.53
  -1   6 -10  114.16   13.20
   1   6  10   88.65   12.46
  -1  -6 -11  174.40   16.94
  -1   6 -11  184.74   15.80
  -1  -6 -12   20.89   13.28
  -1   6 -12   33.97   12.37
  -1   6 -13   -7.74   12.29
  -1  -6 -13   -5.51   12.39
  -1   6 -14   16.83   13.53
  -1  -6 -14   14.36   13.04
  -1   6 -15   14.87   14.02
  -1  -6 -15   20.97   13.34
   1  -7 -17   -5.86   13.21
   1  -7 -17   -3.59   15.00
   1   7 -17   14.35   14.21
   1  -7 -16    9.84   13.04
   1  -7 -16   11.18   14.60
   1   7 -16   33.76   14.05
   1  -7 -15   15.94   13.33
   1   7 -15   15.38   12.55
   1  -7 -15   33.76   13.75
   1  -7 -14   51.30   13.40
  -1   7  14   90.44   20.11
   1   7 -14   70.53   13.01
   1  -7 -14   68.50   14.22
   1  -7 -13   41.96   12.09
   1  -7 -13   20.30   12.31
   1   7 -13   31.88   11.91
  -1   7  13   36.12   16.85
   1  -7 -12   43.75   11.64
  -1   7  12   82.40   16.09
   1  -7 -12   71.72   11.92
   1   7 -12   39.51   10.98
   1  -7 -11   24.15   10.66
  -1   7  11   25.09   12.59
   1  -7 -11   33.63   10.71
   1   7 -11   24.22    9.57
   1  -7 -10  589.70   30.32
   1  -7 -10  554.78   30.22
   1  -7  -9   -9.31    8.60
  -1   7   9   -5.62    9.26
   1  -7  -9   -1.53    8.35
   1   7  -9   17.26    6.17
   1  -7  -8  100.44   10.58
  -1   7   8   69.07    9.80
   1  -7  -8   79.23    9.05
   1   7  -8   87.19    7.46
   1  -7  -7    3.51    7.49
  -1   7   7    6.49    7.02
   1   7  -7    0.51    5.02
   1   7  -7    1.29    4.82
   1   7  -6  222.11   11.17
   1   7  -6  201.44   11.20
  -1  -7   6  224.51   11.07
   1   7  -6  215.21   11.20
   1  -7  -6  213.78   12.87
  -1   7   6  198.13   12.37
   1   7  -5   46.16    4.67
   1  -7  -5   48.44    6.71
  -1   7   5   41.67    6.04
   1   7  -5   45.58    4.97
  -1  -7   5   43.84    4.45
  -1   7   5   43.53    3.21
   1   7  -5   49.02    4.82
  -1   7   4 2312.69  102.67
   1  -7  -4 2656.05  102.99
   1   7  -4 2456.38  102.66
   1   7  -4 2428.99  102.18
   1  -7  -4 2379.66  102.86
  -1   7   4 2399.11  102.61
  -1  -7   4 2287.48  102.07
  -1   7   4 2314.94  101.60
   1   7  -4 2359.23  102.28
   1   7  -4 2505.33  102.39
   1  -7  -3   98.10    6.60
  -1   7   3   88.91    6.72
   1   7  -3   90.24    6.27
  -1  -7   3   92.99    7.05
  -1   7   3   93.51    5.94
   1  -7  -3   93.46    4.72
  -1   7   3   93.05    5.31
   1   7  -3   95.49    6.29
   1   7  -3   94.53    5.76
  -1  -7   3  104.57    6.83
  -1   7   2 1841.79   78.21
   1   7  -2 1730.95   77.95
  -1  -7   2 1802.28   78.14
   1   7  -2 1737.60   77.77
   1  -7  -2 1848.68   78.01
  -1   7   2 1794.65   77.74
   1   7  -2 1818.17   77.88
   1  -7  -2 1811.01   77.41
  -1  -7   2 1995.66   78.27
   1   7  -2 1839.10   77.84
   1  -7  -1  490.52   25.75
  -1   7   1  601.44   26.26
   1   7  -1  574.80   25.48
  -1  -7   1  595.60   25.80
  -1   7   1  617.99   25.55
   1  -7  -1  601.15   25.68
   1  -7  -1  599.22   25.53
   1   7  -1  550.24   25.85
   1   7  -1  604.42   25.80
  -1  -7   1  565.68   25.91
   1   7   0 1795.61   74.39
   1  -7   0 1734.80   73.83
   1  -7   0 1802.87   74.56
  -1  -7   0 1642.48   74.03
   1   7   0 1782.07   73.87
  -1  -7   0 1616.60   74.73
   1  -7   0 1697.61   74.54
   1  -7   0 1833.92   74.09
   1  -7   0 1672.17   74.30
   1   7   0 1688.89   74.56
   1  -7   0 1801.22   74.29
   1   7   0 1677.24   74.41
  -1  -7   0 1737.68   74.58
   1   7   1   69.24    4.73
   1  -7   1   69.03    4.84
  -1  -7  -1   72.51    3.99
   1   7   1   73.01    3.68
   1  -7   1   67.35    5.30
   1  -7   1   67.62    4.03
  -1  -7  -1   60.19    5.76
   1  -7   1   63.02    5.23
  -1  -7  -1   73.42    5.92
   1   7   1   61.93    5.15
   1  -7   1   63.21    4.25
  -1  -7  -2  178.80    9.55
   1  -7   2  169.77    8.53
  -1   7  -2  175.21    8.64
  -1  -7  -2  170.62    7.97
  -1   7  -2  174.85    9.05
   1  -7   2  181.64    9.45
  -1  -7  -2  195.54    7.95
  -1  -7  -2  154.29   10.10
   1  -7   2  180.93    9.63
  -1  -7  -2  168.73    8.81
   1  -7   2  164.05    8.15
  -1  -7  -2  169.82    9.98
   1   7   2  164.17    9.42
  -1   7  -2  181.73    8.58
  -1   7  -3  154.41    8.47
   1  -7   3  154.86    8.27
  -1  -7  -3  154.76    9.15
   1   7   3  169.94    8.91
  -1  -7  -3  167.24    7.38
   1  -7   3  185.84    9.42
  -1   7  -3  153.36    8.49
  -1  -7  -3  166.26    9.97
   1   7   3  156.35    9.06
   1  -7   3  160.66    7.65
  -1  -7  -3  164.84   10.16
  -1  -7  -3  162.12    8.45
  -1   7  -3  142.44    7.84
   1   7   3  154.87    9.08
   1   7   4 1390.07   55.42
   1  -7   4 1260.10   54.82
  -1  -7  -4 1222.48   55.40
   1   7   4 1245.40   53.96
   1  -7   4 1268.83   55.32
  -1   7  -4 1276.92   54.89
   1   7   4 1240.62   55.01
   1  -7   4 1231.90   54.26
  -1  -7  -4 1325.83   56.31
  -1   7  -4 1275.38   54.32
   1  -7   5   11.19    5.72
  -1  -7  -5    3.93    7.12
  -1   7  -5    6.66    3.54
   1   7   5    3.45    2.59
   1  -7   5    3.62    4.15
   1   7   5    1.30    5.00
  -1   7  -6  294.42   15.78
   1  -7   6  291.45   15.57
   1   7   6  274.52   15.00
  -1  -7  -6  297.60   17.03
   1  -7   7  152.21   10.73
  -1  -7  -7  170.53   13.03
  -1   7  -7  146.11   11.72
   1   7   7  128.04   10.20
   1  -7   8   89.03    9.36
  -1  -7  -8   82.84   12.29
  -1   7  -8   69.42   10.68
   1   7   8   80.82    9.13
   1  -7   9   80.30   10.11
  -1  -7  -9   88.91   13.32
  -1   7  -9   87.33   11.52
   1   7   9   77.34    9.84
  -1  -7 -10    3.71   12.06
  -1   7 -10   -1.92   10.12
  -1  -7 -11   24.82   12.75
  -1   7 -11   -9.57   11.30
  -1  -7 -12   44.87   13.46
  -1   7 -12   42.60   12.80
  -1  -7 -13   -6.51   13.38
  -1   7 -13   15.91   12.81
  -1  -7 -14    0.82   13.15
  -1   7 -14   -3.93   13.29
  -1  -7 -15    7.48   13.89
  -1   7 -15   14.60   13.74
  -1  -7 -16   46.86   14.56
   1  -8 -17  -18.73   13.94
   1  -8 -17   28.83   15.74
   1   8 -17    7.52   13.78
   1  -8 -16   32.52   14.66
   1  -8 -16   29.41   14.15
   1   8 -16    7.17   13.44
   1  -8 -15    4.06   12.89
   1  -8 -15    4.13   12.92
   1   8 -15  -15.26   12.23
   1  -8 -14   16.58   12.12
   1   8 -14   18.75   12.12
   1  -8 -14   17.06   13.14
   1  -8 -13   82.35   14.12
   1  -8 -13   77.01   13.58
   1   8 -13   65.33   12.52
  -1   8  13   88.07   17.25
   1  -8 -12   -0.71   10.69
   1  -8 -12    9.53   11.66
   1   8 -12    2.49   10.43
  -1   8  12   10.82   14.12
   1  -8 -11   -6.71   10.97
   1  -8 -11   15.06   10.36
   1   8 -11    3.36    9.00
  -1   8  11  -10.71   12.26
   1  -8 -10    6.26   10.32
   1  -8 -10    9.09    9.10
  -1   8  10   17.61   10.36
   1  -8  -9   60.26   10.89
  -1   8   9   64.96   10.35
   1  -8  -9   54.29    9.58
   1  -8  -8   56.19    9.53
  -1   8   8   44.21    8.56
   1  -8  -8   46.21    8.15
   1   8  -8   43.18    6.35
  -1   8   7  644.25   30.41
   1   8  -7  623.23   29.53
   1  -8  -7  656.10   31.06
   1   8  -7  669.03   29.36
  -1   8   6  321.66   17.35
   1   8  -6  332.14   16.58
  -1  -8   6  359.99   16.40
   1  -8  -6  348.90   18.22
   1   8  -6  341.75   16.28
  -1   8   5 1272.69   56.83
   1   8  -5 1320.59   56.16
  -1  -8   5 1300.27   56.21
   1   8  -5 1227.91   56.32
   1  -8  -5 1293.40   57.30
   1   8  -5 1357.40   56.38
  -1   8   4  108.35    8.00
  -1  -8   4  105.20    8.75
   1   8  -4  114.09    7.32
   1   8  -4  112.54    6.70
  -1   8   4  114.80    7.38
  -1  -8   4  113.31    6.70
  -1   8   4  110.15    6.20
   1   8  -4  112.06    7.20
   1  -8  -4  104.54    8.25
   1   8  -4  122.21    6.89
  -1   8   3  244.59   13.09
   1  -8  -3  274.62   12.95
  -1  -8   3  257.67   13.27
   1   8  -3  264.75   12.48
   1   8  -3  253.59   12.58
   1  -8  -3  244.15   12.84
  -1   8   3  249.11   12.39
  -1   8   3  250.79   11.98
   1  -8  -3  232.99   11.46
   1   8  -3  248.37   12.67
  -1  -8   3  291.63   13.20
   1   8  -3  266.32   12.29
  -1   8   2  140.98    8.58
  -1  -8   2  146.25    8.35
   1   8  -2  127.45    7.67
   1  -8  -2  143.78    8.08
  -1   8   2  135.41    7.44
   1  -8  -2  141.01    7.11
  -1   8   2  134.78    7.67
   1   8  -2  145.35    8.05
   1   8  -2  148.30    7.83
   1   8  -2  138.41    7.52
  -1  -8   2  155.47    8.27
  -1   8   1 1011.45   29.60
  -1  -8   1  943.27   28.86
   1   8  -1  917.82   28.32
  -1   8   1  982.10   28.35
   1  -8  -1  953.01   28.56
   1  -8  -1  974.99   28.49
   1   8  -1  981.93   29.06
   1   8  -1  934.05   28.94
  -1  -8   1  964.62   29.01
   1   8  -1  951.91   28.72
   1  -8   0  180.17    8.37
   1   8   0  200.26    9.21
   1  -8   0  188.14    9.61
  -1  -8   0  185.63   10.10
   1  -8   0  163.62    9.74
  -1  -8   0  184.27    8.99
   1   8   0  177.84    8.64
   1  -8   0  186.77    8.81
   1  -8   0  174.57    9.27
   1   8   0  176.54    9.62
   1   8   0  187.40    9.30
   1  -8   0  174.50    9.01
  -1  -8   0  186.29    9.67
   1   8   1 2307.62  100.75
   1  -8   1 2335.16  100.98
  -1  -8  -1 2265.06  100.36
   1   8   1 2450.38  100.24
   1  -8   1 2494.40  101.15
   1  -8   1 2416.52  100.35
  -1  -8  -1 2294.91  101.50
   1  -8   1 2435.01  101.08
  -1  -8  -1 2418.92  101.38
   1  -8   1 2258.23  100.46
   1   8   1 2301.78  101.15
  -1  -8  -2   57.65    5.26
   1  -8   2   56.39    3.85
  -1   8  -2   53.23    3.98
  -1  -8  -2   57.57    3.22
   1  -8   2   59.34    5.40
  -1  -8  -2   60.05    3.44
  -1   8  -2   50.15    4.80
   1   8   2   52.90    4.94
  -1  -8  -2   55.93    5.83
   1  -8   2   48.74    4.95
  -1  -8  -2   51.10    6.30
   1  -8   2   48.69    3.28
  -1  -8  -2   40.47    4.09
   1   8   3  681.65   25.42
  -1   8  -3  596.08   24.75
   1  -8   3  594.16   24.67
  -1  -8  -3  616.40   25.49
   1  -8   3  622.36   25.59
  -1   8  -3  616.72   25.10
  -1  -8  -3  622.12   24.02
  -1  -8  -3  628.97   26.33
  -1  -8  -3  628.09   24.98
  -1  -8  -3  653.64   26.36
   1   8   3  614.27   25.58
   1  -8   3  624.61   24.11
  -1   8  -3  633.70   24.29
   1   8   4  197.85   10.86
   1  -8   4  187.92   10.27
  -1  -8  -4  192.22   11.16
   1  -8   4  212.98   11.33
   1   8   4  185.05    9.39
   1   8   4  186.54   10.95
  -1  -8  -4  229.08   12.66
  -1   8  -4  216.21    9.57
   1  -8   5  324.92   15.63
   1  -8   5  351.24   16.76
   1   8   5  294.25   15.96
  -1  -8  -5  338.27   18.09
   1  -8   6    9.32    6.31
  -1  -8  -6   -3.14    8.95
  -1   8  -6   21.11    6.50
   1   8   6    3.82    5.63
  -1   8  -7  521.14   25.66
   1  -8   7  536.06   25.40
   1   8   7  501.91   24.80
  -1  -8  -7  519.15   27.41
   1  -8   8   29.85    8.43
  -1  -8  -8   17.40   10.42
  -1   8  -8   14.52    8.41
   1   8   8    5.25    7.29
   1  -8   9  252.86   16.53
  -1  -8  -9  270.06   18.63
   1   8   9  261.06   15.98
  -1   8  -9  268.21   17.27
  -1  -8 -10   69.11   13.00
  -1   8 -10   55.50   11.18
  -1  -8 -11   22.44   13.39
  -1   8 -11   -0.67   10.55
  -1   8 -12   22.58   11.79
  -1  -8 -12   36.95   14.08
  -1   8 -13   13.35   12.76
  -1  -8 -13    9.24   13.81
  -1   8 -14    6.93   12.57
  -1  -8 -14   -2.54   13.93
  -1  -8 -15   21.37   14.32
  -1  -8 -16   29.22   13.97
   1  -9 -17   28.91   15.14
   1   9 -17   16.51   14.07
   1  -9 -16    1.70   13.73
   1  -9 -16   10.41   14.31
   1   9 -16   47.28   13.99
   1  -9 -15   13.21   13.33
   1  -9 -15   -2.48   13.52
   1   9 -15   19.65   13.14
   1  -9 -14   20.82   13.69
   1  -9 -14   18.74   12.91
   1   9 -14   40.05   12.60
   1  -9 -13   34.88   13.15
   1  -9 -13   45.93   12.74
   1   9 -13   12.54   11.06
   1  -9 -12   67.07   13.20
   1   9 -12   94.24   11.92
  -1   9  12  111.91   15.11
   1  -9 -12   70.27   12.80
   1  -9 -11   43.94   12.20
  -1   9  11   75.81   12.49
   1  -9 -11   60.70   11.41
   1   9 -11   61.83   10.41
   1  -9 -10   66.83   11.80
  -1   9  10   86.62   11.50
   1  -9 -10   86.06   11.28
   1  -9  -9  161.42   13.66
  -1   9   9  164.99   12.83
   1  -9  -9  162.92   12.83
  -1   9   8  798.82   35.92
   1  -9  -8  740.26   36.17
   1  -9  -8  774.01   36.99
   1  -9  -7   68.63    9.59
   1  -9  -7   78.71    8.20
  -1   9   7   71.67    8.10
   1   9  -7   70.69    7.14
   1   9  -7   62.67    6.25
  -1   9   6  176.37   11.72
   1   9  -6  212.39   10.53
   1   9  -6  193.15   11.13
   1  -9  -6  198.02   12.86
  -1   9   5    8.68    5.81
  -1  -9   5   -1.58    6.69
   1  -9  -5   13.38    6.09
   1   9  -5    6.30    4.94
  -1  -9   5   11.30    4.07
   1   9  -5    0.95    3.85
  -1   9   4 2296.10  101.55
   1   9  -4 2507.05  101.22
  -1  -9   4 2490.33  102.12
   1   9  -4 2363.37  100.87
  -1   9   4 2363.03  101.45
  -1  -9   4 2292.13  101.03
  -1   9   4 2258.79  100.61
   1   9  -4 2337.88  101.34
   1  -9  -4 2331.13  101.78
   1   9  -4 2448.45  101.01
  -1   9   3    8.43    3.59
   1  -9  -3   12.13    4.77
  -1   9   3    0.53    4.91
   1   9  -3   10.54    3.96
  -1  -9   3    2.32    5.19
   1   9  -3    7.79    3.19
   1  -9  -3    8.37    2.49
  -1   9   3    7.71    3.58
   1   9  -3    7.45    3.64
   1   9  -3    9.02    4.62
  -1  -9   3    4.73    4.38
   1  -9  -2 1502.33   73.93
  -1   9   2 1718.69   74.43
  -1  -9   2 1727.00   74.23
   1   9  -2 1650.99   73.82
   1  -9  -2 1733.16   74.05
  -1   9   2 1782.35   73.74
   1   9  -2 1722.31   73.96
   1  -9  -2 1755.99   73.52
  -1   9   2 1710.75   73.87
   1   9  -2 1744.53   74.07
  -1  -9   2 1838.96   74.10
   1   9  -2 1728.20   73.75
  -1   9   1  636.30   27.67
   1   9  -1  602.84   26.70
  -1  -9   1  614.54   27.11
  -1  -9   1  573.45   27.34
  -1   9   1  620.03   26.60
   1  -9  -1  599.55   26.88
   1   9  -1  574.08   27.24
   1   9  -1  640.66   27.22
  -1   9   1  580.31   27.27
   1  -9  -1  595.73   26.78
   1   9  -1  622.82   26.96
  -1  -9   1  608.35   27.12
   1  -9   0   42.37    2.70
   1  -9   0   40.28    3.58
   1   9   0   39.50    3.86
   1  -9   0   29.24    4.12
  -1  -9   0   41.51    4.01
   1   9   0   35.85    3.26
   1  -9   0   36.52    5.14
   1   9   0   30.24    4.13
  -1  -9   0   36.98    4.58
  -1  -9   0   43.35    5.12
   1  -9   0   48.86    4.23
   1  -9   0   48.21    3.93
   1  -9   1   22.29    2.59
   1   9   1   16.62    3.29
   1  -9   1   23.89    3.85
  -1  -9  -1   19.02    3.08
   1   9   1   28.54    2.66
   1  -9   1   25.38    4.69
   1   9   1    9.43    3.65
  -1  -9  -1   24.52    4.58
  -1  -9  -1   17.98    5.23
   1  -9   1   23.50    4.05
   1  -9   1   20.23    2.85
  -1   9  -2 1284.87   53.00
   1  -9   2 1215.38   52.94
  -1  -9  -2 1324.49   53.79
  -1  -9  -2 1222.28   52.68
   1  -9   2 1306.37   53.97
  -1   9  -2 1279.53   53.64
  -1  -9  -2 1260.05   52.82
   1  -9   2 1221.92   52.63
  -1  -9  -2 1185.75   53.31
   1  -9   2 1220.78   53.81
  -1  -9  -2 1228.29   54.47
   1  -9   2 1160.74   52.58
   1   9   2 1278.93   53.91
  -1  -9  -2 1284.85   54.29
  -1   9  -3   25.26    3.63
   1   9   3   20.65    4.16
  -1  -9  -3   19.22    4.78
   1  -9   3   20.24    3.17
   1  -9   3   16.93    5.45
  -1  -9  -3   14.79    2.70
  -1  -9  -3   20.27    6.19
  -1  -9  -3   19.25    6.03
  -1   9  -3   10.52    2.72
   1   9   4  709.32   32.35
   1  -9   4  828.08   33.99
   1  -9   4  717.79   32.95
  -1  -9  -4  769.91   33.75
  -1  -9  -4  802.50   35.04
   1  -9   5   35.42    7.16
  -1  -9  -5   44.12    8.80
  -1  -9  -5   43.99    6.58
   1  -9   6  463.80   23.18
   1   9   6  454.72   22.36
  -1  -9  -6  508.05   24.96
   1  -9   7   11.84    8.00
  -1  -9  -7   31.95   10.93
  -1   9  -7   11.00    7.37
   1   9   7   20.54    6.46
   1  -9   8   19.56    8.82
  -1  -9  -8   24.64   11.07
  -1   9  -8   19.62    8.52
   1   9   8    7.36    7.17
   1  -9   9   61.91   10.59
  -1  -9  -9   48.48   12.49
  -1   9  -9   54.70   10.11
   1   9   9   60.49    9.20
   1  -9  10   34.90   10.58
  -1  -9 -10   47.47   13.36
  -1   9 -10   77.67   11.19
  -1  -9 -11   28.69   13.50
  -1   9 -11   30.57   11.30
  -1   9 -12  110.46   14.08
  -1  -9 -12  121.80   15.92
  -1  -9 -13   36.93   14.77
  -1  -9 -14   32.26   14.49
  -1  -9 -15    9.65   14.27
  -1  -9 -16    7.08   14.40
   1 -10 -16   -2.58   13.46
   1 -10 -16    3.48   14.22
   1 -10 -15   13.43   14.17
   1  10 -15   -0.75   12.51
   1 -10 -15   14.01   14.13
   1 -10 -14    8.95   13.70
   1 -10 -14   13.35   13.13
   1  10 -14    3.53   11.52
   1 -10 -13   47.47   13.09
  -1  10  13   92.74   15.22
   1 -10 -13   74.10   13.64
   1  10 -13   34.03   11.47
   1 -10 -12  -20.93   12.00
  -1  10  12   -0.66   12.11
   1 -10 -12    4.78   10.74
   1  10 -12   -4.89   10.12
   1 -10 -11   -3.52   11.69
  -1  10  11    3.47   10.44
   1 -10 -11   17.80   10.70
   1  10 -11   14.39    8.91
   1 -10 -10    6.61   10.79
  -1  10  10   14.58    9.20
   1 -10 -10   13.40    9.29
  -1  10   9  288.66   17.35
   1 -10  -9  291.85   17.81
   1 -10  -9  318.74   18.92
   1 -10  -8   54.81   10.33
   1 -10  -8   67.03    8.97
  -1  10   8   65.63    8.63
   1 -10  -7  280.20   15.44
  -1  10   7  274.71   15.35
   1  10  -7  272.04   14.64
   1 -10  -7  284.81   16.51
   1 -10  -6   99.05    9.87
   1  10  -6   84.12    6.62
   1  10  -6   97.31    7.83
  -1  10   6  105.69    8.60
  -1  10   5 1269.70   56.29
  -1 -10   5 1280.13   57.14
   1  10  -5 1296.25   55.29
   1  10  -5 1256.84   55.91
   1 -10  -5 1279.40   56.86
   1  10  -4   25.53    4.03
  -1  10   4   21.97    5.96
  -1 -10   4   16.68    6.04
   1 -10  -4   22.68    5.90
   1  10  -4   31.91    4.25
  -1  10   4   24.68    4.04
   1  10  -4   24.79    5.18
   1  10  -4   25.89    4.08
  -1  10   3  410.31   19.93
   1  10  -3  398.29   19.33
  -1 -10   3  394.12   20.11
  -1  10   3  416.84   19.17
   1  10  -3  424.95   19.13
   1 -10  -3  396.76   18.43
  -1  10   3  400.97   18.99
   1  10  -3  416.92   19.61
   1 -10  -3  417.83   19.80
  -1 -10   3  490.92   19.91
   1  10  -3  408.86   18.82
  -1  10   2  397.12   20.01
   1  10  -2  423.84   19.17
  -1 -10   2  398.60   19.81
   1 -10  -2  434.59   19.56
  -1  10   2  433.45   19.01
   1  10  -2  390.05   19.34
   1  10  -2  399.37   19.67
  -1  10   2  418.98   19.36
   1 -10  -2  413.96   18.83
   1  10  -2  426.77   19.01
  -1 -10   2  433.67   19.38
  -1  10   1  846.34   36.84
  -1 -10   1  784.87   36.19
  -1 -10   1  784.45   36.56
   1  10  -1  816.47   35.79
  -1  10   1  841.75   35.64
   1 -10  -1  815.62   35.97
   1  10  -1  806.81   36.34
  -1  10   1  815.47   36.40
   1 -10  -1  846.61   35.97
   1  10  -1  843.78   36.02
  -1 -10   1  801.09   36.16
   1  10   0  437.70   14.30
   1 -10   0  412.25   13.16
  -1 -10   0  406.92   14.41
   1  10   0  419.34   13.88
   1 -10   0  425.93   15.27
   1 -10   0  399.10   13.98
  -1  10   0  421.24   13.67
  -1 -10   0  418.58   15.73
   1 -10   0  415.97   14.60
  -1 -10   0  423.52   15.05
   1  10   0  405.20   14.69
   1  10   1 1494.31   63.14
   1 -10   1 1380.59   62.48
   1 -10   1 1524.90   63.73
   1  10   1 1507.94   62.73
  -1 -10  -1 1416.69   62.92
   1 -10   1 1469.34   62.63
  -1 -10  -1 1419.65   64.13
   1 -10   1 1432.68   63.48
   1  10   1 1504.12   63.54
   1 -10   1 1560.98   62.82
  -1 -10  -1 1492.48   63.87
   1 -10   2  167.10    8.32
  -1 -10  -2  171.08    9.59
  -1  10  -2  173.92    8.40
  -1 -10  -2  175.92    8.23
  -1 -10  -2  171.45    8.52
   1 -10   2  192.82   10.23
   1 -10   2  174.78    7.98
  -1 -10  -2  160.16   11.01
  -1 -10  -2  176.75   10.51
   1  10   2  162.06    9.75
  -1  10  -3 1626.74   70.96
   1  10   3 1766.56   71.64
  -1 -10  -3 1635.81   71.70
  -1 -10  -3 1574.66   72.61
  -1 -10  -3 1710.54   72.45
  -1 -10  -3 1627.99   70.67
   1 -10   3 1691.34   71.98
   1 -10   4  181.08   11.35
  -1 -10  -4  168.99   10.55
  -1 -10  -4  196.01   12.17
  -1 -10  -5   35.51    6.24
   1 -10   5   34.64    6.95
  -1 -10  -5   32.13    8.74
   1 -10   6   54.98    7.71
  -1 -10  -6   42.22    9.98
  -1  10  -7  198.99   13.34
   1 -10   7  200.33   13.81
  -1 -10  -7  226.37   16.33
   1 -10   8   23.16    9.44
  -1 -10  -8   48.47   12.38
  -1  10  -8   37.12    8.61
   1  10   8   22.64    7.96
  -1  10  -9  279.24   17.76
   1 -10   9  303.55   18.10
   1  10   9  288.29   16.91
  -1 -10  -9  316.27   20.73
   1 -10  10    6.88   10.62
  -1 -10 -10   16.13   13.35
  -1 -10 -11   12.64   13.29
  -1 -10 -12   31.29   14.18
  -1 -10 -13   37.93   14.17
  -1 -10 -14    3.57   14.65
  -1 -10 -15   47.68   16.18
  -1 -10 -16   26.29   15.47
   1 -11 -16   -7.00   14.26
   1 -11 -16    7.84   14.04
   1 -11 -15   -0.85   13.48
   1 -11 -15    4.98   13.38
   1 -11 -14   -0.83   12.91
   1 -11 -14   11.78   12.39
   1  11 -14   14.67   11.57
   1 -11 -13   32.95   13.11
   1 -11 -13    8.91   11.98
   1  11 -13    7.13   10.84
  -1  11  13   16.26   12.58
   1 -11 -12    2.30   12.17
   1 -11 -12   -4.13   10.86
   1  11 -12   23.07   10.18
  -1  11  12   21.16   11.41
   1 -11 -11    7.21   11.62
   1 -11 -11   -8.27   10.42
   1  11 -11   21.45    9.30
  -1  11  11   18.16    9.84
   1 -11 -10  246.99   18.34
  -1  11  10  250.06   16.19
   1 -11 -10  281.74   17.36
   1 -11  -9   10.73   10.45
   1 -11  -9    2.12    8.84
  -1  11   9   10.57    8.23
   1 -11  -8  468.31   23.43
  -1  11   8  436.19   22.93
   1  11  -8  468.96   22.59
   1 -11  -8  443.34   24.48
  -1  11   7  172.41   11.72
   1 -11  -7  170.66   13.15
   1  11  -7  168.12   10.95
   1 -11  -7  174.17   11.93
  -1  11   6  169.24   11.34
  -1 -11   6  191.94   13.26
   1 -11  -6  179.90   12.60
   1  11  -6  173.77   10.88
   1 -11  -6  163.38   11.01
  -1  11   5   51.37    7.13
  -1 -11   5   36.85    8.60
   1 -11  -5   49.11    7.56
   1  11  -5   42.56    6.34
   1  11  -5   37.10    4.56
  -1  11   4  142.56   10.11
  -1 -11   4  162.41   11.07
   1  11  -4  160.94    8.51
   1  11  -4  155.53    8.97
  -1  11   4  155.27    8.75
   1  11  -4  172.12    9.91
   1 -11  -4  165.04   10.50
  -1  11   3   68.25    7.23
   1  11  -3   69.14    5.92
  -1 -11   3   68.97    7.20
   1  11  -3   70.88    5.17
  -1  11   3   72.98    5.61
   1 -11  -3   70.23    6.76
   1 -11  -3   66.05    4.63
   1  11  -3   65.44    6.70
   1  11  -3   68.44    5.62
  -1  11   3   68.03    5.81
  -1 -11   3   73.98    6.38
  -1  11   2 3009.82  127.75
  -1 -11   2 2930.36  127.53
   1  11  -2 2978.78  127.01
  -1  11   2 2936.42  126.90
   1  11  -2 2940.64  127.55
   1  11  -2 3038.22  127.27
  -1  11   2 2956.64  127.24
   1 -11  -2 3122.20  126.91
   1  11  -2 2943.77  126.91
  -1 -11   2 2954.73  127.12
   1 -11  -2 2907.89  127.32
  -1 -11   1  164.00   10.15
  -1 -11   1  180.12    9.56
   1  11  -1  179.95    8.89
   1 -11  -1  166.16   10.22
  -1  11   1  170.52    8.51
   1  11  -1  150.60    9.83
  -1  11   1  160.98    9.82
   1 -11  -1  167.14    9.03
   1 -11  -1  183.46    9.23
  -1 -11   1  183.83    9.49
   1  11  -1  157.82    8.93
   1  11   0 1630.75   66.07
  -1 -11   0 1464.32   66.16
   1  11   0 1547.32   65.83
   1 -11   0 1538.57   66.72
   1 -11   0 1516.38   65.89
  -1  11   0 1616.92   65.68
   1  11   0 1502.56   66.61
  -1 -11   0 1467.28   66.90
  -1  11   0 1514.95   66.89
   1 -11   0 1500.93   66.31
   1  11   0 1495.30   66.33
  -1 -11   0 1531.20   66.56
   1  11   1  195.65    9.79
  -1 -11  -1  195.14    9.89
   1 -11   1  200.96   11.01
   1 -11   1  191.34    9.23
  -1 -11  -1  210.14   11.61
  -1 -11  -1  197.34   11.14
   1  11   1  185.86   10.48
   1 -11   2   40.39    6.41
  -1 -11  -2   33.45    4.00
  -1 -11  -2   45.62    6.09
  -1 -11  -2   38.08    7.19
  -1 -11  -2   45.41    4.90
   1  11   3  614.96   27.74
  -1 -11  -3  621.10   27.94
  -1  11  -3  626.93   27.08
  -1 -11  -3  617.95   29.26
  -1 -11  -3  599.88   28.82
   1 -11   3  619.93   28.49
  -1 -11  -3  600.83   26.98
   1 -11   4  540.40   26.27
  -1 -11  -4  554.60   25.75
  -1 -11  -4  574.09   26.98
  -1 -11  -5    3.95    5.86
   1 -11   5    0.75    7.02
  -1 -11  -5   -3.00    8.25
   1 -11   6  542.96   26.38
  -1 -11  -6  521.16   25.84
  -1 -11  -6  560.02   28.08
   1 -11   7   18.24    8.26
  -1 -11  -7   15.43   10.98
   1 -11   8    5.52    9.07
  -1 -11  -8   17.12   11.76
   1 -11   9   99.22   11.78
  -1 -11  -9   68.45   13.91
   1 -11  10   -2.97   11.00
  -1 -11 -10    4.96   13.37
   1 -11  11   21.69   11.66
  -1 -11 -11   22.44   13.44
  -1 -11 -12   17.69   14.94
  -1 -11 -13   -0.90   14.41
  -1 -11 -14   53.01   15.93
  -1 -11 -15   -0.92   14.83
   1 -12 -16    7.11   14.17
   1 -12 -15   30.38   14.06
   1 -12 -15   17.43   14.50
   1 -12 -14   18.52   14.12
   1 -12 -14   38.51   13.11
   1 -12 -13   11.40   12.79
   1 -12 -13   10.36   12.18
   1 -12 -12    6.29   12.48
   1 -12 -12  -16.58   11.45
  -1  12  12   -7.83   10.75
   1 -12 -11   25.14   11.79
  -1  12  11   25.02   10.30
   1 -12 -11   20.97   10.91
   1  12 -11   15.84    9.31
   1 -12 -10   22.22   11.48
  -1  12  10   51.81    9.94
   1 -12 -10   23.97    9.93
   1 -12  -9   52.46   11.54
  -1  12   9   32.50    9.01
   1 -12  -9   44.73    9.73
   1  12  -8   77.83    8.94
   1 -12  -8  114.59   12.28
  -1  12   8  100.55   10.09
   1 -12  -8  103.91   10.28
   1 -12  -7  683.53   32.21
  -1  12   7  680.72   32.13
   1  12  -7  652.93   31.69
   1 -12  -7  737.53   33.44
  -1 -12   6   10.80    8.50
   1 -12  -6   -1.47    8.25
   1  12  -6   -3.07    6.48
  -1  12   6    6.65    6.71
   1 -12  -6    3.95    6.21
   1 -12  -5  610.45   29.09
  -1  12   5  637.63   29.59
  -1 -12   5  665.36   30.64
   1  12  -5  629.05   29.41
   1 -12  -5  645.42   30.24
  -1  12   4   13.69    6.41
  -1 -12   4    6.60    6.93
   1 -12  -4   16.00    6.60
  -1  12   4   14.37    4.44
   1  12  -4    8.75    5.76
   1  12  -4   11.87    3.69
  -1  12   3  165.13   10.70
  -1 -12   3  173.69   10.85
  -1  12   3  178.44    9.23
   1  12  -3  150.01    9.18
  -1  12   3  159.40    9.43
   1  12  -3  154.33   10.31
   1 -12  -3  161.65   10.47
  -1 -12   3  183.10    9.69
  -1  12   2  429.71   21.48
   1  12  -2  448.05   20.36
  -1 -12   2  433.04   21.16
  -1  12   2  437.11   20.16
  -1  12   2  443.17   20.84
   1  12  -2  442.51   21.30
   1 -12  -2  458.87   20.19
   1  12  -2  448.10   20.20
   1 -12  -2  428.19   20.89
  -1 -12   2  446.28   20.51
  -1  12   1  173.49   10.06
   1 -12  -1  174.86    9.23
   1  12  -1  167.78   10.20
   1  12  -1  167.08    9.05
  -1 -12   1  170.99    9.25
   1 -12  -1  165.26    9.29
  -1 -12   1  161.53    9.72
   1  12  -1  163.22    8.86
   1 -12  -1  185.93   10.44
  -1 -12   1  160.37   10.04
   1  12   0  537.24   23.13
   1  12   0  504.27   23.98
  -1 -12   0  501.85   24.50
  -1  12   0  541.69   24.40
   1 -12   0  554.83   23.61
   1  12   0  520.09   23.49
   1 -12   0  501.90   23.02
  -1 -12   0  495.13   23.75
  -1 -12   0  492.24   23.43
   1  12   0  517.92   22.98
   1 -12   0  498.34   24.11
   1  12   1 1876.53   82.00
  -1 -12  -1 1837.60   83.20
  -1 -12  -1 1952.70   82.91
   1  12   1 1953.69   82.64
   1 -12   1 1942.61   81.60
  -1 -12  -1 1841.25   82.07
   1 -12   1 2006.13   82.93
  -1 -12  -2  112.29    9.49
  -1 -12  -2  116.21    8.71
  -1 -12  -2  115.21    6.94
   1 -12   2  114.44    8.94
   1  12   3  351.16   16.13
  -1 -12  -3  319.70   16.27
  -1 -12  -3  329.80   18.22
  -1 -12  -3  321.00   17.51
   1 -12   3  333.06   17.24
   1 -12   4  226.84   13.24
  -1 -12  -4  209.66   11.85
  -1 -12  -4  201.39   13.26
   1 -12   5   16.48    7.37
  -1 -12  -5    5.14    8.78
  -1 -12  -5    1.97    5.76
   1 -12   6   11.03    7.69
  -1 -12  -6    8.76    9.81
  -1 -12  -6    3.01    6.83
   1 -12   7  134.53   11.53
  -1 -12  -7  113.38   13.80
   1 -12   8  188.37   14.38
  -1 -12  -8  188.32   16.23
   1 -12   9  100.53   12.34
  -1 -12  -9  110.33   14.66
   1 -12  10    2.44   11.09
  -1 -12 -10   10.89   13.72
   1 -12  11   54.60   12.81
  -1 -12 -11   22.79   14.35
  -1 -12 -12   22.63   15.26
  -1 -12 -13   17.51   15.75
  -1 -12 -14   26.15   15.27
  -1 -12 -15   10.34   15.01
   1 -13 -16    5.42   14.42
   1 -13 -15  -11.45   14.22
   1 -13 -14   -1.71   14.06
   1 -13 -13   14.05   13.46
  -1  13  12   29.93   11.23
   1 -13 -12   13.56   12.36
  -1  13  11   45.48   10.49
   1 -13 -11   53.28   13.34
  -1  13  10   64.67   10.22
   1 -13 -10   53.64   10.72
  -1  13   9   10.09    8.19
   1 -13  -9   12.21    8.82
   1 -13  -9    1.99   10.99
   1 -13  -8   15.43    9.74
   1  13  -8    5.58    7.39
  -1  13   8   12.81    7.86
   1 -13  -8    8.59    8.10
  -1 -13   7   12.84   10.55
   1 -13  -7   -5.10    9.41
   1  13  -7    9.72    7.20
  -1  13   7   -5.65    7.34
  -1  13   6  300.98   16.29
  -1 -13   6  318.17   17.89
   1  13  -6  277.85   16.06
   1 -13  -6  302.29   17.66
  -1 -13   5   -0.90    8.38
   1 -13  -5   -0.46    7.37
   1  13  -5   16.94    6.61
  -1  13   5   -2.55    6.65
  -1  13   4  680.79   31.57
  -1 -13   4  677.54   32.21
  -1  13   4  675.00   30.65
   1  13  -4  687.82   31.40
   1 -13  -4  688.35   31.98
  -1  13   3  188.49   12.25
  -1 -13   3  226.00   12.43
  -1  13   3  198.66   10.60
  -1  13   3  188.95   11.20
   1  13  -3  214.84   11.96
  -1 -13   3  215.70   11.12
   1 -13  -3  186.76   11.79
  -1  13   2  863.67   42.29
  -1 -13   2  932.18   41.77
  -1 -13   2  962.36   42.09
  -1  13   2  927.91   41.76
   1  13  -2  965.56   42.20
   1 -13  -2 1008.57   41.21
   1 -13  -2  927.60   41.80
  -1 -13   2  907.65   41.27
  -1 -13   1   14.68    5.11
   1 -13  -1    8.57    6.16
   1  13  -1    5.50    3.76
   1 -13  -1    4.20    4.33
  -1 -13   1    8.16    4.66
  -1  13   1    0.59    5.33
  -1 -13   1   10.63    5.76
   1  13  -1    5.36    5.24
  -1 -13   0  459.78   21.09
   1 -13   0  464.84   21.71
   1  13   0  448.27   20.45
   1  13   0  431.53   21.61
  -1 -13   0  433.49   22.04
  -1  13   0  453.82   21.91
   1 -13   0  452.20   20.49
   1  13   0  449.10   20.97
  -1 -13   0  464.60   21.27
   1  13   1   37.09    6.61
  -1 -13  -1   38.82    7.17
   1 -13   1   30.68    6.49
  -1 -13  -1   32.25    5.00
  -1 -13  -1   35.53    6.11
   1  13   1   33.76    5.11
  -1 -13  -2  149.76    8.42
   1 -13   2  158.05   10.43
  -1 -13  -2  151.12   11.23
  -1 -13  -2  138.16    9.96
   1 -13   3   24.99    6.54
  -1 -13  -3   32.59    7.06
  -1 -13  -3   16.08    7.94
  -1 -13  -3   20.70    5.11
   1 -13   4 1262.14   54.45
  -1 -13  -4 1204.96   53.64
  -1 -13  -4 1191.35   54.99
  -1 -13  -5   86.83    8.04
   1 -13   5   79.59    9.04
  -1 -13  -5   78.21   10.37
   1 -13   6  443.25   23.20
  -1 -13  -6  427.30   21.98
  -1 -13  -6  481.85   24.55
   1 -13   7    5.41    8.34
  -1 -13  -7   -7.32   10.38
  -1 -13  -7    0.85    7.60
   1 -13   8  113.75   12.34
  -1 -13  -8  126.68   14.45
   1 -13   9    8.20   10.80
  -1 -13  -9  -12.82   12.30
   1 -13  10  105.58   13.93
  -1 -13 -10  109.18   16.80
   1 -13  11   -4.74   12.30
  -1 -13 -11   -8.04   13.99
  -1 -13 -12   39.57   15.87
  -1 -13 -13   20.68   15.38
  -1 -13 -14   26.67   15.29
  -1 -13 -15   19.26   15.82
   1 -14 -15  -10.72   14.41
   1 -14 -14   13.89   14.60
   1 -14 -13   15.92   13.58
   1 -14 -12   15.28   12.81
  -1  14  11    7.04    9.86
   1 -14 -11   -7.73   12.19
  -1  14  10   20.41    9.49
   1 -14 -10   27.77   12.26
  -1  14   9    0.93    8.62
   1 -14  -9   -2.73   11.09
   1 -14  -8   25.27   10.51
   1  14  -8   45.72    8.40
  -1  14   8   44.31    8.61
  -1  14   7  542.57   27.73
  -1 -14   7  578.67   29.65
   1  14  -7  576.19   27.69
   1 -14  -7  617.21   29.57
  -1 -14   6   18.69    9.33
   1 -14  -6   12.70    9.04
   1  14  -6   16.36    7.31
  -1  14   6   12.29    7.35
  -1  14   5  200.68   13.57
  -1 -14   5  244.76   14.94
   1  14  -5  223.33   13.52
   1 -14  -5  225.52   14.32
  -1 -14   4   34.30    7.97
   1 -14  -4   23.43    7.21
   1  14  -4   32.56    7.09
  -1  14   4   21.88    7.06
  -1 -14   3  105.83    9.03
   1 -14  -3   84.21    8.32
   1  14  -3  106.76    8.62
  -1  14   3   85.89    7.61
  -1  14   3   92.74    9.08
  -1 -14   2  269.47   14.41
  -1 -14   2  259.32   14.73
   1 -14  -2  291.61   15.51
   1 -14  -2  278.52   14.55
  -1 -14   2  272.18   13.75
  -1  14   2  280.75   14.53
   1  14  -2  288.17   15.07
  -1 -14   1  940.64   41.57
  -1 -14   1  907.54   41.20
   1  14  -1  967.13   40.62
   1 -14  -1  911.36   41.62
  -1  14   1  888.51   41.40
   1  14  -1  916.40   41.60
   1 -14  -1  936.21   40.84
  -1 -14   1  909.78   40.84
  -1  14   0    1.04    6.04
  -1 -14   0   -0.74    6.31
   1  14   0    0.94    6.11
  -1 -14   0    0.77    5.00
   1 -14   0    0.97    5.68
  -1 -14   0    1.90    4.90
   1  14   1 2028.02   88.87
  -1  14  -1 2014.23   89.21
  -1 -14  -1 2035.52   89.45
  -1 -14  -1 2109.94   88.88
   1 -14   1 2130.40   89.10
  -1 -14  -1 2007.67   88.22
  -1 -14  -2  251.35   15.17
  -1 -14  -2  274.39   14.44
   1 -14   2  235.04   14.37
  -1 -14  -3  245.90   13.12
   1 -14   3  267.11   15.04
  -1 -14  -3  257.54   15.61
  -1 -14  -3  248.90   14.61
  -1 -14  -4    6.72    5.63
   1 -14   4    5.27    7.79
  -1 -14  -4    6.92    7.62
  -1 -14  -5   24.23    6.53
   1 -14   5   41.65    8.66
  -1 -14  -5   42.41    9.44
  -1 -14  -6   39.51    7.77
   1 -14   6   66.15    9.70
  -1 -14  -6   41.85   10.73
   1 -14   7  647.38   30.27
  -1 -14  -7  563.14   28.76
  -1 -14  -7  595.91   31.55
   1 -14   8    5.61   10.38
  -1 -14  -8  -10.53    8.71
   1 -14   9   16.24   11.00
  -1 -14  -9   -6.48   13.34
   1 -14  10   27.74   12.40
  -1 -14 -10    4.32   13.03
   1 -14  11    9.07   12.90
  -1 -14 -11   27.15   14.10
   1 -14  12   16.31   13.41
  -1 -14 -12   13.10   15.67
  -1 -14 -13    2.87   15.94
  -1 -14 -14   30.07   15.77
  -1 -14 -15  -22.54   16.09
   1 -15 -15   -2.72   14.26
   1 -15 -14   31.65   14.83
   1 -15 -13   15.31   13.25
   1 -15 -12   12.24   13.21
   1 -15 -11   33.64   13.11
  -1  15  11   23.23   10.26
   1 -15 -10   98.92   13.39
  -1  15  10   94.75   11.49
   1 -15  -9   42.65   11.58
  -1  15   9   35.68    9.40
  -1 -15   8   34.63   12.15
   1 -15  -8   19.44   10.87
   1  15  -8   24.40    8.19
  -1  15   8   22.68    8.32
  -1 -15   7   -0.59   10.48
   1 -15  -7    8.34    9.33
   1  15  -7   -2.54    7.89
  -1  15   7    8.59    7.82
  -1 -15   6    7.99    9.74
   1 -15  -6   19.53    9.17
   1  15  -6   12.05    7.61
  -1  15   6    1.66    7.80
  -1 -15   5   13.11    9.13
   1 -15  -5   15.15    8.45
   1  15  -5    7.14    7.39
  -1  15   5   27.67    7.77
  -1  15   4  337.86   19.09
  -1 -15   4  377.50   19.63
   1  15  -4  369.33   18.98
   1 -15  -4  361.32   19.13
  -1 -15   3   15.65    7.13
   1 -15  -3   16.02    6.64
   1  15  -3   10.58    6.75
  -1  15   3   17.18    6.15
  -1  15   3    4.58    7.09
  -1 -15   2 1305.69   55.85
  -1 -15   2 1160.37   55.51
   1 -15  -2 1316.09   56.19
   1 -15  -2 1264.55   55.53
  -1  15   2 1302.36   55.74
   1  15  -2 1239.38   56.00
   1 -15  -1   92.81    8.80
  -1 -15   1   94.28    8.11
  -1 -15   1  102.71    7.28
   1  15  -1   90.41    8.99
  -1  15   1   97.50    8.67
  -1 -15   1  106.09    8.56
   1 -15   0  321.25   16.71
  -1 -15   0  298.65   15.82
  -1  15   0  315.02   16.83
   1  15   0  301.22   16.55
  -1 -15   0  330.91   16.73
  -1 -15   0  310.90   15.82
  -1  15  -1   70.71    8.58
   1  15   1   66.74    8.00
  -1 -15  -1   75.55    8.52
   1 -15   1   58.49    8.28
  -1 -15  -1   60.02    6.73
  -1 -15  -1   64.68    7.40
   1  15   2   73.34    8.69
  -1 -15  -2   72.33    9.10
   1 -15   2   86.19    8.47
  -1 -15  -2   86.46    8.15
   1 -15   3   10.11    7.28
  -1 -15  -3    3.33    6.96
  -1 -15  -3    6.32    8.78
  -1 -15  -3    2.14    5.51
   1 -15   4  871.55   39.27
  -1 -15  -4  823.93   37.73
  -1 -15  -4  835.55   39.32
  -1 -15  -5   47.30    7.05
   1 -15   5   49.70    9.81
  -1 -15  -5   49.32    9.78
   1 -15   6  369.83   20.42
  -1 -15  -6  358.76   18.89
  -1 -15  -6  389.40   21.60
   1 -15   7   44.25   10.51
  -1 -15  -7   34.26   11.28
  -1 -15  -7   34.82    8.04
   1 -15   8   13.35   10.48
  -1 -15  -8   -0.75   11.82
  -1 -15  -8   -5.66    8.67
   1 -15   9   13.63   10.49
  -1 -15  -9   11.47   13.01
  -1 -15  -9    5.33    9.69
   1 -15  10   23.23   12.59
  -1 -15 -10   -3.50   13.53
   1 -15  11   13.56   12.94
  -1 -15 -11   12.85   14.74
   1 -15  12    7.56   13.97
  -1 -15 -12   28.50   15.75
  -1 -15 -13   37.92   16.25
  -1 -15 -14    9.91   15.55
   1 -16 -15   22.04   15.20
   1 -16 -14  -14.26   14.38
   1 -16 -13   25.87   14.03
   1 -16 -12   24.01   13.07
   1 -16 -11   19.02   12.66
  -1  16  11    9.25   10.18
   1 -16 -10  -16.56   11.41
  -1  16  10    8.18    9.43
   1 -16  -9   18.50   11.53
  -1  16   9   21.06    9.05
  -1 -16   8    7.21   11.82
   1 -16  -8    9.29   10.69
   1  16  -8    2.33    8.25
  -1  16   8   15.25    8.42
  -1 -16   7   59.11   11.35
   1 -16  -7   33.53   10.82
   1  16  -7   48.35    8.81
  -1  16   7   62.68    9.20
  -1 -16   6   50.34   10.86
   1 -16  -6   32.17   10.02
   1  16  -6   33.97    8.40
  -1  16   6   49.11    8.80
  -1  16   5  766.68   36.63
  -1 -16   5  824.42   37.63
   1  16  -5  752.27   36.68
   1 -16  -5  825.55   37.36
  -1 -16   4  127.60   10.88
   1 -16  -4  105.41   10.06
   1  16  -4  103.05   10.05
  -1  16   4  107.60   10.33
   1  16  -3   12.77    7.23
  -1  16   3    6.93    6.10
  -1 -16   3   13.89    7.54
   1 -16  -3    6.47    7.80
   1 -16  -3   -1.89    6.66
  -1 -16   2  149.28   10.48
   1 -16  -2  151.25   11.17
  -1 -16   2  145.00    9.84
   1  16  -2  130.00   10.43
  -1  16   2  141.89   10.22
  -1 -16   1  278.62   15.37
  -1 -16   1  245.26   14.92
   1 -16  -1  278.39   15.31
  -1 -16   1  287.11   14.14
  -1  16   1  279.44   15.18
   1  16  -1  286.45   15.59
  -1 -16   0  170.08   10.88
   1 -16   0  183.09   11.91
  -1 -16   0  180.25   10.59
  -1 -16   0  161.01   11.66
  -1  16   0  155.05   11.75
   1  16   0  187.68   11.65
   1 -16   1  721.62   33.59
  -1 -16  -1  741.61   33.17
   1  16   1  685.66   33.29
  -1 -16  -1  712.48   33.92
  -1  16  -1  730.16   33.75
   1 -16   2  174.16   12.95
  -1 -16  -2  208.99   12.39
   1  16   2  201.82   12.40
  -1 -16  -2  177.92   13.78
   1 -16   3  535.59   26.44
   1  16   3  528.22   26.04
  -1 -16  -3  511.92   26.98
  -1 -16  -3  531.07   25.98
   1 -16   4   63.40   10.05
  -1 -16  -4   69.08    9.42
   1 -16   5  162.33   12.68
  -1 -16  -5  138.24   12.93
   1 -16   6   25.41    9.88
  -1 -16  -6   28.75   10.99
   1 -16   7   53.12   10.97
  -1 -16  -7   47.28   12.33
   1 -16   8   23.80   11.26
  -1 -16  -8   16.80   12.69
   1 -16   9  220.93   17.85
  -1 -16  -9  248.27   19.93
   1 -16  10   21.96   12.17
  -1 -16 -10   44.14   15.10
   1 -16  11   11.65   13.09
  -1 -16 -11    4.64   15.11
   1 -16  12    3.09   13.64
  -1 -16 -12   20.21   15.12
  -1 -16 -13   20.80   15.60
  -1 -16 -14   19.08   16.36
   1 -17 -15   20.47   15.10
   1 -17 -14   -6.33   15.00
   1 -17 -13  -22.66   14.00
   1 -17 -12   -5.03   13.10
   1 -17 -11   25.63   13.64
   1 -17 -10  101.34   13.82
  -1  17  10   43.10   10.30
   1 -17  -9   33.81   12.23
  -1  17   9   22.79    9.54
  -1 -17   8  245.59   17.91
   1 -17  -8  239.34   16.74
   1  17  -8  207.84   15.40
  -1  17   8  209.85   15.12
  -1 -17   7    3.08   11.01
   1 -17  -7   15.62    9.93
   1  17  -7   20.09    8.63
  -1  17   7    5.60    8.49
  -1 -17   6   94.24   12.34
   1 -17  -6   89.70   11.72
   1  17  -6   90.63   10.85
  -1  17   6  117.16   10.82
  -1 -17   5    3.10    9.72
   1 -17  -5   -5.60    8.44
   1  17  -5    1.78    8.31
  -1  17   5    3.53    7.94
  -1 -17   4  164.16   12.52
   1 -17  -4  151.89   11.59
   1  17  -4  168.02   11.85
  -1  17   4  149.48   11.65
  -1 -17   3    8.98    7.64
   1 -17  -3    6.76    8.43
   1  17  -3   14.74    8.06
  -1  17   3    5.31    6.82
  -1 -17   2  850.34   38.71
   1 -17  -2  863.14   38.78
  -1 -17   2  800.96   38.34
  -1  17   2  861.61   38.61
   1  17  -2  842.54   38.88
  -1 -17   1  136.39    9.93
   1 -17  -1  121.08   10.48
  -1 -17   1  130.98   10.41
  -1  17   1  136.81   10.11
   1  17  -1  125.66   10.80
  -1 -17   0  200.36   12.05
   1 -17   0  215.11   12.78
  -1 -17   0  202.48   11.69
  -1 -17   0  187.87   12.80
  -1  17   0  207.94   13.00
   1  17   0  172.72   12.77
   1 -17   1  197.99   13.24
  -1 -17  -1  199.75   12.07
  -1  17  -1  201.76   13.36
  -1 -17  -1  198.92   13.76
   1  17   1  180.47   12.84
   1 -17   2  216.25   14.42
   1  17   2  205.76   13.91
  -1 -17  -2  205.04   14.45
  -1 -17  -2  241.60   13.52
  -1 -17  -3   99.74   11.60
   1  17   3   98.68    9.88
   1 -17   3   73.46   10.65
  -1 -17  -3   99.00    9.86
   1 -17   4  336.54   18.20
  -1 -17  -4  285.83   17.87
   1 -17   5   14.08    9.35
  -1 -17  -5   13.76    9.22
   1 -17   6  210.81   14.77
  -1 -17  -6  196.02   15.86
   1 -17   7   -1.13   10.28
  -1 -17  -7   -6.32   11.34
   1 -17   8   -2.46   11.25
  -1 -17  -8   -2.32   12.07
   1 -17   9   15.80   12.04
  -1 -17  -9    6.68   13.04
   1 -17  10    6.33   12.96
  -1 -17 -10   13.41   14.03
   1 -17  11   -3.71   13.91
  -1 -17 -11   48.96   15.39
   1 -17  12  -14.22   14.23
  -1 -17 -12   14.67   16.39
  -1 -17 -13   18.15   16.91
  -1 -17 -14   18.41   17.41
   1 -18 -14   19.18   14.99
   1 -18 -13   -6.18   14.27
   1 -18 -12    5.09   13.88
   1 -18 -11    9.73   12.76
   1 -18 -10    5.38   12.29
  -1  18  10   -2.12    9.82
  -1 -18   9   66.48   14.29
   1 -18  -9   61.59   13.03
   1  18  -9   67.93   11.35
  -1  18   9   64.15   10.29
  -1 -18   8   19.26   12.13
   1 -18  -8   31.82   11.76
   1  18  -8   19.21    9.72
  -1  18   8   23.44    9.71
  -1 -18   7  100.25   13.18
   1 -18  -7   95.28   11.94
   1  18  -7   86.37   10.79
  -1  18   7   85.20   10.66
  -1 -18   6   20.50   10.21
   1 -18  -6   32.14   10.01
   1  18  -6   17.34    8.93
  -1  18   6   22.81    9.06
  -1  18   5  424.62   21.91
  -1 -18   5  440.23   22.54
   1 -18  -5  383.79   21.92
   1  18  -5  384.44   21.92
   1 -18  -4   27.66    9.21
  -1 -18   4    5.45    9.15
   1  18  -4   27.63    8.77
  -1 -18   3   25.17    8.40
   1 -18  -3   27.28    9.01
  -1  18   3   16.24    7.24
   1  18  -3   23.35    8.50
  -1 -18   2   28.45    7.76
   1 -18  -2   20.65    8.06
   1  18  -2   16.31    7.82
  -1 -18   2   19.20    7.15
  -1  18   2   16.92    7.57
  -1 -18   1   27.57    7.73
   1 -18  -1   38.88    8.77
  -1 -18   1   32.15    8.01
   1  18  -1   35.37    8.45
  -1  18   1   31.41    7.72
   1 -18   0   97.78   10.10
  -1  18   0   78.62    9.53
   1  18   0   72.86    9.47
  -1 -18   0  108.52    9.64
   1 -18   1  527.22   26.19
  -1 -18  -1  525.52   26.69
  -1  18  -1  507.90   26.34
   1  18   1  513.72   25.99
  -1 -18  -1  539.56   25.22
   1  18   2   75.26    9.64
  -1 -18  -2   80.46   10.95
   1 -18   2   75.79    9.80
  -1 -18  -2   90.66    9.28
   1 -18   3  928.89   43.94
   1  18   3  959.94   43.67
  -1 -18  -3  951.81   44.95
  -1 -18  -3  947.62   43.56
   1  18   4  108.46   11.21
  -1 -18  -4  110.34   12.79
   1 -18   4   85.51   11.60
  -1 -18  -4   77.51   10.48
   1 -18   5   48.45   10.25
  -1 -18  -5   33.89   10.01
   1 -18   6   33.80   10.74
  -1 -18  -6    1.26   10.03
   1 -18   7   11.12   10.22
  -1 -18  -7    7.78   11.01
   1 -18   8   17.04   11.95
  -1 -18  -8   36.58   12.76
   1 -18   9   96.28   14.30
  -1 -18  -9   99.63   15.90
   1 -18  10   18.02   13.57
  -1 -18 -10   22.61   14.38
   1 -18  11    5.31   13.76
  -1 -18 -11   19.09   16.27
   1 -18  12   -5.66   14.45
  -1 -18 -12   13.89   15.47
  -1 -18 -13    2.04   16.48
  -1 -18 -14   48.74   17.96
   1 -19 -14   14.78   15.20
   1 -19 -13   13.39   13.87
   1 -19 -12   22.31   13.85
   1 -19 -11   40.13   13.79
   1 -19 -10   75.44   14.06
  -1 -19   9  -16.52   13.28
   1 -19  -9   10.26   12.26
   1  19  -9   -7.35   10.24
  -1  19   9   18.03   10.15
  -1 -19   8   75.95   13.52
   1 -19  -8   48.52   11.45
   1  19  -8   47.54   10.53
  -1  19   8   42.25   10.40
  -1 -19   7    7.77   11.96
   1 -19  -7   22.65   10.43
   1  19  -7   14.28    9.85
  -1  19   7   12.67    9.26
  -1 -19   6   21.72   10.94
   1 -19  -6   45.28    9.57
  -1  19   6    7.38    9.21
   1  19  -6   17.19    9.84
  -1 -19   5   11.67    9.37
  -1  19   5   19.14    9.18
   1  19  -5   15.75    9.59
   1  19  -4  361.60   19.96
  -1 -19   4  360.93   20.74
   1 -19  -4  382.74   21.05
   1  19  -3  110.29   10.95
  -1 -19   3  127.94   11.20
   1 -19  -3  111.34   11.75
  -1  19   2  646.63   31.00
   1  19  -2  608.44   31.09
  -1 -19   2  670.73   31.08
   1 -19  -2  667.43   31.25
  -1 -19   2  647.35   30.68
  -1  19   1   18.96    8.04
   1  19  -1   20.98    8.49
  -1 -19   1   16.88    8.06
  -1 -19   1    7.23    7.74
   1 -19  -1   25.38    8.74
  -1  19   0   18.74    8.85
  -1 -19   0   18.66    8.57
   1  19   0   20.65    8.24
   1 -19   0   28.20    8.75
  -1  19  -1   35.45    8.92
  -1 -19  -1   39.38    9.58
   1  19   1   40.71    9.08
   1 -19   1   66.49    9.99
   1  19   2    7.21    8.41
  -1 -19  -2    4.59    9.49
   1 -19   2   12.02    9.23
  -1 -19  -2    9.83    7.31
   1  19   3   23.27    9.67
  -1 -19  -3   24.31   10.49
   1 -19   3   10.58    9.98
  -1 -19  -3   20.30    8.08
  -1 -19  -4  107.47   12.95
   1  19   4  102.35   11.38
   1 -19   4  105.63   11.36
  -1 -19  -4   76.69   10.53
   1  19   5   -6.58    9.59
   1 -19   5    7.17   10.39
  -1 -19  -5   12.34    9.04
   1 -19   6  128.32   13.85
  -1 -19  -6  124.66   13.11
   1 -19   7   29.18   11.80
  -1 -19  -7   24.69   11.60
   1 -19   8   12.40   11.84
  -1 -19  -8   12.53   12.58
   1 -19   9    8.37   12.80
  -1 -19  -9   11.04   14.12
   1 -19  10   24.29   13.56
  -1 -19 -10    4.55   14.78
   1 -19  11    7.72   13.68
  -1 -19 -11   13.47   15.59
   1 -19  12   18.08   14.74
  -1 -19 -12   30.05   16.49
   1 -19  13   20.64   15.33
  -1 -19 -13   -2.06   16.26
   1 -20 -14   17.77   14.88
   1 -20 -13   18.94   14.80
   1 -20 -12    6.93   14.00
   1 -20 -11    7.45   13.50
   1 -20 -10   19.60   13.23
  -1 -20   9   18.39   13.98
   1 -20  -9    5.16   12.10
   1  20  -9   14.81   10.97
  -1  20   9    1.09    9.97
  -1 -20   8   24.40   13.38
   1 -20  -8   15.82   11.65
   1  20  -8   -9.18   10.48
  -1  20   8    2.69    9.91
   1 -20  -7  149.33   14.42
  -1  20   7  140.04   13.36
   1  20  -7  156.64   14.07
  -1 -20   6   44.87   11.81
  -1  20   6   54.07    9.91
   1  20  -6   56.18   10.92
   1  20  -5  152.96   13.69
  -1 -20   5  152.50   14.15
   1  20  -4   90.82   11.10
  -1 -20   4   84.65   11.38
   1 -20  -4   83.07   11.82
   1  20  -3   93.20   11.16
  -1 -20   3  120.44   11.66
   1 -20  -3  104.40   11.11
   1  20  -2   54.58    9.89
  -1 -20   2   71.11    8.86
  -1  20   2   35.57    8.96
  -1 -20   2   66.67    9.61
   1 -20  -2   55.22   10.04
   1  20  -1  148.30   11.88
  -1  20   1  136.66   11.80
  -1 -20   1  137.27   11.38
   1 -20  -1  140.53   12.00
  -1  20   0   16.80    8.99
   1  20   0   19.14    8.40
  -1 -20   0   17.51    8.59
   1 -20   0   25.32    9.31
  -1 -20  -1  311.26   17.73
  -1  20  -1  261.90   17.36
   1  20   1  277.22   17.42
   1 -20   1  307.31   17.81
  -1 -20  -2  129.73   12.99
   1  20   2  131.21   11.81
   1 -20   2  111.56   11.66
   1  20   3   22.64    9.42
  -1 -20  -3   27.74   11.29
   1 -20   3   23.35   10.54
  -1 -20  -3   16.49    8.03
   1  20   4   10.76   10.05
  -1 -20  -4   20.92   10.83
   1 -20   4    1.66   10.24
  -1 -20  -4   -3.58    8.44
  -1 -20  -5   66.80   13.04
   1  20   5   99.40   11.73
   1 -20   5   65.72   11.93
  -1 -20  -5   68.51   11.33
   1  20   6   15.40   10.32
   1 -20   6   -7.23   11.32
   1  20   7  109.98   12.99
   1 -20   7  114.81   14.11
  -1 -20  -7   93.35   13.40
   1 -20   8   23.60   12.38
  -1 -20  -8   27.23   13.23
   1 -20   9   35.90   13.60
  -1 -20  -9   56.31   14.70
   1 -20  10   12.83   13.78
  -1 -20 -10   26.56   15.48
   1 -20  11   -9.46   14.17
  -1 -20 -11   14.47   15.78
   1 -20  12   30.03   15.12
  -1 -20 -12   13.08   16.22
   1 -20  13   -2.61   15.35
  -1 -20 -13   35.33   17.57
   1 -21 -13   10.95   14.88
   1 -21 -12   27.12   14.58
   1 -21 -11   -0.83   13.23
   1 -21 -10   37.21   13.53
   1  21  -9   24.20   11.47
  -1 -21   9   34.41   14.70
   1 -21  -9    5.20   11.89
  -1 -21   8   49.23   13.75
  -1  21   8   22.18   10.47
   1  21  -8   31.87   11.36
  -1 -21   7   16.37   12.43
  -1  21   7   21.14   10.04
   1  21  -7    8.73   10.61
   1  21  -6   15.96   10.21
   1 -21  -6    4.98   11.63
  -1 -21   6    9.62   11.02
   1  21  -5    5.93    9.54
   1 -21  -5    9.68   11.20
  -1 -21   5    2.40   11.07
   1  21  -4  340.70   19.69
  -1 -21   4  332.39   20.63
   1 -21  -4  363.64   20.57
   1  21  -3   19.38    9.35
  -1 -21   3   -3.62    9.61
   1 -21  -3    3.91    9.42
   1  21  -2  125.26   11.47
  -1 -21   2  102.68   10.40
  -1  21   2  113.91   11.02
  -1 -21   2  120.92   11.17
   1 -21  -2  103.94   11.55
   1  21  -1   67.78   10.47
  -1  21   1   94.98   10.38
  -1 -21   1   69.99    9.78
   1 -21  -1   78.39   10.15
  -1 -21   0  283.47   16.76
  -1  21   0  228.33   16.06
   1  21   0  249.48   16.17
   1 -21   0  269.17   16.67
  -1 -21  -1    3.39    9.10
  -1  21  -1    9.02    9.30
   1  21   1   31.05   10.27
   1 -21   1   29.29   10.40
  -1 -21  -2   19.10   10.61
   1  21   2   10.80    9.78
   1 -21   2   22.25   10.37
  -1 -21  -3   16.65   10.59
   1  21   3   10.48   10.12
   1 -21   3   29.46   11.06
   1  21   4  314.55   18.80
  -1 -21  -4  263.88   20.13
   1 -21   4  292.95   19.30
  -1 -21  -5   -3.85   13.11
   1  21   5    6.69   10.51
   1 -21   5    3.01   11.40
  -1 -21  -5   18.82   10.03
   1  21   6   40.30   11.70
   1 -21   6   60.14   12.22
  -1 -21  -6   34.09   11.31
   1 -21   7   17.01   12.05
  -1 -21  -7   10.48   11.38
   1 -21   8   33.46   13.33
  -1 -21  -8   -3.09   12.99
   1 -21   9   31.77   13.70
  -1 -21  -9   24.56   13.82
   1 -21  10    0.77   13.37
  -1 -21 -10   20.16   14.81
   1 -21  11   10.47   14.69
  -1 -21 -11   15.52   15.97
   1 -21  12   27.15   15.08
  -1 -21 -12  -16.21   16.58
   1 -21  13    1.77   16.13
   1 -22 -13   41.78   15.95
   1 -22 -12   28.30   14.57
   1 -22 -11   -5.05   12.91
   1 -22 -10    9.58   13.28
  -1 -22   9   23.19   14.49
   1  22  -9   22.71   12.10
  -1 -22   8   -8.26   13.77
  -1  22   8   18.29   10.71
   1  22  -8   10.69   11.68
  -1 -22   7  181.35   16.89
  -1  22   7  156.81   14.56
   1  22  -7  192.52   15.55
   1  22  -6   11.88   10.81
   1 -22  -6    7.64   12.52
  -1 -22   6   -3.32   11.72
   1  22  -5   73.10   11.64
   1 -22  -5   90.42   13.19
  -1 -22   5   84.69   12.44
   1  22  -4   52.95   11.18
  -1 -22   4   56.29   11.20
   1 -22  -4   47.25   11.09
   1  22  -3    0.52    9.38
   1 -22  -3   16.22    9.78
  -1 -22   3   29.23   10.07
  -1  22   2    8.28    8.92
   1  22  -2   15.27    9.38
   1 -22  -2   16.92    9.55
  -1  22   1  194.82   14.95
   1  22  -1  221.09   15.52
  -1 -22   1  230.76   14.85
   1 -22  -1  232.12   15.43
  -1  22   0   -5.26    9.09
   1  22   0    1.02    9.65
  -1 -22   0   13.06    9.54
   1 -22   0    8.77    9.55
  -1 -22  -1  351.54   20.29
  -1  22  -1  319.98   19.64
   1  22   1  350.11   20.14
   1 -22   1  333.53   20.15
  -1 -22  -2   33.66   11.17
   1  22   2   38.10   10.45
   1 -22   2   51.19   10.99
  -1 -22  -3   39.08   11.87
   1  22   3   27.78   10.41
   1 -22   3   17.47   10.93
   1  22   4    2.28   10.85
  -1 -22  -4    0.74   11.94
   1 -22   4   19.37   11.47
   1  22   5    9.33   10.83
  -1 -22  -5    4.74   12.78
   1 -22   5   14.42   11.97
  -1 -22  -6    0.84   13.78
   1  22   6    4.82   11.46
   1 -22   6   24.75   12.21
  -1 -22  -6    8.23   10.62
   1 -22   7   68.46   13.69
  -1 -22  -7   85.81   12.97
   1 -22   8   18.00   13.29
  -1 -22  -8   -2.30   12.45
   1 -22   9   28.06   13.58
  -1 -22  -9   40.33   14.04
   1 -22  10   24.43   14.77
  -1 -22 -10   27.26   15.14
   1 -22  11   -8.22   14.29
  -1 -22 -11   37.59   16.47
   1 -22  12   22.43   16.15
  -1 -22 -12   16.10   16.38
   1 -23 -13   -0.93   14.93
   1 -23 -12   21.58   14.60
  -1 -23  10   14.68   16.26
   1  23  -9   -4.74   12.17
  -1 -23   9    1.63   14.20
   1  23  -8   42.60   12.34
  -1 -23   8   61.60   14.13
   1  23  -7   -1.26   11.85
   1 -23  -7   21.11   13.64
  -1 -23   7   -2.17   12.55
   1  23  -6   19.74   11.33
   1 -23  -6   28.56   13.72
  -1 -23   6   39.75   12.43
   1  23  -5    1.77   10.90
   1 -23  -5   13.09   11.45
  -1 -23   5    8.40   12.03
   1  23  -4   18.56   10.38
  -1 -23   4   22.99   11.23
   1 -23  -4   40.37   11.24
   1  23  -3   14.53    9.52
  -1 -23   3   13.01   10.50
   1 -23  -3   -7.39   10.32
   1  23  -2  165.43   14.28
   1 -23  -2  202.43   14.65
   1  23  -1   20.58    9.92
  -1 -23   1   23.20    9.53
  -1  23   1    4.19    9.34
   1 -23  -1   15.80   10.52
  -1  23   0   12.10   10.01
   1  23   0   26.65   10.38
  -1 -23   0   34.36    9.76
   1 -23   0   48.40   11.00
  -1  23  -1   10.98   10.72
   1  23   1    4.42   10.19
  -1 -23  -1   13.19    9.72
   1 -23   1    7.77   10.74
   1  23   2   56.50   11.89
  -1 -23  -2   49.69   12.14
   1 -23   2   84.76   12.35
  -1 -23  -3    2.11   11.55
   1  23   3    8.34   11.29
   1 -23   3   15.18   11.21
  -1 -23  -4  138.64   14.79
   1  23   4  112.50   13.52
   1 -23   4  115.35   14.44
   1  23   5   28.38   12.37
  -1 -23  -5   19.35   12.92
   1 -23   5    7.84   12.66
   1  23   6  146.97   15.41
  -1 -23  -6  167.49   17.13
   1 -23   6  168.13   16.40
  -1 -23  -7   19.94   15.38
   1 -23   7   14.74   13.12
  -1 -23  -7   12.56   11.87
   1 -23   8   -2.23   13.21
  -1 -23  -8  -17.59   12.66
   1 -23   9   14.03   13.99
  -1 -23  -9   -6.67   13.33
   1 -23  10    0.81   14.20
  -1 -23 -10    9.90   14.69
   1 -23  11   17.62   15.22
  -1 -23 -11   11.46   15.64
  -1 -23 -12   64.45   17.39
  -1 -23 -12   29.98   16.72
  -1 -24  10    1.76   15.13
   1  24  -9   -7.75   12.58
  -1 -24   9   -8.35   14.56
   1  24  -8    4.11   12.29
  -1 -24   8    6.32   14.12
   1  24  -7   16.36   11.97
   1 -24  -7   38.54   14.18
  -1 -24   7   26.07   14.06
   1  24  -6   30.08   11.86
   1 -24  -6    5.23   12.90
  -1 -24   6   13.45   13.17
   1  24  -5  104.67   13.34
   1 -24  -5  112.15   13.54
  -1 -24   5  101.79   14.25
   1  24  -4   44.33   11.31
   1 -24  -4   22.74   11.38
  -1 -24   4   33.33   11.50
   1  24  -3   10.12    9.67
   1 -24  -3   13.70   10.39
   1  24  -2    9.42   10.36
   1 -24  -2   10.94   10.68
  -1  24   1   80.00   11.58
   1  24  -1   74.84   11.95
   1 -24  -1  112.29   12.34
   1  24   0   32.37   11.14
  -1  24   0    1.15   10.29
  -1 -24   0   20.98   10.42
   1 -24   0   29.68   11.06
  -1  24  -1  107.05   13.08
   1  24   1  129.90   13.05
  -1 -24  -1  127.88   12.97
   1 -24   1  111.12   13.51
   1  24   2   10.20   11.26
  -1 -24  -2  -12.02   10.73
   1 -24   2   18.15   11.96
   1  24   3   80.20   12.96
  -1 -24  -3   99.79   13.87
   1 -24   3   75.14   13.47
  -1 -24  -4   16.18   12.80
   1  24   4    1.29   11.65
   1 -24   4    6.55   12.24
  -1 -24  -5   22.20   13.80
   1  24   5   12.43   12.17
   1 -24   5   10.85   12.91
   1  24   6    2.65   12.07
  -1 -24  -6   -6.99   14.38
   1 -24   6    5.60   12.28
  -1 -24  -7   55.37   15.34
   1 -24   7   29.75   13.81
  -1 -24  -8   26.01   15.92
   1 -24   8  -16.08   13.65
  -1 -24  -9   25.84   17.51
   1 -24   9   40.88   14.64
  -1 -24  -9   42.26   14.49
  -1 -24 -10    6.07   16.35
   1 -24  10   10.75   14.00
  -1 -24 -10   -8.03   14.06
  -1 -24 -11   33.56   16.66
   1 -24  11  -11.13   15.76
  -1 -24 -11   24.63   16.08
  -1 -25  10   23.23   16.16
   1  25  -9  -20.51   13.47
  -1 -25   9   13.70   14.56
   1  25  -8   24.85   12.94
  -1 -25   8  -22.61   14.23
   1  25  -7    0.68   11.97
  -1 -25   7   32.96   14.25
   1  25  -6  -13.90   11.57
   1 -25  -6   23.20   13.51
  -1 -25   6   20.46   13.26
   1  25  -5   -3.82   11.32
   1 -25  -5    0.62   11.70
  -1 -25   5    9.01   12.53
   1  25  -4   43.56   12.02
   1 -25  -4   46.45   12.16
   1  25  -3   32.87   10.78
   1 -25  -3   37.40   11.34
   1  25  -2  132.43   13.95
   1 -25  -2  169.91   14.49
  -1  25   1   -4.04   10.22
   1  25  -1   -6.94   10.34
   1 -25  -1    8.06   10.66
   1  25   0   76.48   11.71
  -1  25   0   36.03   11.23
  -1 -25   0   80.32   12.20
   1 -25   0   68.18   11.87
  -1  25  -1   67.48   13.02
   1  25   1   90.92   12.74
  -1 -25  -1   73.80   12.34
   1 -25   1   78.59   13.35
   1  25   2    9.96   11.40
  -1 -25  -2    0.68   11.44
   1 -25   2   15.11   11.76
  -1 -25  -3   30.75   12.36
   1  25   3   17.60   12.75
   1 -25   3   28.77   12.52
   1  25   4   64.36   13.95
  -1 -25  -4   95.62   14.51
   1 -25   4   57.02   13.99
  -1 -25  -5   15.89   13.26
   1  25   5    8.37   13.33
   1 -25   5   14.06   12.89
  -1 -25  -6   46.19   14.69
   1 -25   6   36.91   13.99
  -1 -25  -7   12.17   15.19
   1 -25   7    4.49   13.08
  -1 -25  -8   32.28   16.13
   1 -25   8   17.35   14.70
  -1 -25  -9   37.35   16.53
   1 -25   9   17.28   14.75
  -1 -25 -10   40.09   16.98
   1 -25  10  -16.09   14.73
  -1 -25 -10   14.18   13.97
   1 -25  11    7.91   15.42
  -1 -25 -11   30.11   15.53
  -1 -26  10   -6.37   15.33
  -1 -26   9  -12.26   15.98
  -1 -26   8  -14.07   14.31
   1  26  -8    5.87   13.09
  -1 -26   7   46.51   14.80
   1  26  -7   12.58   12.54
   1 -26  -6   24.24   12.90
  -1 -26   6   -1.51   13.68
   1  26  -6   19.74   12.81
   1 -26  -5   46.97   13.39
  -1 -26   5   49.43   14.08
   1  26  -5   42.34   12.78
   1 -26  -4    6.67   11.39
   1  26  -4   23.24   11.52
   1 -26  -3   31.18   11.77
   1  26  -3   29.99   11.42
   1 -26  -2    3.58   11.59
   1  26  -2   22.09   11.05
   1 -26  -1   34.05   12.00
  -1  26   1    0.60   10.76
   1  26  -1   33.69   11.09
   1 -26   0   40.80   12.52
   1  26   0   28.65   11.52
  -1  26   0   43.76   11.65
   1 -26   1  113.05   14.39
  -1  26  -1  114.89   13.94
   1  26   1  114.30   14.47
  -1 -26  -1  124.00   13.45
   1 -26   2    3.93   11.62
   1  26   2    9.69   11.64
  -1 -26  -2   11.79   11.29
   1 -26   3   40.04   13.24
  -1 -26  -3   24.62   12.61
   1  26   3   26.41   13.06
   1 -26   4   -4.22   13.19
   1  26   4   31.19   13.51
  -1 -26  -4   22.28   13.29
   1 -26   5    5.09   13.20
   1  26   5   11.77   14.29
  -1 -26  -5    2.55   14.36
   1 -26   6   18.69   14.15
  -1 -26  -6   11.71   14.89
   1 -26   7   22.38   14.28
  -1 -26  -7   24.67   15.02
   1 -26   8   21.09   14.33
  -1 -26  -8   11.89   15.72
   1 -26   9   44.73   14.88
  -1 -26  -9   31.71   17.50
   1 -26  10   20.77   15.08
  -1 -26 -10    9.38   17.29
  -1 -27  10   -6.49   16.50
  -1 -27   9  -22.36   16.58
  -1 -27   8  -16.12   15.13
   1  27  -8    9.88   13.35
  -1 -27   7   -8.10   14.52
   1  27  -7  -22.30   12.68
  -1 -27   6   21.73   14.33
   1  27  -6    4.91   12.73
   1 -27  -5    3.24   12.15
   1  27  -5    7.49   12.23
   1 -27  -4   86.68   14.12
   1  27  -4   78.53   13.64
   1 -27  -3   17.34   11.90
   1  27  -3   25.37   11.85
   1 -27  -2   65.48   13.37
   1  27  -2   83.95   12.47
   1 -27  -1   25.35   11.44
   1  27  -1   22.49   12.06
   1 -27   0   18.41   11.94
  -1  27   0    9.13   11.38
   1  27   0   28.67   12.38
   1 -27   1    7.84   12.59
   1  27   1   22.79   12.33
  -1  27  -1   -1.35   11.73
  -1 -27  -1    9.33   11.40
   1 -27   2   42.07   13.15
   1  27   2   11.44   12.08
  -1 -27  -2   24.56   12.24
   1 -27   3   35.05   13.72
   1  27   3   21.64   12.58
  -1 -27  -3   15.09   12.75
   1 -27   4   88.43   14.96
   1  27   4  124.75   15.87
  -1 -27  -4  103.38   14.85
   1 -27   5    5.25   13.56
   1  27   5   28.09   14.31
  -1 -27  -5   16.34   14.33
   1 -27   6   16.94   14.12
  -1 -27  -6   17.34   15.26
   1 -27   7   27.25   15.29
  -1 -27  -7  -15.37   15.62
   1 -27   8   -2.50   14.70
  -1 -27  -8    5.01   16.06
   1 -27   9   17.34   15.31
  -1 -27  -9    4.14   17.04
  -1 -28   9   20.09   16.49
  -1 -28   8   13.02   15.40
   1  28  -8    2.34   13.77
  -1 -28   7   22.41   15.61
   1  28  -7    9.69   13.29
   1  28  -6    8.61   12.89
   1  28  -5   13.32   13.33
   1 -28  -4   22.27   12.68
   1  28  -4    4.77   12.68
   1 -28  -3   36.84   13.30
   1  28  -3   35.43   12.31
   1 -28  -2   16.00   12.35
   1  28  -2    7.78   11.75
   1 -28  -1   21.81   12.93
   1  28  -1   23.31   11.95
   1 -28   0   -6.56   11.96
  -1  28   0    6.10   11.93
   1  28   0   15.22   11.87
   1 -28   1   97.94   14.73
  -1  28  -1  116.43   14.59
   1  28   1  102.79   14.55
   1 -28   2   16.81   13.67
   1  28   2   36.37   12.84
  -1 -28  -2   38.34   12.20
   1 -28   3   44.91   13.91
   1  28   3   25.36   13.39
  -1 -28  -3   19.77   12.70
   1 -28   4    3.73   14.14
   1  28   4   27.73   14.58
  -1 -28  -4  -13.88   13.62
   1 -28   5   -3.86   14.28
  -1 -28  -5    8.68   13.80
   1 -28   6    8.70   13.62
  -1 -28  -6   -1.84   14.29
   1 -28   7   35.35   14.62
  -1 -28  -7   63.10   16.81
   1 -28   8   35.83   15.98
  -1 -28  -8  -10.13   16.34
  -1 -29   9    4.65   17.35
  -1 -29   8   17.72   15.78
   1  29  -8    2.41   14.46
   1  29  -7   16.90   13.93
   1  29  -6   -5.89   12.73
   1  29  -5    1.44   12.51
   1 -29  -4   32.28   12.79
   1  29  -4   33.83   13.16
   1 -29  -3    7.33   12.88
   1  29  -3   15.64   12.90
   1 -29  -2   76.52   13.19
   1  29  -2   62.06   13.70
   1 -29  -1   17.29   11.97
   1  29  -1    4.71   12.32
   1 -29   0   48.84   13.50
  -1  29   0   28.16   12.53
   1  29   0   39.80   13.53
   1 -29   1    4.89   13.10
   1  29   1   30.38   12.95
   1 -29   2    9.36   13.36
   1  29   2    7.29   12.94
  -1 -29  -2   18.09   12.37
   1 -29   3   13.41   13.39
   1  29   3    8.26   13.30
  -1 -29  -3   30.58   13.07
   1 -29   4   23.02   14.70
   1  29   4   24.04   14.97
  -1 -29  -4   43.51   14.40
   1 -29   5   -7.13   14.63
  -1 -29  -5   20.13   14.93
   1 -29   6   41.22   14.83
  -1 -29  -6   44.48   16.59
   1 -29   7    2.53   15.24
  -1 -29  -7   -0.98   15.57
   1  30  -8   16.42   14.79
   1  30  -7   18.87   14.61
   1  30  -6   11.28   14.40
   1  30  -5   48.01   14.35
   1  30  -4   15.95   12.97
   1 -30  -3   24.03   13.25
   1  30  -3   -5.66   13.16
   1 -30  -2   -2.72   12.54
   1  30  -2   20.93   13.02
   1 -30  -1   20.68   13.27
   1  30  -1   25.92   13.19
   1 -30   0   -1.40   13.52
   1  30   0   11.35   12.54
   1 -30   1   54.05   13.76
   1  30   1   19.02   14.21
   1 -30   2   11.85   13.30
   1  30   2   -0.76   13.41
   1 -30   3   43.58   15.18
   1  30   3   42.75   14.22
  -1 -30  -3   35.37   13.69
   1 -30   4   -1.58   14.17
   1  30   4   16.01   14.94
  -1 -30  -4   18.10   13.31
   1 -30   5   17.84   15.31
  -1 -30  -5   23.68   15.29
   1 -30   6   25.62   14.46
  -1 -30  -6    3.73   15.65
  -1 -30  -7   15.68   15.64
   1  31  -6  -13.03   13.46
   1  31  -5    0.75   13.28
   1  31  -4   -4.46   13.18
   1 -31  -3    0.70   13.01
   1  31  -3   14.68   13.27
   1 -31  -2   78.11   14.65
   1  31  -2   58.37   14.47
   1 -31  -1   19.14   13.46
   1  31  -1    8.74   12.89
   1 -31   0   14.44   13.19
   1  31   0   17.66   13.88
   1 -31   1   33.40   13.82
   1  31   1   28.70   13.84
   1 -31   2    4.57   13.56
   1  31   2   12.50   14.63
   1 -31   3   14.87   14.54
   1  31   3   17.74   14.38
   1 -31   4   32.31   15.85
   1  31   4   47.03   15.21
  -1 -31  -4   34.55   13.80
   1 -31   5   50.46   15.42
  -1 -31  -5   -0.88   14.49
  -1 -31  -6   39.09   15.90
   1  32  -5   11.51   13.77
   1  32  -4   -5.33   13.69
   1  32  -3   15.18   14.05
   1 -32  -2    7.99   13.67
   1  32  -2   25.31   13.39
   1 -32  -1   43.95   14.14
   1  32  -1   39.08   13.83
   1 -32   0    6.70   14.31
   1  32   0   24.43   13.55
   1 -32   1   25.88   14.27
   1  32   1   56.75   14.58
   1 -32   2  -14.04   14.10
   1  32   2   24.13   14.98
   1 -32   3   -9.59   14.42
   1  32   3   63.79   15.56
   1 -32   4    3.29   14.97
  -1 -32  -4   16.44   13.49
  -1 -32  -5    6.98   14.46
   1  33  -2   24.71   13.92
   1 -33  -1   -7.51   13.91
   1  33  -1   18.59   14.47
   1 -33   0   25.23   14.92
   1  33   0   44.28   15.31
   1 -33   1   20.97   14.31
   1  33   1   32.95   14.85
   1 -33   2    9.55   14.64
   1  33   2   -4.95   14.20
   1  33   3   23.82   15.14
  -2   0  17  -14.39   23.35
   2   0 -16    8.62   14.29
   2   0 -15   13.99   12.67
   2   0 -15   -0.82   12.95
   2   0 -14   58.07   12.82
   2   0 -14   58.33   13.64
   2   0 -13    9.07   11.00
   2   0 -12   27.79   10.10
   2   0 -11    7.86    9.58
   2   0 -10   36.31    9.27
   2   0  -9    4.80    8.01
   2   0  -8    3.94    8.09
   2   0  -7    4.02    7.26
   2   0  -6  863.54   39.41
   2   0  -5   -1.77    6.12
   2   0  -4  193.14   12.00
  -2   0   4  209.56   12.17
   2   0  -3    0.95    5.91
   2   0  -3    5.70    3.22
  -2   0   3    5.65    5.20
  -2   0   2  280.98   14.34
  -2   0   2  308.33   16.19
   2   0  -2  299.41   13.88
  -2   0   1    1.65    3.70
   2   0  -1   -1.17    4.13
  -2   0   1   -1.41    6.37
   2   0   0  596.44   28.21
  -2   0   0  571.16   29.22
  -2   0  -1    2.49    2.84
   2   0   1    4.94    2.94
  -2   0  -1    2.21    5.83
   2   0   2   40.44    3.56
   2   0   2   35.35    4.43
  -2   0  -2   32.07    6.35
   2   0   3    5.13    3.84
  -2   0  -3    3.79    5.85
  -2   0  -3    3.19    6.01
  -2   0  -4 1821.41   78.68
  -2   0  -4 1779.59   78.77
  -2   0  -5    1.21    6.91
  -2   0  -5    5.65    7.84
  -2   0  -6   25.40    7.63
  -2   0  -6   37.77    9.19
  -2   0  -7    8.83    8.33
  -2   0  -7   -1.12    9.28
  -2   0  -8  610.70   30.01
  -2   0  -8  582.74   31.07
  -2   0  -9    8.52    9.53
  -2   0  -9   -1.42   12.12
  -2   0 -10   -7.84   13.02
  -2   0 -11  -13.58   14.50
  -2   0 -12   55.70   15.81
  -2   0 -13   19.64   16.61
  -2   0 -14   50.75   17.35
  -2   0 -15   24.26   17.06
  -2   1  17   39.56   23.69
   2  -1 -16   -2.39   13.03
   2  -1 -16   29.05   14.19
   2   1 -16  -12.03   13.47
  -2   1  16   25.29   21.76
   2  -1 -15   19.64   12.44
   2  -1 -15    6.55   13.43
   2   1 -15    4.89   13.47
   2  -1 -14    5.71   12.17
   2   1 -14   13.57   11.44
   2  -1 -14    5.33   12.65
   2   1 -13    4.43   10.20
   2  -1 -13    5.31   10.88
   2   1 -12   20.09   10.33
   2  -1 -12   13.61   10.56
   2  -1 -11   52.85   10.06
   2   1 -11   15.31    9.77
   2  -1 -10   39.32    9.45
   2   1 -10   23.73    8.99
   2   1  -9   93.35   10.05
   2  -1  -9   87.07   10.52
   2   1  -8   37.19    8.02
   2  -1  -8   42.81    8.72
   2   1  -7  488.65   24.56
   2  -1  -7  509.25   24.89
   2  -1  -6  373.32   20.12
   2   1  -6  377.32   19.91
  -2   1   5   60.68    8.14
   2   1  -5   49.48    7.53
   2  -1  -5   60.54    7.66
   2  -1  -4  636.35   29.39
   2   1  -4  639.91   29.51
  -2   1   4  623.32   29.30
   2  -1  -3  361.72   17.13
   2  -1  -3  398.42   18.87
   2   1  -3  417.01   19.03
  -2   1   3  346.89   18.28
  -2  -1   3  417.12   18.50
   2  -1  -2  387.04   17.38
  -2   1   2  339.46   16.24
  -2  -1   2  352.15   16.43
  -2   1   2  347.54   17.84
  -2  -1   2  340.90   18.19
   2  -1  -2  328.52   15.81
   2   1  -2  331.17   15.88
  -2   1   1 1339.12   55.10
  -2  -1   1 1236.69   54.79
   2  -1  -1 1283.65   55.08
  -2  -1   1 1304.25   56.27
  -2   1   1 1216.37   56.39
   2   1  -1 1243.22   55.02
  -2  -1   0  265.68   12.36
   2  -1   0  277.51   12.56
  -2   1   0  271.96   12.64
   2   1   0  229.14   13.02
  -2   1   0  249.83   14.27
  -2  -1   0  266.44   14.17
   2  -1   0  244.85   13.37
   2  -1   1 1725.13   70.79
  -2  -1  -1 1655.93   70.50
   2   1   1 1595.48   71.57
  -2  -1  -1 1657.97   72.02
   2  -1   1 1564.83   71.66
  -2   1  -1 1646.46   71.99
  -2   1  -2  587.03   26.72
  -2  -1  -2  538.37   26.86
   2   1   2  568.41   24.79
   2  -1   2  562.47   25.11
   2   1   2  598.43   25.92
  -2  -1  -3  871.33   39.16
  -2   1  -3  867.76   38.99
   2  -1   3  871.41   37.88
   2  -1   3  857.13   37.40
   2   1   3  852.54   37.98
  -2   1  -3  871.60   38.91
  -2  -1  -3  832.83   39.10
  -2  -1  -4    7.30    6.67
  -2   1  -4    7.82    6.28
  -2  -1  -4   14.64    7.51
  -2   1  -4    6.11    6.61
  -2   1  -5  618.93   28.54
  -2  -1  -5  603.02   28.89
  -2   1  -5  584.44   28.80
  -2  -1  -5  588.47   28.99
  -2   1  -6   -1.71    7.18
  -2  -1  -6   -4.18    8.00
  -2  -1  -6   -0.50    8.22
  -2   1  -6    3.87    8.09
  -2   1  -7  222.82   14.76
  -2  -1  -7  247.02   15.08
  -2   1  -7  211.91   15.59
  -2  -1  -7  243.52   16.25
  -2   1  -8   21.24   10.93
  -2  -1  -8   23.01   11.76
  -2   1  -8   37.28    8.93
  -2  -1  -8   29.18    9.83
  -2   1  -9   19.72   12.25
  -2  -1  -9    7.89   12.45
  -2   1  -9    7.11    9.09
  -2  -1  -9   -1.78    9.57
  -2  -1 -10   38.89   14.02
  -2   1 -10   20.18   13.58
  -2  -1 -10    5.05   10.35
  -2   1 -11   52.61   14.52
  -2  -1 -11   56.78   15.28
  -2  -1 -12    8.21   15.21
  -2   1 -12   42.39   16.23
  -2  -1 -13   33.21   16.83
  -2   1 -13   -0.92   15.77
  -2  -1 -14   32.12   17.58
  -2   1 -14   -2.82   16.33
  -2  -1 -15   15.78   17.21
  -2   1 -15   13.34   17.26
  -2   2  17   40.60   23.17
   2  -2 -16   10.55   13.41
   2  -2 -16    3.43   13.52
   2   2 -16    6.90   14.71
   2  -2 -15    2.31   13.29
   2  -2 -15   23.07   13.53
   2   2 -15   13.04   13.60
  -2   2  15   38.41   21.73
   2   2 -14   51.90   12.34
   2  -2 -14   53.25   12.72
   2  -2 -14   61.33   13.76
   2   2 -13    3.72   10.06
   2  -2 -13   29.98   11.04
   2   2 -12  128.43   12.59
   2  -2 -12  109.67   13.10
   2  -2 -11   31.34    9.86
   2   2 -11   17.61    9.53
   2   2 -10   56.80    9.40
   2  -2 -10   46.85   10.24
   2   2  -9  158.60   12.35
   2  -2  -9  159.59   12.93
   2  -2  -8    0.46    7.95
   2   2  -8   17.52    7.70
  -2   2   8    6.03   11.12
   2  -2  -7   67.35    8.87
   2   2  -7   55.73    8.30
  -2   2   7   56.51   10.77
   2  -2  -6  409.44   20.61
   2   2  -6  391.22   20.40
  -2   2   6  421.82   21.55
   2   2  -5  512.01   23.97
   2  -2  -5  498.47   24.07
  -2   2   5  478.79   24.21
   2  -2  -4 1286.18   59.54
   2   2  -4 1409.35   59.64
  -2   2   4 1367.82   59.47
  -2   2   3   13.62    5.09
   2  -2  -3   16.47    5.77
   2   2  -3   19.30    6.04
   2  -2  -3   16.27    3.22
   2  -2  -2 1264.19   54.61
   2   2  -2 1216.36   53.68
   2  -2  -2 1220.95   53.56
  -2  -2   2 1222.16   55.39
  -2   2   2 1228.77   54.04
  -2  -2   2 1305.05   53.95
   2   2  -1  151.83    8.44
  -2  -2   1  139.97   10.64
  -2   2   1  166.10   10.21
   2  -2  -1  112.70    9.06
  -2   2   1  136.54    8.50
  -2  -2   1  142.30    7.91
   2  -2  -1  162.05    8.39
   2  -2   0 1081.85   46.20
  -2  -2   0 1056.41   45.42
   2  -2   0 1045.95   45.77
  -2   2   0 1052.86   45.88
   2   2   0  978.74   46.00
  -2   2   0 1023.75   46.83
  -2  -2   0 1055.13   46.90
   2  -2   0 1148.68   46.54
   2  -2   1  668.78   28.53
  -2  -2  -1  647.29   28.03
   2   2   1  618.45   29.28
   2  -2   1  643.18   29.23
  -2   2  -1  626.61   29.92
  -2  -2  -1  621.37   30.00
   2  -2   1  664.97   28.54
   2  -2   2 1916.12   80.37
   2  -2   2 1938.52   81.07
   2   2   2 1902.52   81.36
  -2   2  -2 1640.16   81.43
  -2  -2  -2 1963.41   81.79
   2  -2   2 1873.26   80.32
   2  -2   3  228.94   10.72
   2  -2   3  212.77   10.84
   2   2   3  194.36   12.59
  -2   2  -3  190.96   12.23
  -2  -2  -3  208.52   12.80
  -2  -2  -3  212.41   12.92
  -2   2  -3  226.13   12.71
  -2  -2  -4  555.84   27.07
  -2   2  -4  578.15   26.61
  -2   2  -4  557.50   26.81
  -2  -2  -4  550.64   27.07
  -2   2  -5   15.79    6.80
  -2  -2  -5   14.34    7.45
  -2  -2  -5    4.92    7.95
  -2   2  -5   14.72    7.66
  -2   2  -6   55.64    8.09
  -2  -2  -6   61.45    9.53
  -2  -2  -6   63.21    9.86
  -2   2  -6   52.40    9.10
  -2   2  -7  331.93   18.32
  -2  -2  -7  332.51   19.27
  -2   2  -7  326.40   19.35
  -2  -2  -7  302.95   19.30
  -2   2  -8  122.61   11.25
  -2  -2  -8  122.99   12.19
  -2   2  -8  109.54   13.12
  -2  -2  -8   84.26   12.81
  -2  -2  -9   48.13   11.31
  -2   2  -9   58.89   12.99
  -2  -2  -9   54.92   13.19
  -2  -2 -10  151.49   14.36
   2   2  10  155.93   15.88
  -2  -2 -10  133.71   16.48
  -2   2 -10  111.30   15.91
  -2  -2 -11   20.18   11.66
  -2  -2 -11   11.30   15.47
  -2   2 -11   11.47   14.32
   2   2  11   -5.18   13.99
  -2  -2 -12   27.66   15.77
  -2   2 -12   43.29   15.24
   2   2  12   47.68   16.00
  -2  -2 -13   23.08   17.19
  -2   2 -13   11.69   15.35
  -2  -2 -14   15.80   17.17
  -2   2 -14   54.37   17.18
  -2  -2 -15   13.01   17.84
  -2   2 -15   21.48   15.65
   2  -3 -17   -4.23   13.65
  -2   3  17    8.93   22.72
   2  -3 -16    9.91   13.55
  -2   3  16   33.97   21.83
   2  -3 -16   -3.46   14.01
   2   3 -16    4.30   14.23
   2  -3 -15   22.92   13.91
   2   3 -15   32.51   13.64
  -2   3  15   51.57   21.55
   2  -3 -15   43.69   13.92
   2  -3 -14    2.24   11.92
   2  -3 -14   10.04   12.36
  -2   3  14   16.31   19.57
   2   3 -13   18.14   10.20
   2  -3 -13   31.34   11.99
  -2   3  13   -2.00   16.98
   2  -3 -12   25.35   10.63
   2   3 -12   18.09    9.77
  -2   3  12   11.14   16.75
   2   3 -11   10.95    9.45
   2  -3 -11   25.58    9.97
  -2   3  11   15.90   14.68
   2   3 -10   16.90    8.79
   2  -3 -10    3.36    9.99
  -2   3  10    9.74   12.85
   2  -3  -9  804.14   40.79
   2   3  -9  800.65   39.99
   2  -3  -8  225.73   14.45
   2   3  -8  198.70   13.77
  -2   3   8  248.80   16.29
   2  -3  -7  407.97   21.59
   2   3  -7  419.17   20.94
  -2   3   7  429.04   22.57
   2  -3  -6    5.10    7.00
   2   3  -6    0.36    6.63
  -2   3   6    3.00    7.59
   2  -3  -5   38.49    6.89
   2   3  -5   18.59    6.61
  -2   3   5   17.15    7.05
   2   3  -4   44.94    6.80
   2  -3  -4   48.65    6.82
  -2   3   4   34.82    6.69
   2  -3  -3  504.72   23.41
  -2   3   3  443.34   22.83
   2  -3  -3  477.88   21.83
  -2  -3   3  529.10   22.30
  -2  -3   3  540.34   24.54
   2  -3  -2  374.28   17.89
  -2  -3   2  358.19   19.13
  -2   3   2  353.60   17.40
   2   3  -1 3573.29  156.30
  -2   3   1 3405.69  157.18
  -2  -3   1 3582.21  157.43
   2  -3  -1 3879.60  156.87
  -2  -3   1 3852.84  156.04
   2  -3  -1 3645.62  156.35
  -2   3   1 3616.76  156.44
  -2  -3   0   59.74    4.05
   2  -3   0   54.98    4.78
  -2   3   0   52.43    5.61
   2  -3   0   61.47    5.38
   2  -3   0   39.36    5.41
   2   3   0   54.97    5.62
  -2   3   0   56.03    6.87
  -2  -3   0   59.95    6.98
   2  -3   1  524.53   23.34
   2  -3   1  541.22   23.39
  -2  -3  -1  514.13   22.55
   2   3   1  488.69   23.94
  -2   3  -1  534.58   24.73
  -2  -3  -1  538.72   24.85
   2  -3   1  512.64   23.83
   2  -3   2  308.87   14.03
   2  -3   2  301.53   13.84
   2   3   2  284.36   15.08
  -2   3  -2  289.58   15.22
  -2  -3  -2  329.29   16.02
   2  -3   3  218.82   10.58
  -2  -3  -3  211.83   12.76
  -2   3  -3  218.06   12.30
   2   3   3  180.49   11.97
  -2  -3  -3  213.39   12.77
  -2   3  -3  186.21   11.91
   2  -3   4    3.92    4.46
  -2   3  -4    6.97    5.84
  -2  -3  -4    1.23    6.59
   2   3   4    5.67    6.89
  -2  -3  -4    7.79    7.20
  -2   3  -4    6.23    6.61
  -2  -3  -5  481.78   22.93
   2   3   5  405.85   22.37
  -2   3  -5  437.36   21.85
  -2  -3  -5  450.39   22.84
  -2   3  -5  452.08   22.50
  -2   3  -6   11.78    7.15
  -2  -3  -6    7.51    7.86
   2   3   6    1.31    8.18
  -2  -3  -6   14.66    8.73
  -2   3  -6    2.34    7.91
  -2   3  -7  662.05   30.56
  -2  -3  -7  667.66   31.60
   2   3   7  666.55   31.16
  -2   3  -7  591.74   31.45
  -2  -3  -7  582.04   31.70
  -2  -3  -8   -2.98    9.59
   2   3   8   15.58    9.67
  -2   3  -8    8.47   10.63
  -2  -3  -8   -6.46   10.37
  -2  -3  -9    5.81   10.38
   2   3   9   -1.20   11.10
  -2  -3  -9    5.07   12.10
  -2   3  -9   16.31   12.05
  -2  -3 -10   36.67   12.13
   2   3  10   37.39   13.38
  -2   3 -10    8.22   12.76
  -2  -3 -10    3.20   13.68
  -2  -3 -11    7.26   11.87
   2   3  11  -34.68   14.13
  -2  -3 -11   -6.97   14.50
  -2   3 -11    7.22   13.73
  -2  -3 -12   14.28   12.58
  -2  -3 -12  -13.96   16.12
  -2   3 -12  -10.15   13.95
   2   3  12    2.43   15.45
  -2  -3 -13   14.57   16.51
  -2   3 -13    8.79   14.81
  -2  -3 -14   24.95   17.61
  -2   3 -14   23.43   15.72
  -2   3 -15   19.19   15.91
  -2  -3 -15   29.24   17.47
   2  -4 -17   24.96   14.32
  -2   4  17    5.20   22.46
   2  -4 -16    8.41   13.94
  -2   4  16   20.82   21.59
   2  -4 -16   31.29   14.62
   2   4 -16   15.46   14.61
   2  -4 -15   29.82   13.40
   2  -4 -15   20.76   13.94
   2   4 -15   23.54   13.65
  -2   4  15   12.55   19.82
   2  -4 -14   22.82   12.60
   2  -4 -14   14.80   12.53
  -2   4  14    6.30   18.41
   2  -4 -13   32.17   12.34
  -2   4  13    4.79   17.05
   2  -4 -12  173.42   15.46
  -2   4  12  190.60   19.96
   2   4 -12  157.22   13.52
  -2   4  11   25.79   14.43
   2   4 -11    3.57    8.80
   2  -4 -11   27.92   10.54
  -2   4  10   36.84   12.94
   2  -4 -10   21.26    9.69
   2   4 -10    6.14    8.35
  -2   4   9    9.26   11.57
   2   4  -9    9.50    7.94
   2  -4  -9    6.35    8.99
  -2   4   8   17.06   10.29
   2  -4  -8   19.96    8.67
   2   4  -8   17.89    7.16
  -2   4   7    5.38    8.90
   2  -4  -7   14.16    7.83
   2   4  -7   20.54    7.22
   2  -4  -6  634.59   30.21
   2   4  -6  609.01   29.57
  -2   4   6  672.36   30.58
  -2   4   5   10.83    6.91
   2   4  -5    8.25    4.07
   2  -4  -5    7.33    6.41
   2   4  -5    8.05    6.35
  -2   4   4 2961.10  135.27
   2   4  -4 3327.21  135.69
   2  -4  -4 3225.84  135.68
  -2   4   3   15.14    5.49
  -2  -4   3   14.01    7.45
  -2  -4   3   25.62    4.00
   2  -4  -3   24.29    6.09
  -2   4   2   11.59    5.07
   2  -4  -2    4.22    4.33
   2  -4  -2   10.82    5.44
  -2  -4   2    8.76    3.83
  -2  -4   2   -0.76    6.87
   2  -4  -1  115.97    7.52
  -2  -4   1  109.46    6.86
  -2   4   1  111.75    8.18
  -2  -4   1  124.32    9.30
   2  -4  -1  127.63    8.14
   2  -4  -1  116.21    8.14
  -2  -4   0    7.55    2.59
  -2   4   0    6.88    4.71
   2  -4   0    7.25    3.58
   2  -4   0   11.68    3.93
  -2  -4   0    6.08    6.17
   2  -4   0    6.53    4.43
   2   4   0    3.11    4.70
  -2   4   0   -1.65    5.88
   2  -4   1   11.58    3.75
   2  -4   1    5.70    3.97
   2  -4   1    5.24    4.03
   2  -4   1    7.16    3.81
  -2   4  -1    5.86    5.48
   2   4   1    8.08    4.98
  -2  -4  -1   13.42    6.39
   2  -4   2 2758.67  119.57
   2  -4   2 2839.74  119.64
   2   4   2 2805.68  120.31
   2  -4   2 2715.32  119.89
  -2   4  -2 2933.02  120.49
  -2  -4  -2 2810.23  120.91
   2  -4   3    4.26    4.36
  -2  -4  -3    1.57    6.80
   2  -4   3    1.15    3.69
  -2   4  -3   12.08    5.76
  -2  -4  -3   12.65    6.54
   2   4   3    5.03    6.03
  -2   4  -3    3.88    5.44
  -2  -4  -4  604.19   28.04
  -2   4  -4  593.28   27.35
   2  -4   4  589.44   26.31
   2   4   4  545.83   27.18
  -2  -4  -4  571.62   27.87
  -2   4  -4  559.43   26.95
  -2   4  -5   10.94    7.35
  -2  -4  -5    3.20    7.56
   2   4   5    7.33    7.38
  -2   4  -5    1.70    6.12
  -2  -4  -5   13.62    8.10
  -2  -4  -6    9.66    9.12
  -2   4  -6    0.46    7.79
  -2  -4  -6   15.04    6.85
   2   4   6    7.28    8.34
  -2   4  -6    3.39    6.63
  -2  -4  -6   19.15    9.02
  -2  -4  -7   -4.55    9.39
   2   4   7   -4.79    8.76
  -2  -4  -7    7.46    9.90
  -2   4  -7   -3.68    9.51
  -2  -4  -8   -1.24    9.90
   2   4   8   14.42   10.20
  -2  -4  -8   11.00   10.84
  -2   4  -8    9.49   10.38
  -2  -4  -9   30.99   11.32
   2   4   9   37.93   11.89
  -2  -4  -9   19.56   12.53
  -2   4  -9   35.30   12.04
  -2  -4 -10  189.23   17.37
   2   4  10  232.64   18.36
  -2   4 -10  211.17   17.82
  -2  -4 -10  221.41   19.16
  -2  -4 -11   -3.03   12.63
   2   4  11    1.47   13.88
  -2  -4 -11    6.12   14.55
  -2   4 -11    0.78   13.74
  -2  -4 -12    5.48   12.74
  -2  -4 -12   -5.59   15.45
  -2   4 -12   15.71   14.28
   2   4  12   15.41   15.58
  -2  -4 -13   23.37   17.03
  -2   4 -13    2.58   14.83
  -2   4 -14    7.04   15.79
  -2  -4 -14   38.09   17.83
  -2  -4 -15    9.16   17.03
  -2   4 -15   16.98   15.78
   2  -5 -16   10.29   13.53
  -2   5  16   -3.70   21.87
   2  -5 -16   34.07   14.84
   2   5 -16   14.58   14.29
   2  -5 -15   -6.61   13.38
  -2   5  15    6.90   20.48
   2  -5 -15    6.65   13.54
   2   5 -15   17.83   13.75
   2  -5 -14   -7.78   12.53
  -2   5  14    5.23   18.62
   2  -5 -14   14.13   12.68
   2  -5 -13    2.21   11.61
   2  -5 -13   23.07   12.62
   2  -5 -12   19.15   11.77
  -2   5  12    8.56   15.43
   2   5 -12    0.54    9.05
  -2   5  11   34.51   14.23
   2   5 -11   26.97    9.17
   2  -5 -11   54.04   11.19
  -2   5  10    2.73   12.37
   2   5 -10    1.85    8.30
   2  -5 -10   32.50    9.77
  -2   5   9  133.73   14.22
   2  -5  -9  118.55   12.14
   2   5  -9  138.32   10.64
  -2   5   8  117.13   12.29
   2  -5  -8   84.97   10.26
   2   5  -8  102.80    9.33
   2  -5  -7  190.23   13.10
   2   5  -7  169.33   11.42
  -2   5   7  172.08   13.24
   2  -5  -6   92.09    9.56
   2   5  -6   86.92    8.38
  -2   5   6   77.06    9.27
  -2   5   5   30.98    6.80
   2   5  -5   27.57    4.85
   2   5  -5    8.36    6.54
   2  -5  -5   25.54    7.08
   2   5  -4  515.15   23.59
  -2   5   4  490.47   24.41
   2   5  -4  545.94   24.85
   2  -5  -4  516.91   24.70
  -2   5   3 1071.08   52.05
  -2  -5   3 1232.24   51.45
  -2  -5   3 1248.84   53.26
   2  -5  -3 1193.55   52.33
  -2   5   2  305.60   15.93
   2  -5  -2  313.38   15.93
  -2  -5   2  327.94   15.10
  -2  -5   2  311.24   17.03
   2   5  -1 1100.34   51.10
   2  -5  -1 1230.31   51.50
  -2   5   1 1195.63   51.76
  -2  -5   1 1232.87   51.31
   2  -5  -1 1146.75   51.76
  -2  -5   1 1215.07   52.51
   2  -5  -1 1155.05   51.68
  -2  -5   0   37.28    3.35
  -2   5   0   42.92    5.70
   2  -5   0   33.56    4.57
   2  -5   0   44.59    4.70
  -2  -5   0   40.00    6.71
   2   5   0   38.79    5.70
  -2   5   0   39.34    6.43
   2  -5   0   30.93    5.31
   2  -5   1  275.08   13.95
   2  -5   1  303.19   14.00
   2  -5   1  287.53   14.09
   2   5   1  292.87   14.69
  -2   5  -1  288.87   15.10
  -2  -5  -1  297.89   15.66
   2  -5   1  272.67   14.30
   2  -5   2   76.97    5.98
  -2  -5  -2   64.22    7.86
   2  -5   2   65.75    5.68
   2  -5   2   70.79    5.34
  -2   5  -2   75.79    7.28
   2   5   2   53.26    7.03
   2  -5   3   18.54    4.84
  -2  -5  -3   13.70    7.22
   2  -5   3   14.21    4.04
  -2  -5  -3   29.42    7.17
  -2   5  -3   22.22    5.95
  -2   5  -3   15.33    5.21
   2   5   3   14.74    6.07
   2  -5   4   65.00    6.70
  -2  -5  -4   60.49    8.92
  -2  -5  -4   78.10    9.21
  -2   5  -4   74.29    7.99
  -2   5  -4   68.20    7.17
   2   5   4   67.34    7.58
  -2  -5  -5  595.39   29.38
  -2   5  -5  612.52   28.99
   2  -5   5  624.24   28.03
  -2  -5  -5  581.60   28.77
   2   5   5  572.26   28.78
  -2  -5  -5  626.83   29.76
  -2   5  -5  630.46   28.40
  -2  -5  -6   33.70    9.45
  -2   5  -6   37.89    8.40
  -2  -5  -6   40.71    7.31
   2   5   6   33.78    8.28
  -2  -5  -6   24.69    9.42
  -2  -5  -7  114.30   12.56
  -2   5  -7  141.70   12.45
  -2  -5  -7  130.52   10.56
   2   5   7  121.60   11.71
  -2  -5  -7  137.26   12.72
  -2  -5  -8   28.45   10.56
   2   5   8    2.62   10.23
  -2  -5  -8    9.70   10.61
  -2   5  -8    4.65   10.52
  -2  -5  -9  103.14   13.94
   2   5   9  116.03   13.09
  -2  -5  -9   96.05   14.13
  -2   5  -9   94.60   13.64
  -2  -5 -10    6.02   11.89
   2   5  10    7.22   12.35
  -2  -5 -10    5.61   14.39
  -2   5 -10    2.13   12.15
  -2  -5 -11    3.16   12.41
   2   5  11  -21.91   13.71
  -2   5 -11    2.29   12.61
  -2  -5 -11   -4.35   14.76
  -2  -5 -12    0.82   13.58
   2   5  12    1.62   15.23
  -2   5 -12    7.25   14.18
  -2  -5 -12   14.93   14.85
  -2  -5 -13  -13.69   16.82
  -2   5 -13   20.92   14.89
  -2  -5 -13   10.84   13.60
  -2  -5 -14   21.18   18.40
  -2   5 -14    8.58   14.22
  -2  -5 -15   10.25   17.92
  -2   5 -15   11.34   15.25
   2  -6 -16    4.37   14.51
   2   6 -16    9.42   14.23
  -2   6  16   -9.75   21.13
   2  -6 -16   20.02   14.39
   2  -6 -15    9.93   13.34
   2   6 -15    6.47   12.54
  -2   6  15    6.78   19.64
   2  -6 -15    3.38   13.76
  -2   6  14   43.31   19.22
   2  -6 -14   41.79   14.04
   2  -6 -14   18.37   13.07
  -2   6  13   -4.78   17.33
   2  -6 -13   19.66   12.02
   2  -6 -13   26.41   12.34
  -2   6  12    7.73   15.62
   2  -6 -12   18.25   11.88
  -2   6  11   14.59   13.67
   2  -6 -11   13.70   10.72
   2   6 -11    2.94    8.69
  -2   6  10  152.71   15.47
   2  -6 -10  133.17   13.48
   2   6 -10  129.11   11.05
  -2   6   9   52.95   11.58
   2   6  -9   43.66    8.42
   2  -6  -9   43.86   10.70
  -2   6   8   43.57   10.34
   2   6  -8   42.28    7.44
   2  -6  -8   18.84    8.59
  -2   6   7   55.15    9.50
   2  -6  -7   45.07    8.48
   2   6  -7   46.69    7.41
  -2   6   6  786.92   36.31
   2   6  -6  774.28   35.74
   2  -6  -6  791.18   36.56
  -2   6   5   18.71    6.40
   2   6  -5   14.12    4.87
   2   6  -5   14.90    6.27
   2  -6  -5   11.26    6.67
   2  -6  -4 1105.02   49.07
   2   6  -4 1079.43   49.03
   2   6  -4 1143.63   48.30
  -2   6   4 1062.96   48.93
   2   6  -3   24.44    5.09
  -2   6   3   42.58    6.70
   2  -6  -3   33.40    6.50
  -2  -6   3   54.28    4.71
  -2  -6   3   45.39    7.71
   2  -6  -2   96.63    7.39
   2   6  -2   89.18    6.59
  -2  -6   2   90.77    6.11
  -2  -6   2   78.50    8.82
  -2   6   2   88.13    7.67
  -2   6   1    6.96    5.64
   2  -6  -1    7.81    4.87
   2  -6  -1    1.19    4.66
  -2  -6   1   12.95    6.26
   2  -6   0  768.25   32.79
  -2   6   0  746.40   33.20
   2  -6   0  700.98   32.81
   2  -6   0  767.02   32.51
  -2   6   0  806.02   33.88
   2  -6   0  658.81   32.86
  -2  -6   0  700.33   33.75
   2  -6   1   53.59    5.05
   2  -6   1   53.28    5.68
   2  -6   1   52.32    5.44
   2  -6   1   57.56    5.03
   2   6   1   36.16    6.61
  -2   6  -1   40.89    6.86
  -2  -6  -1   59.41    7.36
   2  -6   2 1179.15   50.86
   2  -6   2 1110.37   50.61
   2   6   2 1131.69   51.30
   2  -6   2 1148.18   50.74
  -2   6  -2 1220.87   51.41
  -2  -6  -2 1248.43   52.12
  -2   6  -3  236.85   13.31
  -2  -6  -3  251.09   14.29
   2  -6   3  266.35   12.73
   2  -6   3  220.33   11.90
   2   6   3  221.57   13.34
  -2   6  -3  241.45   12.94
  -2  -6  -3  254.44   14.43
  -2   6  -4  524.61   25.01
  -2  -6  -4  558.79   26.00
  -2  -6  -4  486.66   25.16
   2  -6   4  524.31   24.38
   2   6   4  508.25   25.01
  -2  -6  -4  533.20   26.03
  -2   6  -4  537.12   24.65
  -2   6  -5   57.16    8.14
  -2  -6  -5   73.65    9.50
   2  -6   5   55.28    7.36
  -2  -6  -5   61.04    8.36
   2   6   5   64.51    8.50
  -2  -6  -5   72.14    9.87
  -2  -6  -6   10.30    9.16
  -2   6  -6    1.77    7.83
  -2  -6  -6    7.54    7.61
   2   6   6   -4.61    7.87
  -2  -6  -6    2.23    9.31
  -2  -6  -7  123.17   12.73
  -2   6  -7  130.19   12.18
  -2  -6  -7  116.33   10.99
   2   6   7  148.44   11.62
  -2  -6  -7  155.37   12.95
  -2  -6  -8  133.54   14.53
   2   6   8  126.74   12.81
  -2  -6  -8  132.09   14.16
  -2   6  -8  139.81   13.01
  -2  -6  -9    0.74   11.34
   2   6   9  -13.91   11.22
  -2  -6  -9   10.78   12.38
  -2   6  -9    4.43   11.27
  -2  -6 -10   -4.70   12.91
   2   6  10    2.60   12.07
  -2  -6 -10   11.14   13.69
  -2   6 -10   23.57   12.37
  -2  -6 -11   -7.40   13.76
   2   6  11    5.85   13.98
  -2  -6 -11    5.21   14.70
  -2   6 -11    0.74   12.38
  -2  -6 -12   35.25   16.30
  -2   6 -12   30.58   14.15
  -2  -6 -12   50.09   14.50
  -2  -6 -13    1.95   16.57
  -2   6 -13    8.14   14.07
  -2  -6 -13    8.67   14.19
  -2  -6 -14   21.14   18.14
  -2   6 -14    8.37   14.77
  -2  -6 -14   17.49   14.30
  -2  -6 -15   16.39   18.37
  -2   7  16   49.52   21.84
   2  -7 -16   15.83   15.38
   2   7 -16    2.56   14.57
   2  -7 -16   16.84   14.55
  -2   7  15   18.49   19.45
   2  -7 -15   14.18   14.07
   2   7 -15   21.82   13.52
   2  -7 -15   -4.31   13.66
  -2   7  14    8.00   17.61
   2  -7 -14   25.29   12.64
   2  -7 -14    4.10   13.67
  -2   7  13   60.42   16.67
   2  -7 -13   52.25   12.94
   2  -7 -13   26.96   13.22
  -2   7  12   16.98   14.25
   2  -7 -12    3.60   11.99
  -2   7  11  216.79   18.58
   2  -7 -11  201.26   16.48
  -2   7  10   72.90   12.53
   2  -7 -10   53.28   11.31
   2   7 -10   56.11    9.18
  -2   7   9  290.99   18.16
   2  -7  -9  296.52   17.82
   2   7  -9  245.23   15.28
  -2   7   8   18.38    9.46
   2  -7  -8   20.83    9.19
   2   7  -8   17.95    7.01
  -2   7   7  654.91   33.32
   2  -7  -7  733.67   33.87
   2   7  -7  730.43   32.81
   2  -7  -6    5.56    7.78
   2   7  -6   16.40    6.41
  -2   7   6    5.54    7.50
  -2   7   5    1.11    6.61
   2   7  -5    2.79    5.07
   2   7  -5    7.89    6.09
   2  -7  -5    9.57    6.95
   2  -7  -4  129.67    9.34
   2   7  -4  147.40    9.47
   2   7  -4  116.97    8.42
  -2   7   4  114.61    9.53
  -2   7   3 1231.52   56.77
   2   7  -3 1148.88   56.40
   2  -7  -3 1320.84   56.66
  -2  -7   3 1347.08   55.84
  -2  -7   3 1404.99   57.67
  -2   7   2    1.90    6.04
   2  -7  -2   -1.13    5.00
  -2  -7   2    1.15    6.72
  -2   7   1  934.94   40.50
   2  -7  -1  885.33   40.19
  -2  -7   1  872.72   40.82
   2  -7  -1  906.69   39.96
  -2   7   0   11.51    5.70
   2  -7   0    2.92    4.38
   2  -7   0   15.62    4.91
   2  -7   0   11.33    3.57
   2  -7   1  838.54   37.54
   2  -7   1  865.97   37.11
  -2   7  -1  869.23   38.23
  -2  -7  -1  909.18   38.73
   2  -7   1  773.63   37.37
   2  -7   2   11.59    5.02
  -2  -7  -2   11.01    7.06
   2   7   2   10.31    5.95
  -2   7  -2   10.25    5.35
   2  -7   3   33.56    5.73
  -2  -7  -3   17.88    7.76
  -2  -7  -3   20.06    7.23
   2   7   3   10.04    6.36
  -2   7  -3   14.69    5.63
  -2  -7  -4   63.69    8.81
  -2   7  -4   45.20    7.13
   2  -7   4   44.75    6.83
  -2  -7  -4   59.23    8.70
  -2  -7  -4   57.54    8.20
   2   7   4   53.70    7.87
  -2  -7  -5  195.83   13.92
  -2   7  -5  199.89   13.04
  -2  -7  -5  195.96   13.38
   2  -7   5  221.85   12.46
   2   7   5  216.94   12.90
  -2  -7  -5  227.91   14.64
  -2  -7  -6    2.06    8.76
  -2   7  -6    4.76    7.91
   2  -7   6   -2.05    6.39
  -2  -7  -6    3.76    7.43
   2   7   6   -4.58    8.15
  -2  -7  -6    8.07    9.28
  -2  -7  -7  147.78   13.51
  -2   7  -7  142.30   12.51
  -2  -7  -7  127.81   11.55
   2   7   7  145.01   11.84
  -2  -7  -7  167.48   14.24
  -2  -7  -8   32.22   11.53
   2   7   8   17.94    9.62
  -2  -7  -8   10.89   11.44
  -2   7  -8   25.01   10.41
  -2  -7  -9   47.44   12.74
   2   7   9   43.63   10.81
  -2  -7  -9   37.86   12.52
  -2   7  -9   26.56   11.34
  -2  -7 -10   35.07   12.95
   2   7  10  -10.34   12.62
  -2  -7 -10  -10.25   13.43
  -2   7 -10   10.81   11.56
  -2  -7 -11   68.46   14.50
   2   7  11   51.56   14.86
  -2  -7 -11   43.02   15.58
  -2   7 -11   55.12   13.30
  -2  -7 -12   15.01   14.26
  -2  -7 -12    8.32   15.88
  -2   7 -12   19.09   13.46
  -2  -7 -13    3.60   14.72
  -2  -7 -13   33.06   17.54
  -2  -7 -14   11.79   14.66
  -2  -7 -14   30.21   18.05
  -2  -7 -15   -7.19   17.92
   2  -8 -16   17.13   14.71
  -2   8  16    4.59   20.42
   2  -8 -16   14.07   14.32
   2   8 -16   17.04   14.19
   2  -8 -15    4.38   14.17
  -2   8  15   10.54   18.75
   2  -8 -15   31.85   14.29
   2   8 -15    9.67   13.20
   2  -8 -14   -0.84   13.54
  -2   8  14   12.51   16.94
   2  -8 -14    6.34   13.01
   2  -8 -13  106.32   15.38
  -2   8  13  131.62   17.91
   2  -8 -12  107.00   14.36
  -2   8  12  112.50   16.09
   2  -8 -11    2.05   10.69
  -2   8  11    5.52   12.39
  -2   8  10   82.69   12.36
   2  -8 -10  108.33   12.72
  -2   8   9   -5.92    9.35
   2   8  -9    9.50    7.19
   2  -8  -9   12.36   10.21
  -2   8   8   55.53    9.77
   2   8  -8   68.32    7.91
   2  -8  -8   48.98   10.48
   2  -8  -7  187.49   14.13
   2   8  -7  211.28   12.47
  -2   8   7  204.08   13.72
   2   8  -6  432.94   21.95
   2  -8  -6  468.25   23.06
  -2   8   6  445.65   22.56
  -2   8   5  108.85    9.76
   2   8  -5  125.74    8.72
   2   8  -5  111.59    9.07
   2  -8  -5  115.79   10.04
   2  -8  -4  659.12   31.53
  -2   8   4  634.07   31.72
   2   8  -4  717.86   31.17
  -2  -8   4  732.56   32.85
  -2   8   3  191.39   12.29
  -2  -8   3  215.34   13.19
   2  -8  -3  211.11   11.88
  -2   8   2  191.74   11.85
  -2  -8   2  190.38   12.36
   2  -8  -2  203.55   11.30
  -2   8   1    5.32    6.30
   2  -8  -1    2.32    5.10
   2  -8  -1    8.09    5.01
  -2  -8   1    7.24    6.27
   2  -8   0  259.35   14.02
   2  -8   0  274.61   13.71
   2  -8   0  258.22   12.99
   2  -8   0  294.43   13.93
  -2  -8   0  274.56   14.91
   2  -8   1   16.09    4.57
   2  -8   1   17.47    5.38
  -2  -8  -1   16.23    6.75
  -2   8  -2  656.24   30.76
  -2  -8  -2  682.11   31.56
   2  -8   2  672.54   30.46
  -2  -8  -3  264.92   15.23
   2  -8   3  265.74   13.99
   2   8   3  254.83   14.33
  -2  -8  -3  262.09   15.50
   2  -8   4  169.73   10.60
  -2  -8  -4  171.84   12.48
  -2  -8  -4  152.76   11.36
   2   8   4  157.53   11.07
  -2   8  -4  158.30   10.72
  -2  -8  -4  196.03   12.33
  -2  -8  -5   20.09    8.54
  -2   8  -5   23.44    6.71
   2  -8   5   14.11    6.76
  -2  -8  -5   16.66    9.60
  -2  -8  -5   12.39    8.14
   2   8   5   11.49    7.76
  -2  -8  -6   24.14    9.28
  -2   8  -6   18.64    7.70
   2  -8   6   25.50    7.48
  -2  -8  -6   17.36    8.71
   2   8   6   24.78    8.56
  -2  -8  -6   14.31    9.93
  -2  -8  -7   13.05    9.48
  -2   8  -7   10.14    8.59
  -2  -8  -7    3.59    8.46
   2   8   7   17.10    8.68
  -2  -8  -7   28.90   10.58
  -2  -8  -8   48.23   11.64
  -2   8  -8   45.09   10.16
  -2  -8  -8   35.91    9.50
   2   8   8   54.90   10.46
  -2  -8  -8   31.22   11.99
  -2  -8  -9   18.26   13.26
   2   8   9   26.98   11.38
  -2   8  -9   17.43   10.88
  -2  -8  -9   20.53   12.40
  -2  -8 -10  110.88   15.58
   2   8  10   87.84   14.33
  -2  -8 -10  111.77   15.76
  -2   8 -10  119.91   13.81
  -2  -8 -11   16.86   14.32
   2   8  11    9.46   14.40
  -2  -8 -11   18.74   14.79
  -2  -8 -12   36.63   15.48
  -2  -8 -12   52.19   16.48
  -2  -8 -13   12.12   15.57
  -2  -8 -13   18.34   15.81
  -2  -8 -14   38.48   16.04
  -2  -8 -14   26.05   17.74
  -2  -8 -15   13.09   15.69
   2  -9 -16   27.48   15.27
  -2   9  16   15.33   18.93
   2  -9 -16   27.23   14.97
   2   9 -16    9.33   14.10
   2  -9 -15   54.42   16.07
  -2   9  15   75.17   19.08
   2  -9 -15   38.73   14.74
   2   9 -15   40.21   14.42
   2  -9 -14   43.63   14.47
  -2   9  14   30.34   16.78
   2  -9 -14   -3.15   12.97
   2  -9 -13   12.92   13.41
  -2   9  13   24.79   15.26
   2  -9 -13   31.32   12.62
   2  -9 -12    6.06   11.80
  -2   9  12   21.18   13.28
   2  -9 -12    8.21   11.05
   2  -9 -11    8.42   12.29
  -2   9  11   23.59   12.24
   2  -9 -10   38.88   11.46
  -2   9  10   29.86   11.06
  -2   9   9   61.46   10.55
   2  -9  -9   80.69   11.73
   2   9  -8  146.12   10.71
  -2   9   8  142.50   12.62
   2  -9  -8  175.92   12.87
   2  -9  -7  263.14   15.27
   2   9  -7  239.37   13.69
  -2   9   6   79.58    9.49
   2   9  -6   82.51    7.55
   2  -9  -6   86.21    9.49
   2   9  -6   78.96    8.11
   2   9  -5  303.80   15.24
   2  -9  -5  285.99   15.83
   2   9  -5  278.52   15.27
  -2   9   5  266.30   15.98
   2  -9  -4  185.46   11.81
  -2   9   4  167.93   12.03
   2   9  -4  182.80   11.12
  -2  -9   4  200.99   12.93
   2  -9  -3  598.95   27.22
   2   9  -3  625.87   27.17
  -2  -9   3  568.46   28.18
  -2   9   3  524.14   27.55
  -2   9   2   13.95    6.85
   2  -9  -2   29.69    5.65
  -2  -9   2   25.57    7.17
   2  -9  -1 1804.91   82.92
  -2   9   1 1990.58   83.75
   2  -9  -1 2085.31   83.43
  -2  -9   1 1845.76   83.70
   2  -9   0   67.19    6.50
   2  -9   0   55.99    5.86
  -2  -9   0   45.83    7.61
   2  -9   1   14.00    5.67
  -2  -9  -1   16.61    6.74
   2  -9   1    9.69    4.53
   2  -9   2    9.67    6.11
  -2  -9  -2   15.93    6.94
  -2  -9  -3   59.92    8.41
   2  -9   3   66.54    7.40
  -2  -9  -3   64.81    9.24
  -2  -9  -4   36.59    8.54
  -2   9  -4   30.73    6.52
   2  -9   4   38.51    6.92
  -2  -9  -4   30.42    9.10
  -2  -9  -4   31.64    8.44
   2   9   4   30.14    7.41
  -2  -9  -5  626.09   30.32
  -2   9  -5  648.24   29.42
  -2  -9  -5  636.93   30.56
   2  -9   5  643.51   29.47
   2   9   5  561.46   29.56
  -2  -9  -5  625.15   31.07
  -2   9  -6   97.97   10.04
  -2  -9  -6  110.00   11.32
   2  -9   6  103.82    9.80
  -2  -9  -6  111.08   11.42
   2   9   6   87.93   10.20
  -2  -9  -6  109.54   11.63
  -2  -9  -7  203.50   14.72
   2   9   7  199.84   14.57
  -2  -9  -7  208.53   15.54
  -2   9  -7  216.78   14.34
  -2  -9  -7  234.14   16.40
  -2  -9  -8   -5.02   10.94
  -2  -9  -8   -5.04    9.04
   2   9   8    3.06    9.64
  -2  -9  -8   12.76   11.65
  -2  -9  -9   18.07   13.67
   2   9   9   13.17   10.86
  -2  -9  -9    5.60   11.77
  -2  -9 -10   -7.89   13.57
   2   9  10   18.02   12.29
  -2  -9 -10   19.32   13.25
  -2  -9 -11   11.95   14.49
   2   9  11   20.92   14.02
  -2  -9 -11   -2.53   14.12
  -2  -9 -12   16.12   14.97
  -2  -9 -12    5.44   15.59
  -2  -9 -13   23.14   15.69
  -2  -9 -13   60.42   17.53
  -2  -9 -14   28.13   16.70
  -2  -9 -14   54.85   18.60
  -2  -9 -15    1.93   16.19
   2 -10 -16    0.93   15.11
   2 -10 -16   19.22   14.74
   2  10 -16   27.82   14.84
  -2  10  16   19.23   19.07
   2 -10 -15   -9.95   14.02
   2 -10 -15    8.41   13.81
   2  10 -15   10.40   13.20
  -2  10  15   13.64   17.43
   2 -10 -14    6.12   13.46
   2 -10 -14    7.13   12.80
  -2  10  14   39.58   16.63
   2 -10 -13   33.10   14.69
   2 -10 -13   25.38   12.70
  -2  10  13   30.05   14.61
   2 -10 -12   81.91   14.43
   2 -10 -12   95.30   13.10
  -2  10  12  110.11   14.78
   2 -10 -11    2.87   11.40
  -2  10  11   21.74   11.66
   2 -10 -10   61.21   11.82
  -2  10  10   54.40   11.57
  -2  10   9   15.99    9.62
   2 -10  -9   34.25   10.91
  -2  10   8    1.98    8.66
   2 -10  -8    2.82    9.62
   2  10  -7  156.79   10.31
  -2  10   7  135.38   11.92
   2 -10  -7  131.96   12.10
   2  10  -6  617.98   26.76
   2  10  -6  547.88   26.66
   2 -10  -6  586.12   27.94
  -2  10   6  513.61   27.65
  -2  10   5   23.45    7.90
   2  10  -5   12.09    6.55
   2  10  -5   24.93    6.46
   2 -10  -5   22.73    7.66
   2 -10  -4  512.15   24.51
   2  10  -4  516.91   24.31
  -2 -10   4  526.08   25.47
  -2  10   4  477.45   24.75
   2 -10  -3   29.93    6.39
   2  10  -3   37.91    6.48
  -2 -10   3   27.59    7.72
  -2  10   3   31.91    7.85
  -2  10   2   59.12    8.30
   2 -10  -2   75.68    6.92
  -2 -10   2   65.21    8.12
   2 -10  -1  141.76    9.33
  -2 -10   1  135.33   10.58
   2 -10   0    7.80    5.70
   2 -10   0    5.73    4.69
  -2 -10   0    1.94    6.47
   2 -10   1    4.72    4.52
   2 -10   1   16.44    6.05
  -2 -10  -1   -2.03    7.00
  -2 -10  -2 1111.58   50.14
   2 -10   2 1100.24   49.29
  -2 -10  -2 1124.45   50.18
  -2 -10  -3   15.88    7.64
   2 -10   3   11.81    6.66
  -2 -10  -3   10.28    7.67
   2 -10   4  165.17   11.55
  -2 -10  -4  185.71   13.18
  -2 -10  -4  158.33   13.05
  -2 -10  -4  179.22   12.49
  -2 -10  -5   15.48    8.20
   2 -10   5   11.72    7.64
  -2 -10  -5   17.15    9.70
  -2 -10  -5   22.24    9.04
   2  10   5    8.72    7.95
  -2 -10  -6   22.94    9.26
   2 -10   6    2.44    7.92
  -2 -10  -6   25.23   10.53
  -2 -10  -6   29.94    9.07
   2  10   6   20.79    8.37
  -2 -10  -7   -0.56    9.56
   2 -10   7   17.52    8.65
  -2 -10  -7    4.62    9.74
   2  10   7    5.49    9.00
  -2 -10  -7   -2.80   10.58
  -2 -10  -8   18.61   11.08
  -2 -10  -8   16.67   10.38
   2  10   8   22.92    9.70
  -2 -10  -8   18.58   12.16
  -2 -10  -9   -5.93   14.07
   2  10   9   15.31   10.53
  -2 -10  -9   13.80   12.09
  -2 -10 -10  176.43   17.93
   2  10  10  171.61   15.77
  -2 -10 -10  156.31   17.24
  -2 -10 -11   26.62   15.49
   2  10  11    3.58   13.78
  -2 -10 -11    5.83   14.34
  -2 -10 -12   -4.48   15.71
  -2 -10 -12   11.75   15.44
  -2 -10 -13    9.50   16.99
  -2 -10 -13   -3.98   15.55
  -2 -10 -14   11.87   17.31
  -2 -10 -14   -1.00   16.34
  -2  11  16   21.95   18.75
   2 -11 -15    5.51   14.64
  -2  11  15   15.21   17.29
   2  11 -15   13.53   13.80
   2 -11 -14  -15.95   14.13
  -2  11  14   13.74   15.24
   2 -11 -13    8.46   13.68
   2 -11 -13   23.13   12.61
  -2  11  13   30.90   13.95
   2 -11 -12   16.55   12.95
  -2  11  12   17.40   12.43
   2 -11 -12    6.95   11.65
   2 -11 -11   -4.44   12.35
  -2  11  11   21.04   11.49
   2 -11 -11    0.63   10.18
   2 -11 -10   10.89   10.88
  -2  11  10   10.53   10.65
   2 -11  -9  506.99   26.54
  -2  11   9  468.56   25.55
  -2  11   8  143.91   12.84
   2 -11  -8  173.70   13.63
   2 -11  -7  406.82   20.81
   2  11  -7  372.92   18.79
   2  11  -6  224.20   13.03
   2  11  -6  212.32   12.58
   2 -11  -6  234.37   14.76
  -2  11   6  213.24   14.37
   2  11  -5   11.15    6.71
   2  11  -5    4.14    5.96
   2 -11  -5    8.89    7.73
  -2  11   5    1.68    7.61
   2 -11  -4   29.87    7.44
  -2  11   4   49.37    8.48
   2  11  -4   51.70    7.66
  -2 -11   4   58.54    8.63
   2 -11  -3  142.94   10.44
   2  11  -3  180.33   10.83
  -2 -11   3  178.36   11.68
  -2  11   3  148.58   11.47
  -2  11   2   55.71    8.42
   2 -11  -2   52.84    6.43
  -2 -11   2   40.60    7.75
   2 -11  -1 1318.29   59.73
  -2  11   1 1460.88   60.99
  -2 -11   1 1369.45   60.59
   2 -11   0   21.01    6.54
  -2 -11   0   12.30    6.83
   2 -11   0   15.64    4.99
   2 -11   1  317.68   16.77
  -2 -11  -1  341.02   17.77
  -2 -11  -2   72.42    8.72
   2 -11   2   77.30    7.79
  -2 -11  -2   77.84    9.66
  -2 -11  -3   13.31    7.78
   2 -11   3   21.68    6.74
  -2 -11  -3   16.37    8.44
   2 -11   4  164.66   11.31
  -2 -11  -4  169.94   12.99
  -2 -11  -4  137.63   11.93
  -2 -11  -4  151.72   11.72
  -2 -11  -5  282.76   17.30
   2 -11   5  261.46   15.90
  -2 -11  -5  274.49   16.66
  -2 -11  -5  280.09   17.68
   2 -11   6    8.99    8.29
  -2 -11  -6   18.81   10.40
  -2 -11  -6   12.91   10.17
  -2 -11  -6   12.72    9.26
  -2 -11  -7  272.89   16.86
   2 -11   7  239.09   15.87
  -2 -11  -7  236.33   16.89
  -2 -11  -7  259.58   18.28
  -2 -11  -8    4.29   10.38
  -2 -11  -8   15.10   10.61
   2  11   8   19.02   10.34
  -2 -11  -8    0.80   11.83
  -2 -11  -9    7.47   11.37
  -2 -11  -9   17.32   11.13
   2  11   9    5.70   10.93
  -2 -11  -9   19.17   14.39
  -2 -11 -10   13.97   15.60
   2  11  10   10.19   12.44
  -2 -11 -10   12.76   12.65
  -2 -11 -11   13.70   15.92
  -2 -11 -11   16.42   14.63
  -2 -11 -12  -13.11   15.99
  -2 -11 -12    6.20   15.04
  -2 -11 -13   13.33   16.43
  -2 -11 -13   -3.76   16.73
  -2 -11 -14    6.17   16.13
  -2 -11 -14   17.66   17.83
  -2  12  16   53.27   20.03
   2 -12 -15   10.23   14.74
  -2  12  15   30.39   17.24
   2 -12 -14    1.80   13.94
  -2  12  14   38.60   16.36
   2 -12 -13   13.79   13.67
  -2  12  13    9.28   13.77
   2 -12 -12   12.08   12.75
  -2  12  12    4.89   12.47
   2 -12 -11    9.04   11.84
  -2  12  11   -0.64   11.07
   2 -12 -10   14.63   10.94
  -2  12  10   15.94   10.74
   2 -12  -9   13.47   10.54
  -2  12   9   28.44   10.29
  -2  12   8    8.17    9.24
   2 -12  -8    8.80    9.86
  -2  12   7   34.84    9.49
   2 -12  -7   45.79    9.75
   2  12  -6  232.97   13.46
   2  12  -6  228.67   12.84
   2 -12  -6  214.96   14.45
  -2  12   6  188.31   14.26
  -2  12   5   35.20    8.68
   2  12  -5   49.74    7.83
   2  12  -5   53.62    6.87
   2 -12  -5   33.95    8.54
   2 -12  -4  609.66   28.98
   2  12  -4  609.65   28.93
  -2 -12   4  652.83   29.69
  -2  12   4  571.82   29.44
   2 -12  -3   77.08    7.97
  -2  12   3   76.75    9.74
   2  12  -3   78.43    8.70
  -2 -12   3   88.09    9.13
  -2  12   2  193.93   12.38
   2 -12  -2  165.77   10.64
   2  12  -2  169.19   11.75
  -2 -12   2  178.81   11.99
   2 -12  -1   23.53    6.52
   2 -12  -1   21.39    5.47
   2 -12   0  442.92   21.82
  -2 -12   0  440.77   22.34
   2 -12   1  144.89   10.09
  -2 -12  -1  124.38   10.96
   2 -12   2  564.58   26.94
  -2 -12  -2  517.73   27.60
  -2 -12  -2  607.05   27.87
  -2 -12  -3    0.52    8.84
   2 -12   3    8.91    7.06
  -2 -12  -3    3.47    8.69
  -2 -12  -4  466.63   25.43
   2 -12   4  494.64   23.90
  -2 -12  -4  475.91   24.31
  -2 -12  -4  477.02   25.12
   2 -12   5  115.88   10.76
  -2 -12  -5   94.26   11.96
  -2 -12  -5   89.35   11.87
  -2 -12  -5  100.03   10.88
   2 -12   6   19.71    8.63
  -2 -12  -6   19.41   11.32
  -2 -12  -6    4.97   10.24
  -2 -12  -6   30.39    9.29
   2 -12   7   10.46    9.15
  -2 -12  -7    8.11   12.07
  -2 -12  -7    2.60   10.31
  -2 -12  -7    1.65    9.46
   2 -12   8   83.15   11.33
  -2 -12  -8  100.29   15.37
  -2 -12  -8   68.13   12.03
  -2 -12  -8   76.78   12.32
  -2 -12  -9   -4.47   14.35
  -2 -12  -9    8.69   11.68
  -2 -12  -9   18.96   11.44
  -2 -12 -10   10.50   14.97
  -2 -12 -10   18.44   13.20
  -2 -12 -11   14.05   16.08
  -2 -12 -11   36.30   13.82
  -2 -12 -12    4.15   17.24
  -2 -12 -12   22.68   15.60
  -2 -12 -13   -1.05   16.91
  -2 -12 -13   38.01   16.83
  -2 -12 -14    4.22   17.38
  -2 -12 -14    8.73   17.03
   2 -13 -15   16.04   15.29
  -2  13  15   50.80   17.05
   2 -13 -14  -12.73   13.85
  -2  13  14   19.57   15.29
   2 -13 -13    4.37   14.44
  -2  13  13   38.52   14.36
   2 -13 -12   -2.48   13.36
  -2  13  12    0.70   11.96
   2 -13 -11   82.08   13.82
  -2  13  11  102.72   13.85
   2 -13 -10   46.60   12.25
  -2  13  10   78.04   12.32
   2 -13  -9    1.31   10.27
  -2  13   9    6.62    9.74
   2 -13  -8   30.72    9.99
  -2  13   8   -6.78    9.21
   2 -13  -7   28.01    9.81
  -2  13   7   21.43    9.67
   2  13  -6   70.59    8.91
   2 -13  -6   63.82    9.67
  -2  13   6   57.88    9.68
   2  13  -5    3.15    7.71
   2  13  -5    6.03    6.20
   2 -13  -5   -4.48    7.87
  -2  13   5   -1.39    8.44
   2 -13  -4    2.82    7.23
  -2  13   4    6.77    8.20
   2  13  -4    7.18    7.57
  -2 -13   4    2.65    7.78
   2 -13  -3  383.96   19.50
   2  13  -3  387.75   19.77
  -2 -13   3  392.09   20.26
  -2  13   3  382.38   20.62
   2 -13  -2   40.23    6.70
  -2  13   2   58.19    9.09
  -2 -13   2   42.54    7.89
   2  13  -2   41.89    7.95
   2 -13  -1  247.24   14.87
  -2 -13   1  270.77   14.86
   2 -13   0  207.34   12.74
  -2 -13   0  208.68   13.42
  -2 -13  -1  532.12   27.46
   2 -13   1  564.39   26.87
  -2 -13  -1  589.62   27.57
  -2 -13  -2   84.66   10.39
   2 -13   2   82.22    9.18
  -2 -13  -2   80.56    9.72
   2 -13   3  236.02   14.54
  -2 -13  -3  234.31   15.52
  -2 -13  -3  223.17   15.53
  -2 -13  -4    1.17   10.09
   2 -13   4    7.51    8.01
  -2 -13  -4    9.51    9.77
   2 -13   5  136.54   11.62
  -2 -13  -5  136.93   13.85
  -2 -13  -5  140.77   13.65
  -2 -13  -5  121.76   11.55
   2 -13   6    1.41    8.75
  -2 -13  -6   13.01   11.67
  -2 -13  -6   26.87   10.66
  -2 -13  -6    4.53    8.85
   2 -13   7  113.63   11.65
  -2 -13  -7  102.41   14.06
  -2 -13  -7   83.42   13.31
  -2 -13  -7   96.99   11.94
   2 -13   8   43.89   10.36
  -2 -13  -8   34.98   13.45
  -2 -13  -8   61.77   11.70
  -2 -13  -8   33.08   11.41
  -2 -13  -9   59.28   15.72
  -2 -13  -9   46.04   12.35
  -2 -13  -9   70.35   12.94
  -2 -13 -10    6.84   15.18
  -2 -13 -10    0.72   12.56
  -2 -13 -11    3.08   16.84
  -2 -13 -11   45.13   14.65
  -2 -13 -12  -20.13   16.68
  -2 -13 -12   15.43   15.20
  -2 -13 -13    1.08   17.20
  -2 -13 -13   15.51   16.38
  -2 -13 -14   14.01   17.76
  -2 -13 -14    8.62   16.39
   2 -14 -15   12.44   15.67
  -2  14  15   33.22   16.66
   2 -14 -14   -0.92   15.08
  -2  14  14   30.13   15.24
   2 -14 -13   -9.74   14.46
  -2  14  13  -16.73   14.25
   2 -14 -12   -0.84   13.50
  -2  14  12   -1.39   11.98
   2 -14 -11   -2.37   12.96
  -2  14  11    6.39   11.64
   2 -14 -10   35.73   12.20
  -2  14  10   40.49   11.93
   2 -14  -9   13.58   11.07
  -2  14   9    7.30   10.47
   2 -14  -8   17.34   10.52
  -2  14   8   24.61    9.98
   2 -14  -7   15.22    9.75
  -2  14   7   11.60    9.58
   2  14  -6  307.68   16.76
   2 -14  -6  295.14   17.31
  -2  14   6  254.08   17.28
  -2  14   5  146.34   12.48
   2  14  -5  150.56   11.50
   2 -14  -5  150.01   11.78
   2 -14  -4  333.36   19.04
   2  14  -4  375.14   19.38
  -2 -14   4  401.44   19.65
  -2  14   4  334.12   19.98
   2 -14  -3   19.28    7.08
  -2  14   3   12.11    8.88
  -2 -14   3   16.16    7.35
   2  14  -3   20.34    7.64
  -2  14   2  659.65   30.65
  -2 -14   2  616.63   29.80
   2  14  -2  608.89   29.68
   2 -14  -1   28.00    8.03
  -2 -14   1   24.17    7.42
   2  14  -1   25.17    7.82
   2 -14   0  522.94   25.71
  -2 -14   0  536.38   26.13
  -2 -14  -1    4.96    8.31
   2 -14   1   10.74    7.91
  -2 -14  -1    8.99    7.76
   2 -14   2  304.20   16.94
  -2 -14  -2  287.96   17.73
  -2 -14  -2  296.09   17.40
  -2 -14  -3   87.23   10.76
   2 -14   3  116.35   10.42
  -2 -14  -3   90.03   11.10
   2 -14   4  468.74   23.55
  -2 -14  -4  452.80   25.23
  -2 -14  -4  452.84   24.71
   2 -14   5    1.39    8.65
  -2 -14  -5    7.60   10.24
  -2 -14  -5   -9.13    9.68
  -2 -14  -5   15.20    8.60
   2 -14   6    1.96    9.13
  -2 -14  -6    8.39   11.11
  -2 -14  -6   13.83   10.87
  -2 -14  -6    3.01    8.59
   2 -14   7   15.56    9.62
  -2 -14  -7   22.25   12.77
  -2 -14  -7   17.34   11.16
  -2 -14  -7   30.82    9.96
   2 -14   8  140.86   13.88
  -2 -14  -8  141.94   17.29
  -2 -14  -8  134.64   13.51
  -2 -14  -8  162.29   16.32
  -2 -14  -9   33.21   15.48
  -2 -14  -9   22.12   11.46
  -2 -14  -9   -9.87   12.71
  -2 -14 -10    9.94   15.61
  -2 -14 -10   -4.98   12.15
  -2 -14 -10   17.54   12.81
  -2 -14 -11   -8.36   16.20
  -2 -14 -11    7.77   13.71
  -2 -14 -12   17.28   17.99
  -2 -14 -12   13.45   14.54
  -2 -14 -13   -2.19   17.77
  -2 -14 -13   21.51   15.66
  -2 -14 -14   15.08   17.03
  -2  15  15  -25.35   15.84
   2 -15 -14  -13.97   15.42
  -2  15  14   11.54   15.44
   2 -15 -13   23.20   14.04
  -2  15  13   28.58   13.69
   2 -15 -12   12.78   13.95
  -2  15  12   -3.46   12.55
   2 -15 -11   39.40   13.55
  -2  15  11   14.80   12.10
   2 -15 -10   17.18   11.98
  -2  15  10   15.68   10.81
   2 -15  -9  102.42   13.49
  -2  15   9   75.39   11.88
   2 -15  -8   47.46   10.88
  -2  15   8   15.08    9.67
   2  15  -7  141.53   11.34
   2 -15  -7  110.24   12.30
  -2  15   7  116.90   12.24
   2  15  -6   32.96    8.67
   2 -15  -6   54.39    9.79
  -2  15   6   23.59   10.03
   2  15  -5    7.89    8.29
   2 -15  -5   22.99    8.59
  -2  15   5   13.01    9.23
   2  15  -4   55.74    9.85
   2 -15  -4   61.22    8.48
  -2  15   4   60.81   10.35
  -2  15   3  267.47   17.11
  -2 -15   3  289.43   15.96
   2  15  -3  271.12   16.29
   2 -15  -2   36.66    8.31
  -2 -15   2   22.25    7.54
   2  15  -2   32.55    8.53
   2 -15  -1  685.40   32.07
  -2 -15   1  678.94   32.10
   2  15  -1  678.11   32.15
   2 -15   0    4.38    8.12
  -2 -15   0   18.37    7.93
  -2 -15  -1  482.47   25.50
   2 -15   1  459.29   24.49
  -2 -15  -1  538.32   25.02
  -2 -15  -2    8.83    9.38
   2 -15   2    9.37    8.39
  -2 -15  -2    8.50    8.63
  -2 -15  -3    7.81    9.99
   2 -15   3   11.48    8.63
  -2 -15  -3   -0.54    8.99
  -2 -15  -4    1.92   10.38
   2 -15   4    6.95    9.30
  -2 -15  -4   11.69    9.98
   2 -15   5  124.22   12.00
  -2 -15  -5  103.78   13.22
  -2 -15  -5  124.05   14.13
  -2 -15  -5  107.18   11.26
   2 -15   6   18.42   10.01
  -2 -15  -6   37.00   12.08
  -2 -15  -6   21.84   12.06
  -2 -15  -6   22.15    9.37
   2 -15   7  191.05   14.67
  -2 -15  -7  190.93   16.74
  -2 -15  -7  176.68   17.22
  -2 -15  -7  171.15   14.33
   2 -15   8   23.29   10.99
  -2 -15  -8    1.57   12.78
  -2 -15  -8    7.57   10.54
  -2 -15  -8   -9.43   13.42
  -2 -15  -9    8.01   13.51
  -2 -15  -9   12.14   11.47
  -2 -15  -9    6.55   14.53
  -2 -15 -10   26.54   14.00
  -2 -15 -10   28.10   12.87
  -2 -15 -10   39.32   17.32
  -2 -15 -11   10.67   13.12
  -2 -15 -11    1.06   17.65
  -2 -15 -12   -0.82   14.11
  -2 -15 -12  -19.78   17.52
  -2 -15 -13   12.32   15.35
  -2 -15 -13   22.35   17.98
  -2  16  14   40.86   14.51
   2 -16 -14    5.65   15.15
  -2  16  13   -3.75   13.87
   2 -16 -13  -21.63   15.18
  -2  16  12   44.39   13.54
   2 -16 -12   26.66   14.88
  -2  16  11    9.09   11.74
   2 -16 -11   14.71   13.21
  -2  16  10    6.72   11.35
   2 -16 -10   -0.77   12.22
  -2  16   9    9.19   10.39
   2 -16  -9    0.71   11.12
  -2  16   8   -1.12    9.91
   2 -16  -8   -1.96   10.30
   2 -16  -7   44.28   10.57
  -2  16   7   27.72   10.44
   2  16  -7   29.46    9.24
   2 -16  -6  130.73   11.86
  -2  16   6   97.88   12.11
   2  16  -6  127.94   11.52
   2 -16  -5   95.80   10.79
   2  16  -5  131.59   11.34
  -2  16   5  116.45   12.18
   2  16  -4  630.55   29.04
  -2  16   4  539.43   29.13
   2  16  -3    8.17    8.55
  -2  16   3   -1.00    9.15
   2 -16  -2   19.07    8.83
  -2 -16   2   20.39    7.35
   2  16  -2   31.62    8.48
   2 -16  -1   15.45    8.34
  -2 -16   1   11.53    7.33
   2  16  -1   25.70    8.90
   2 -16   0   33.19    8.35
   2  16   0   25.45    8.19
  -2 -16   0   15.65    7.78
  -2 -16  -1   10.21    8.97
   2 -16   1    2.16    8.72
  -2 -16  -1    9.46    8.48
  -2 -16  -2  696.96   36.73
   2 -16   2  776.56   35.97
  -2 -16  -2  789.28   36.24
  -2 -16  -3  140.06   13.90
   2 -16   3  123.57   12.18
  -2 -16  -3  162.00   12.89
   2 -16   4  254.40   15.90
  -2 -16  -4  214.06   17.59
  -2 -16  -4  248.79   16.71
  -2 -16  -5   56.76   11.97
   2 -16   5   60.72   10.65
  -2 -16  -5   66.05   12.21
   2 -16   6   -2.14   10.27
  -2 -16  -6    0.72   12.29
  -2 -16  -6    9.94   12.49
  -2 -16  -6    0.50    8.79
   2 -16   7   41.51   11.48
  -2 -16  -7    6.33   12.41
  -2 -16  -7   18.41   13.80
  -2 -16  -7   10.68    9.62
   2 -16   8   -1.20   11.48
  -2 -16  -8   26.87   13.61
  -2 -16  -8   18.15   13.42
  -2 -16  -8    1.16    9.82
   2 -16   9   27.19   12.13
  -2 -16  -9   15.16   14.42
  -2 -16  -9   25.81   11.27
  -2 -16  -9   27.41   14.82
  -2 -16 -10   59.41   14.24
  -2 -16 -10   53.74   13.40
  -2 -16 -11   -5.26   13.33
  -2 -16 -11   21.48   18.22
  -2 -16 -12   -8.90   17.57
  -2 -16 -13   24.90   18.26
  -2  17  14    8.12   14.48
   2 -17 -14   24.73   15.01
  -2  17  13  -17.19   13.11
   2 -17 -13    3.64   13.85
  -2  17  12   24.34   12.62
   2 -17 -12   -9.55   14.23
  -2  17  11   27.70   11.99
   2 -17 -11   -2.48   13.75
  -2  17  10    4.91   11.18
   2 -17 -10  -17.97   12.78
  -2  17   9  107.77   12.98
   2 -17  -9  107.45   13.93
  -2  17   8   46.05   10.98
   2 -17  -8   48.80   11.73
   2 -17  -7  107.50   12.44
  -2  17   7   94.52   12.62
   2  17  -7  116.42   11.72
   2 -17  -6    7.96    9.35
   2  17  -6    0.98    8.91
  -2  17   6   10.99   10.24
   2  17  -5    2.42    8.71
  -2  17   5   18.44   10.21
   2  17  -4   10.56    9.23
  -2  17   4   28.07   10.15
   2 -17  -3  123.09   12.98
   2  17  -3  150.13   12.34
   2 -17  -2   10.97    8.67
   2  17  -2   -2.29    8.72
   2 -17  -1  547.33   26.78
  -2 -17   1  530.44   26.22
   2  17  -1  524.63   26.85
   2 -17   0   12.38    8.67
   2  17   0    9.30    8.51
  -2 -17   0   10.97    7.88
  -2 -17  -1   96.77   11.54
   2 -17   1   94.65   10.81
  -2 -17  -1  101.14   10.47
  -2 -17  -2   13.88    9.68
   2 -17   2   15.08    8.60
  -2 -17  -2   24.49    9.41
  -2 -17  -3    7.21   10.65
   2 -17   3   12.26    9.77
  -2 -17  -3    2.80    9.60
  -2 -17  -4   24.54   11.70
   2 -17   4   27.08    9.94
  -2 -17  -4   24.92   10.75
   2 -17   5  288.68   18.87
  -2 -17  -5  324.46   20.80
  -2 -17  -5  337.42   20.36
  -2 -17  -6    4.80   13.12
   2 -17   6   -6.12   10.39
  -2 -17  -6    1.46   12.15
  -2 -17  -7   43.57   14.25
   2 -17   7   60.00   11.17
  -2 -17  -7   47.96   12.84
  -2 -17  -8    6.92   13.54
   2 -17   8    6.18   11.89
  -2 -17  -8  -10.48   13.93
  -2 -17  -9   -6.17   14.32
   2 -17   9    8.60   11.76
  -2 -17  -9  -11.39   14.36
  -2 -17 -10   17.35   16.94
  -2 -17 -10   -7.11   13.65
  -2 -17 -11    3.23   17.41
  -2 -17 -12   39.26   17.74
   2 -18 -14   13.31   15.89
  -2  18  13   15.45   13.61
   2 -18 -13    8.27   14.88
  -2  18  12   19.28   12.84
   2 -18 -12   14.89   14.24
  -2  18  11   27.47   12.49
   2 -18 -11  -12.51   13.75
  -2  18  10   18.23   11.50
   2 -18 -10    6.33   12.93
  -2  18   9    3.65   11.01
   2 -18  -9   15.63   12.51
  -2  18   8    8.33   11.01
   2 -18  -8    7.58   11.59
   2 -18  -7   43.66   11.33
   2  18  -7   30.61   10.05
  -2  18   7   28.94   11.38
   2  18  -6   90.11   11.51
  -2  18   6   78.32   11.96
   2  18  -5   22.87    9.27
  -2  18   5   16.19   10.40
   2  18  -4  266.98   17.35
  -2  18   4  296.50   18.06
   2 -18  -3   75.14   11.60
   2  18  -3   58.00   10.16
   2 -18  -2   39.37   10.19
   2  18  -2   25.13    9.62
   2 -18  -1   14.19    8.68
   2  18  -1    5.69    8.55
   2 -18   0   10.34    8.93
   2  18   0   11.11    8.80
  -2 -18   0   -5.60    8.18
   2  18   1   83.90   10.97
  -2 -18  -1   66.89   10.80
   2 -18   1   62.66   10.20
  -2 -18  -1   75.25   10.26
  -2 -18  -2  127.45   13.60
   2 -18   2  158.63   13.32
  -2 -18  -2  125.05   12.29
  -2 -18  -3   72.68   11.68
   2 -18   3   71.95   11.46
  -2 -18  -3   57.15   11.23
  -2 -18  -4   83.06   12.85
   2 -18   4   63.10   11.65
  -2 -18  -4   58.22   11.93
  -2 -18  -5   46.19   12.88
   2 -18   5   23.97   10.71
  -2 -18  -5   33.19   11.52
  -2 -18  -6   -0.83   13.76
   2 -18   6   -9.85   10.79
  -2 -18  -6   14.09   12.37
  -2 -18  -7   -8.74   13.98
   2 -18   7   18.13   11.33
  -2 -18  -7   12.15   12.64
  -2 -18  -8   30.67   15.17
   2 -18   8   44.33   12.40
  -2 -18  -8   40.41   14.04
  -2 -18  -9   28.54   15.56
   2 -18   9    8.87   12.28
  -2 -18  -9   15.26   14.79
  -2 -18 -10   38.83   17.62
  -2 -18 -10   25.87   15.52
  -2 -18 -11    6.49   17.94
  -2 -18 -11   -3.65   15.16
  -2 -18 -12  -12.34   17.53
  -2  19  13   12.63   13.29
   2 -19 -13   20.27   15.06
  -2  19  12   27.34   12.77
   2 -19 -12   13.31   14.42
  -2  19  11    6.69   12.16
   2 -19 -11   -1.68   13.81
  -2  19  10   15.45   11.79
   2 -19 -10    4.79   12.65
  -2  19   9   43.75   12.13
   2 -19  -9   17.37   12.95
  -2  19   8    6.08   10.90
   2 -19  -8   10.61   11.80
  -2  19   7   41.93   12.03
   2  19  -7   84.76   11.71
  -2  19   6   49.98   11.50
   2  19  -6   66.28   10.86
  -2  19   5   10.92   10.32
   2  19  -5    0.53    9.26
   2  19  -4   20.83    9.55
   2 -19  -4    6.09   12.71
   2  19  -3   56.06   10.71
   2 -19  -3   84.35   12.33
   2  19  -2    7.72    9.55
   2 -19  -2   20.23   10.32
   2  19  -1  348.87   20.30
   2 -19  -1  352.01   19.86
   2  19   0   75.26   10.98
   2 -19   0   62.55   10.82
  -2 -19  -1   33.14   10.51
   2  19   1   33.47   10.31
   2 -19   1   28.72    9.63
  -2 -19  -1   28.45    9.17
   2  19   2   14.28   10.14
  -2 -19  -2   25.43   11.49
   2 -19   2   19.65   10.12
  -2 -19  -2   21.69    9.38
  -2 -19  -3   95.97   13.84
   2 -19   3  135.34   12.55
  -2 -19  -3  105.50   12.19
  -2 -19  -4   23.51   12.79
   2 -19   4   38.11   11.32
  -2 -19  -4   25.13   10.78
  -2 -19  -5   59.35   13.57
   2 -19   5   67.43   11.64
  -2 -19  -5   47.04   11.97
  -2 -19  -6   25.10   15.30
   2 -19   6  -13.86   12.20
  -2 -19  -6   -9.71   12.18
  -2 -19  -7   24.51   15.00
   2 -19   7   30.07   12.02
  -2 -19  -7   18.73   12.54
  -2 -19  -8    8.44   15.02
   2 -19   8   14.39   12.37
  -2 -19  -8   14.13   14.33
  -2 -19  -9   19.14   15.52
   2 -19   9    7.73   13.18
  -2 -19  -9   21.97   15.42
  -2 -19 -10  -14.33   16.86
  -2 -19 -10   41.27   16.38
  -2 -19 -11   17.29   17.73
  -2 -19 -11   56.90   16.31
  -2 -19 -12    9.00   17.23
  -2  20  13    3.74   13.37
   2 -20 -13  -17.47   14.68
  -2  20  12   -8.53   12.75
   2 -20 -12   25.05   14.30
  -2  20  11    3.41   12.48
   2 -20 -11    9.39   14.41
  -2  20  10   37.46   12.19
   2 -20 -10   28.23   13.27
  -2  20   9    7.02   11.34
  -2  20   8   30.12   11.91
  -2  20   7    9.29   11.41
   2  20  -7   25.24   11.07
  -2  20   6   57.38   11.89
   2  20  -6   69.15   12.01
  -2  20   5   65.22   11.80
   2  20  -5   40.56   10.91
   2  20  -4   87.79   12.25
   2 -20  -4  128.70   14.54
   2  20  -3    5.92   10.28
   2 -20  -3   -2.90   10.76
   2  20  -2   57.00   11.09
   2 -20  -2   81.89   12.24
   2  20  -1   23.71    9.99
   2 -20  -1    0.52    9.81
   2  20   0  208.44   15.30
   2 -20   0  216.10   15.41
  -2 -20  -1    8.75   10.66
   2  20   1    3.74   10.07
   2 -20   1    8.48    9.54
  -2 -20  -2  101.41   13.49
   2  20   2  103.09   12.48
  -2 -20  -2   83.26   11.68
   2  20   3   16.29   10.51
  -2 -20  -3    4.39   11.12
   2 -20   3    2.81   10.54
  -2 -20  -3   10.06   10.32
  -2 -20  -4   51.83   13.51
   2 -20   4   40.32   12.28
  -2 -20  -4   59.20   11.74
  -2 -20  -5  112.70   15.81
   2 -20   5   98.79   13.71
  -2 -20  -5   92.16   13.64
  -2 -20  -6   26.86   14.12
   2 -20   6    1.88   11.79
  -2 -20  -6   15.07   12.23
  -2 -20  -7   13.15   15.44
   2 -20   7   23.36   12.50
  -2 -20  -7   34.28   14.04
  -2 -20  -8   45.58   15.83
   2 -20   8   50.69   13.52
  -2 -20  -8   43.56   15.03
  -2 -20  -9  -11.89   15.92
   2 -20   9   13.64   13.00
  -2 -20  -9    7.66   15.65
  -2 -20 -10    3.97   15.20
   2 -20  10    0.76   14.06
  -2 -20 -10  -31.69   16.03
  -2 -20 -11   49.64   18.13
  -2 -20 -11   14.72   16.43
   2 -21 -13    4.58   14.69
  -2  21  12   17.24   13.39
   2 -21 -12    4.44   14.67
  -2  21  11   42.02   12.90
   2 -21 -11   50.81   14.97
  -2  21  10   19.39   12.76
  -2  21   9   21.63   12.06
  -2  21   8   65.26   12.82
  -2  21   7  103.75   13.55
   2  21  -7  103.87   13.36
  -2  21   6   17.97   11.43
   2  21  -6   -4.09   10.27
   2  21  -5   27.73   11.45
   2 -21  -5    2.14   14.22
   2  21  -4    6.19   10.98
   2 -21  -4   25.69   13.00
   2  21  -3  205.66   15.55
   2 -21  -3  222.46   17.42
   2  21  -2   24.72   10.40
   2 -21  -2   44.01   11.34
   2  21  -1   76.04   11.12
   2 -21  -1   52.94   11.87
   2  21   0   83.92   12.21
   2 -21   0  115.86   12.95
   2  21   1   84.35   12.04
  -2 -21  -1   73.71   12.52
   2 -21   1   76.57   12.04
  -2 -21  -2    5.59   11.87
   2  21   2   21.57   11.28
   2 -21   2   16.95   10.97
  -2 -21  -3   -3.04   12.35
   2  21   3    1.17   10.59
   2 -21   3   18.72   11.56
  -2 -21  -3    0.60   10.17
   2  21   4    0.59   11.14
  -2 -21  -4   -2.43   13.16
   2 -21   4  -10.36   11.42
  -2 -21  -4   18.57   11.15
  -2 -21  -5   58.97   15.30
   2 -21   5   34.03   12.06
  -2 -21  -5   55.86   12.10
  -2 -21  -6   35.99   16.25
   2 -21   6   18.83   11.54
  -2 -21  -6   33.91   13.05
  -2 -21  -7   13.55   15.62
   2 -21   7   57.70   13.07
  -2 -21  -7   10.65   13.79
  -2 -21  -8    8.04   16.49
   2 -21   8    1.39   12.42
  -2 -21  -8   28.40   14.89
  -2 -21  -9   23.48   16.53
   2 -21   9   -8.85   13.71
  -2 -21  -9   26.71   15.79
  -2 -21 -10    9.22   16.94
   2 -21  10   -7.76   13.93
  -2 -21 -10   -4.07   15.96
  -2 -21 -11    1.08   16.74
  -2 -21 -11   -1.01   16.78
  -2  22  12    9.40   12.70
  -2  22  11   28.68   13.05
  -2  22  10   15.05   12.73
  -2  22   9    3.37   12.37
  -2  22   8   32.26   12.12
  -2  22   7   10.35   12.08
   2  22  -7    4.38   11.57
   2  22  -6  141.02   15.08
   2 -22  -6  212.26   19.80
   2  22  -5   26.97   11.69
   2 -22  -5   13.98   13.87
   2  22  -4  114.01   12.89
   2 -22  -4  106.19   14.79
   2  22  -3    1.15   10.72
   2 -22  -3   -3.75   11.83
   2  22  -2   70.73   12.09
   2 -22  -2   49.48   12.14
   2  22  -1    6.48   10.76
   2 -22  -1   22.55   11.43
   2  22   0   30.61   10.89
   2 -22   0   70.83   11.54
   2  22   1   17.33   11.53
  -2 -22  -1    6.01   10.95
   2 -22   1   -0.58   10.63
  -2 -22  -2  161.59   15.81
   2  22   2  182.49   15.12
   2 -22   2  169.77   15.31
  -2 -22  -3   35.95   13.61
   2  22   3   42.84   11.98
   2 -22   3   32.42   11.31
  -2 -22  -4   45.84   13.76
   2  22   4   58.63   12.70
   2 -22   4   45.00   12.93
  -2 -22  -4   47.07   12.03
   2  22   5    1.26   11.56
  -2 -22  -5    9.82   14.58
   2 -22   5    5.88   11.71
  -2 -22  -5    1.39   11.62
  -2 -22  -6   -7.58   14.56
   2 -22   6  -10.11   13.23
  -2 -22  -6    9.81   12.48
  -2 -22  -7    4.99   16.01
   2 -22   7   42.98   12.83
  -2 -22  -7   27.82   13.67
  -2 -22  -8  -12.37   15.95
   2 -22   8   11.49   13.31
  -2 -22  -8    6.19   14.45
  -2 -22  -9    1.05   17.33
   2 -22   9   25.76   14.26
  -2 -22  -9    6.68   15.03
  -2 -22 -10   26.28   16.55
   2 -22  10   13.50   14.84
  -2 -22 -10  -18.27   17.04
  -2 -22 -11  -16.07   17.82
  -2 -22 -11    5.22   17.36
  -2  23  11   -0.71   12.64
  -2  23  10   11.19   12.43
  -2  23   9   25.96   13.11
  -2  23   8   16.78   12.00
  -2  23   7   23.22   12.54
   2  23  -7   -2.61   11.68
   2  23  -6    8.91   11.75
   2 -23  -6   -0.82   15.81
   2  23  -5   27.28   11.86
   2 -23  -5   47.80   14.88
   2  23  -4   10.96   11.07
   2 -23  -4   16.74   14.34
   2  23  -3   26.83   11.06
   2 -23  -3   47.98   12.69
   2  23  -2   30.44   11.68
   2 -23  -2   23.31   11.99
   2  23  -1  209.92   16.72
   2 -23  -1  226.89   16.80
   2  23   0    7.35   11.52
   2 -23   0   -2.41   11.85
  -2 -23  -1    6.19   10.71
   2  23   1   -9.09   10.79
   2 -23   1   18.73   11.81
  -2 -23  -2   20.78   12.37
   2  23   2   18.88   10.81
   2 -23   2   18.57   11.83
  -2 -23  -3   14.45   13.06
   2  23   3    7.48   12.38
   2 -23   3   17.17   12.27
  -2 -23  -4   -0.85   14.05
   2  23   4   19.73   12.33
   2 -23   4    9.86   12.68
  -2 -23  -5   44.76   15.39
   2  23   5   47.94   12.68
   2 -23   5   27.74   12.41
   2  23   6    9.95   12.46
  -2 -23  -6   12.62   15.94
   2 -23   6   23.68   12.97
  -2 -23  -6    9.00   12.73
  -2 -23  -7   87.76   17.82
   2 -23   7   61.52   14.67
  -2 -23  -7   67.08   14.89
  -2 -23  -8    8.43   16.97
   2 -23   8   11.82   13.74
  -2 -23  -8    1.76   14.59
  -2 -23  -9   17.22   16.72
   2 -23   9   27.20   14.55
  -2 -23  -9    0.95   15.38
  -2 -23 -10   29.18   17.87
   2 -23  10   -3.25   14.95
  -2 -23 -10  -14.18   16.33
  -2  24  11    1.44   13.23
  -2  24  10   20.50   12.68
  -2  24   9   11.80   12.63
  -2  24   8    9.60   12.86
   2  24  -7   17.09   12.73
   2 -24  -7   17.88   17.61
   2  24  -6   64.26   13.37
   2 -24  -6   69.83   16.31
   2  24  -5   14.71   11.98
   2 -24  -5   -3.89   14.75
   2  24  -4  113.88   14.34
   2 -24  -4   84.09   15.31
   2  24  -3   28.37   12.22
   2 -24  -3   29.46   12.77
   2  24  -2   -7.37   11.30
   2 -24  -2   -3.87   12.50
   2  24  -1    6.26   11.36
   2 -24  -1    2.52   12.12
   2  24   0   19.26   12.73
   2 -24   0   35.85   12.40
  -2 -24  -1    6.38   11.78
   2  24   1    5.75   12.12
   2 -24   1    6.91   11.65
   2  24   2  144.46   15.49
  -2 -24  -2  163.73   16.63
   2 -24   2  145.90   14.93
   2  24   3   20.55   12.17
  -2 -24  -3   25.49   13.95
   2 -24   3   19.13   11.89
  -2 -24  -4   42.08   14.88
   2  24   4   39.37   13.00
   2 -24   4   43.58   13.01
  -2 -24  -5    8.39   15.55
   2  24   5   22.10   12.45
   2 -24   5   -7.00   12.73
  -2 -24  -6   21.77   17.12
   2  24   6    3.41   12.65
   2 -24   6  -15.10   13.62
   2  24   7    6.99   12.74
  -2 -24  -7   30.12   17.82
   2 -24   7   -0.74   13.21
  -2 -24  -7   30.02   13.97
  -2 -24  -8   49.60   18.28
   2 -24   8   14.42   13.96
  -2 -24  -8   37.77   14.93
  -2 -24  -9   12.06   17.80
   2 -24   9    2.39   14.88
  -2 -24  -9    2.82   14.84
   2 -24  10   18.26   15.38
  -2 -24 -10   27.06   16.82
  -2  25  10    1.43   13.10
  -2  25   9   23.31   12.88
   2 -25  -8   16.29   18.08
   2  25  -7   27.56   13.36
   2 -25  -7   -1.82   16.84
   2  25  -6   43.12   13.34
   2 -25  -6   41.90   17.43
   2  25  -5   -5.27   12.09
   2 -25  -5   -6.36   15.50
   2  25  -4   19.48   12.49
   2 -25  -4   28.88   14.36
   2  25  -3   51.02   12.06
   2 -25  -3   49.46   13.91
   2  25  -2    4.45   11.61
   2 -25  -2   24.94   13.42
   2  25  -1   93.63   13.50
   2 -25  -1  115.10   14.73
   2  25   0   -9.26   12.59
   2 -25   0   -1.97   12.42
  -2 -25  -1   23.26   11.75
   2  25   1   22.08   13.06
   2 -25   1   27.48   13.02
  -2 -25  -2   20.93   12.99
   2  25   2   27.36   12.24
   2 -25   2   24.68   12.77
   2  25   3   14.74   12.47
  -2 -25  -3  -12.61   14.13
   2 -25   3    7.53   13.10
   2  25   4   -2.70   12.34
  -2 -25  -4    7.14   13.78
   2 -25   4   21.08   13.17
   2  25   5   35.83   12.88
  -2 -25  -5    1.90   15.67
   2 -25   5   27.44   13.68
  -2 -25  -6    2.01   16.05
   2  25   6   21.03   13.10
   2 -25   6   -3.71   13.68
  -2 -25  -7   17.95   17.24
   2  25   7   39.40   13.55
   2 -25   7   45.48   14.68
  -2 -25  -8    1.09   17.88
   2 -25   8   12.46   13.57
  -2 -25  -8   36.57   14.65
  -2 -25  -9   13.41   18.28
   2 -25   9   10.59   15.12
  -2 -25  -9   17.71   15.13
   2 -26  -9   35.68   19.58
   2 -26  -8   -2.93   18.49
   2  26  -7   11.77   13.76
   2 -26  -7    0.93   17.83
   2  26  -6   10.58   13.28
   2 -26  -6   35.78   16.80
   2  26  -5   17.02   12.81
   2 -26  -5   12.23   14.87
   2  26  -4   32.09   12.78
   2 -26  -4   37.44   15.47
   2  26  -3   13.90   12.39
   2 -26  -3   13.74   13.67
   2  26  -2    1.97   12.36
   2 -26  -2    9.87   13.53
   2  26  -1    7.27   11.95
   2 -26  -1    5.52   12.92
   2  26   0   28.53   13.30
   2 -26   0   54.35   13.97
  -2 -26  -1   20.81   12.75
   2  26   1   19.61   12.90
   2 -26   1   27.26   13.25
  -2 -26  -2   49.01   13.25
   2  26   2   42.26   13.91
   2 -26   2   16.59   13.10
  -2 -26  -3   22.24   13.74
   2  26   3    2.10   13.44
   2 -26   3    8.52   12.55
   2  26   4   37.94   13.64
  -2 -26  -4   19.04   15.21
   2 -26   4   10.17   14.15
   2  26   5   37.48   13.56
  -2 -26  -5   30.79   16.17
   2 -26   5   18.60   13.09
   2  26   6  -11.50   12.71
  -2 -26  -6   31.55   16.45
   2 -26   6   -6.11   14.67
  -2 -26  -7    3.20   17.83
   2  26   7   13.94   13.53
   2 -26   7   27.22   13.71
  -2 -26  -8   13.29   18.17
   2 -26   8   16.10   14.98
   2 -27  -9   31.07   19.93
   2 -27  -8    1.99   19.03
   2  27  -7   13.69   13.69
   2 -27  -7   39.61   18.53
   2  27  -6   15.94   12.75
   2 -27  -6   49.67   17.77
   2  27  -5    9.85   13.07
   2 -27  -5   -0.83   16.11
   2  27  -4    9.61   12.09
   2 -27  -4    4.72   15.50
   2  27  -3   45.64   12.93
   2 -27  -3   59.82   14.85
   2  27  -2    9.49   12.39
   2 -27  -2   23.38   14.12
   2  27  -1   40.91   13.29
   2 -27  -1   22.21   14.11
   2  27   0   20.17   13.46
   2 -27   0   26.77   13.59
  -2 -27  -1   43.23   13.35
   2  27   1   47.39   13.52
   2 -27   1   58.93   14.29
  -2 -27  -2   -5.63   13.06
   2  27   2   11.02   13.81
   2 -27   2   13.66   13.92
  -2 -27  -3   22.56   13.99
   2  27   3   18.30   13.69
   2 -27   3   33.07   14.28
  -2 -27  -4   -3.69   14.96
   2  27   4    5.87   13.94
   2 -27   4    2.25   13.40
   2  27   5   25.70   14.17
  -2 -27  -5   57.34   17.16
   2 -27   5   32.12   14.47
   2  27   6   42.23   14.06
  -2 -27  -6   19.49   16.16
   2 -27   6   16.45   14.85
   2  27   7   19.48   13.98
  -2 -27  -7    8.61   17.34
   2 -27   7   20.72   14.38
   2  28  -8   26.90   14.78
   2 -28  -8   17.06   19.10
   2  28  -7   -4.68   14.45
   2 -28  -7    2.86   18.05
   2  28  -6   32.83   13.82
   2 -28  -6   38.86   17.17
   2  28  -5    5.08   13.15
   2 -28  -5   16.21   16.68
   2  28  -4   28.14   12.96
   2 -28  -4    7.34   15.71
   2  28  -3   14.71   12.66
   2 -28  -3   -5.49   14.38
   2  28  -2   27.25   12.85
   2 -28  -2   19.72   14.66
   2  28  -1   11.94   13.33
   2 -28  -1   -0.74   13.63
   2  28   0    4.27   13.43
   2 -28   0   -5.85   13.90
  -2 -28  -1   -0.77   12.51
   2  28   1   12.45   13.10
   2 -28   1   21.29   14.17
  -2 -28  -2   27.63   13.76
   2  28   2   28.63   13.58
   2 -28   2   31.94   14.79
  -2 -28  -3   35.62   14.16
   2  28   3   10.77   14.33
   2 -28   3   -0.76   14.34
  -2 -28  -4   29.76   15.24
   2  28   4   19.87   14.15
   2 -28   4   33.96   14.70
  -2 -28  -5   15.71   16.03
   2  28   5    7.65   14.24
   2 -28   5    1.57   15.19
  -2 -28  -6    6.20   16.53
   2  28   6   36.11   14.91
   2 -28   6   -3.21   15.17
   2  29  -8    2.42   14.41
   2  29  -7   15.17   14.39
   2 -29  -7   32.87   18.97
   2  29  -6    2.31   14.13
   2 -29  -6    9.21   17.52
   2  29  -5   17.12   13.60
   2 -29  -5    7.91   16.56
   2  29  -4   12.31   13.19
   2 -29  -4   45.55   16.81
   2  29  -3   24.42   12.91
   2 -29  -3   21.92   15.55
   2  29  -2   36.04   13.82
   2 -29  -2   32.40   15.61
   2  29  -1   39.06   13.79
   2 -29  -1   43.01   15.34
   2  29   0   -8.79   13.69
   2 -29   0   13.66   14.70
   2  29   1   36.73   14.20
  -2 -29  -1   32.78   13.38
   2 -29   1   28.86   14.15
  -2 -29  -2    9.86   13.54
   2  29   2   26.15   14.15
   2 -29   2   23.03   14.83
  -2 -29  -3   22.77   14.07
   2  29   3   29.10   15.41
   2 -29   3   18.71   14.12
  -2 -29  -4  -10.31   14.76
   2  29   4   20.03   15.09
   2 -29   4   -1.58   14.67
  -2 -29  -5   35.66   16.63
   2  29   5    8.01   15.26
   2 -29   5   33.00   15.42
   2  29   6   29.38   14.94
   2  30  -6   20.63   14.84
   2 -30  -6   -6.55   17.82
   2  30  -5   13.72   13.93
   2 -30  -5   25.16   16.95
   2  30  -4   50.73   15.07
   2 -30  -4   63.65   17.64
   2  30  -3   16.18   12.97
   2 -30  -3   32.70   15.71
   2  30  -2   36.20   13.38
   2 -30  -2  -11.42   15.50
   2  30  -1    6.69   13.01
   2 -30  -1   37.24   14.86
   2  30   0   28.59   14.16
   2 -30   0   21.28   15.03
   2  30   1   12.24   14.13
   2 -30   1   25.97   14.43
   2  30   2   66.52   15.55
  -2 -30  -2   54.73   14.45
   2 -30   2   29.31   14.89
  -2 -30  -3   11.39   14.45
   2  30   3   21.63   15.18
   2 -30   3   12.80   15.02
  -2 -30  -4   11.29   14.92
   2  30   4    4.90   15.08
   2 -30   4    5.68   15.22
   2  30   5    6.64   14.99
   2 -31  -4  -25.88   17.21
   2  31  -3   19.62   13.96
   2 -31  -3    0.87   16.50
   2  31  -2    1.51   13.57
   2 -31  -2    6.71   14.94
   2  31  -1   67.30   15.21
   2 -31  -1   52.36   16.38
   2  31   0   10.84   13.87
   2 -31   0   14.62   15.08
   2  31   1    7.05   14.36
   2 -31   1   14.59   14.82
   2  31   2    4.78   14.59
  -2 -31  -2   10.00   13.57
  -2 -31  -3   15.75   14.81
   3   0 -16   24.85   13.34
   3   0 -15   27.06   13.28
  -3   0  15   41.83   21.89
   3   0 -14   -6.73   12.40
  -3   0  14   37.76   21.33
   3   0 -13  -19.17   12.59
  -3   0  13   23.83   18.94
   3   0 -12   19.67   11.87
  -3   0  12    3.05   18.50
   3   0 -11   39.49   11.52
  -3   0  11   78.46   18.50
   3   0 -10    5.50   10.51
  -3   0  10    5.21   15.55
   3   0  -9  180.28   15.20
  -3   0   9  218.72   19.12
   3   0  -8   12.74   10.20
  -3   0   8   -0.70   12.69
   3   0  -7   61.70   10.83
  -3   0   7   85.31   12.92
   3   0  -6   12.36    9.30
  -3   0   6    9.93    9.62
   3   0  -5   67.45    9.97
  -3   0   5   35.62    8.68
   3   0  -4    0.48    9.01
  -3   0   4    5.10    6.38
   3   0  -3 1331.06   52.93
  -3   0   3 1074.84   51.01
  -3   0   2    0.56   10.07
   3   0  -2    4.64    5.44
   3   0  -1   80.98    8.08
  -3   0   1   96.29   11.16
  -3   0   0   14.22    9.56
   3   0   0    2.52    7.05
   3   0   1  446.73   23.15
  -3   0  -1  468.38   24.38
   3   0   2    7.45    9.18
  -3   0  -2    7.75    9.56
  -3   0  -3   13.46    8.83
   3   0   3   10.75   10.00
   3   0   4   23.35   10.67
  -3   0  -4   15.33    9.41
  -3   0  -5  720.90   35.43
  -3   0  -6    3.00    9.75
  -3   0  -6   14.52   11.06
  -3   0  -7   -1.25   10.37
  -3   0  -7   16.51   11.82
  -3   0  -8   -9.15   10.82
  -3   0  -8   13.56   12.74
  -3   0  -9   33.04   14.38
   3   0   9   17.92   14.27
  -3   0 -10   -4.53   15.21
   3   0  10   48.04   15.14
  -3   0 -11   17.58   16.39
   3   0  11   43.99   16.55
  -3   0 -12   24.93   18.13
   3   0  12   -3.50   16.56
  -3   0 -13  -10.83   18.37
   3   0  13   10.10   16.54
   3   1 -15   18.89   13.07
   3  -1 -15   -6.32   12.63
  -3   1  15   26.22   20.77
  -3  -1  15   -1.24   22.58
   3  -1 -14   41.85   12.57
   3   1 -14   27.10   12.99
  -3  -1  14   61.59   21.99
  -3   1  14   33.91   20.15
   3  -1 -13    4.35   12.08
   3   1 -13   -5.55   12.10
  -3  -1  13   16.09   20.96
  -3   1  13   -3.20   18.54
   3  -1 -12   18.05   12.51
   3   1 -12   -7.28   11.39
  -3  -1  12   -6.49   19.26
  -3   1  12   24.96   17.87
   3  -1 -11   44.34   11.98
   3   1 -11   22.71   11.42
  -3   1  11   40.70   17.31
  -3  -1  11   34.25   17.52
   3  -1 -10   41.81   11.44
   3   1 -10   59.81   11.29
  -3  -1  10   34.39   17.24
  -3   1  10   19.50   15.51
   3  -1  -9   11.80   10.66
   3   1  -9    7.39    9.45
  -3  -1   9   12.40   15.35
  -3   1   9   -1.54   13.98
   3  -1  -8   11.19    9.27
   3   1  -8   36.15    9.82
  -3   1   8   36.55   13.24
  -3  -1   8    7.21   13.08
   3  -1  -7   27.95    9.44
   3   1  -7   16.02    9.74
  -3   1   7   17.89   10.97
  -3  -1   7    5.63   11.64
   3   1  -6  440.99   23.71
   3  -1  -6  417.65   24.01
  -3   1   6  476.99   23.97
  -3  -1   6  476.91   24.53
   3  -1  -5   67.41   10.05
   3   1  -5   57.72    9.44
  -3   1   5   49.08    8.34
  -3  -1   5   58.46    9.67
   3  -1  -4    5.18    8.42
   3   1  -4   10.21    9.06
  -3  -1   4   10.62    6.58
  -3   1   4   14.02    6.78
   3  -1  -3  126.78   11.32
   3   1  -3  110.18   11.05
  -3   1   3  113.94    9.09
   3   1  -2   61.85    6.81
  -3   1   2   68.64   10.54
  -3  -1   2   42.73   10.86
   3  -1  -1   10.55    6.57
   3   1  -1   16.11    6.40
  -3   1   1    1.61    9.27
  -3  -1   1   14.88    9.62
   3  -1   0  685.04   30.61
  -3   1   0  669.92   31.95
  -3  -1   0  614.52   31.95
   3   1   0  612.42   30.10
  -3   1  -1   -6.24    8.81
   3   1   1    6.34    7.72
   3  -1   1   -9.12    8.50
  -3  -1  -1   -1.06    9.41
   3   1   2  627.93   30.10
  -3   1  -2  616.32   30.51
  -3  -1  -2  599.36   30.77
  -3  -1  -3   39.49    9.79
   3   1   3   39.39    9.72
  -3   1  -3   33.39    9.34
  -3  -1  -4   15.14    9.95
  -3   1  -4   26.53    9.19
   3   1   4   -5.32   10.39
   3   1   5   53.52   11.58
  -3  -1  -5   47.53   10.75
  -3   1  -5   32.42   10.19
   3   1   6  166.70   16.33
  -3   1  -6  194.02   15.01
  -3  -1  -6  229.00   15.96
  -3   1  -6  204.61   16.29
  -3  -1  -6  205.94   16.37
  -3   1  -7   32.51   11.14
  -3  -1  -7   40.37   11.24
   3   1   7   34.31   12.41
  -3  -1  -7   49.43   12.68
  -3   1  -7   56.34   12.74
  -3  -1  -8  124.26   14.32
  -3  -1  -8  158.54   16.84
  -3   1  -8  137.52   15.87
   3   1   8  152.30   16.33
  -3  -1  -9   -4.18   13.88
  -3   1  -9    0.81   13.78
   3   1   9   13.08   14.21
  -3  -1 -10    3.67   15.48
  -3   1 -10   15.15   15.06
   3   1  10    1.55   14.34
  -3  -1 -11   -4.95   17.21
  -3   1 -11  -12.49   16.16
   3   1  11   21.38   15.64
  -3  -1 -12   18.98   18.69
  -3   1 -12   -8.15   16.88
   3  -1  12    4.43   16.32
   3   1  12   16.38   16.38
  -3  -1 -13   13.21   19.21
  -3   1 -13   21.22   18.14
   3   1  13  -19.90   16.52
   3  -1  13  -14.73   17.08
   3   2 -15   11.11   12.50
   3  -2 -15   41.25   13.77
  -3  -2  15   52.47   24.29
  -3   2  15   24.98   21.50
   3  -2 -14   41.28   13.70
   3   2 -14   29.95   12.32
  -3  -2  14   40.36   21.69
  -3   2  14   55.37   20.29
   3  -2 -13   53.55   13.63
   3   2 -13   12.88   11.78
  -3   2  13    2.13   18.61
   3  -2 -12    2.84   12.47
   3   2 -12   26.55   11.20
  -3   2  12   30.77   17.77
   3  -2 -11   31.72   12.36
   3   2 -11   36.91   11.66
  -3   2  11   50.46   16.37
   3  -2 -10  -10.83   10.98
   3   2 -10    3.51    9.62
  -3   2  10    9.22   15.18
   3   2  -9   30.66    9.92
   3  -2  -9   42.58   10.77
  -3   2   9   20.73   13.87
  -3  -2   9   47.51   16.49
   3  -2  -8   36.73   10.62
   3   2  -8   44.93    9.78
  -3  -2   8   31.01   14.80
  -3   2   8   -0.66   11.97
   3  -2  -7   35.62   10.39
   3   2  -7   42.78   10.53
  -3   2   7   43.70   10.98
  -3  -2   7   49.70   12.81
   3  -2  -6    4.15    9.43
   3   2  -6    7.11    9.19
  -3  -2   6   15.35   10.39
  -3   2   6   15.17    8.81
   3  -2  -5  266.98   15.74
   3   2  -5  243.76   16.03
  -3   2   5  227.84   14.69
  -3  -2   5  279.92   16.05
   3   2  -4   71.82   10.46
   3  -2  -4   76.78    9.67
  -3   2   4   76.60    8.46
  -3  -2   4   66.38    8.86
   3  -2  -3  244.58   14.31
   3   2  -3  235.98   14.92
  -3  -2   3  225.08   15.55
   3  -2  -2   30.54    8.70
   3   2  -2   29.20    6.31
  -3  -2   2   37.80   10.60
  -3   2   2   40.40    6.70
   3   2  -1  316.82   16.76
   3  -2  -1  335.35   17.25
  -3  -2   1  343.66   19.52
  -3   2   1  298.30   18.98
  -3  -2   0   57.56   10.68
   3   2   0   53.34    7.75
   3  -2   0   49.69    8.75
  -3   2   0   54.03    9.60
  -3   2  -1   96.58   10.72
   3   2   1   83.58    9.32
  -3  -2  -1   86.19   10.75
  -3   2  -2   29.85    9.55
  -3  -2  -2   34.09    9.74
   3   2   2   24.87    8.45
   3   2   3  698.12   33.44
  -3   2  -3  702.90   33.75
  -3  -2  -3  670.87   33.97
   3   2   4  210.43   14.54
  -3   2  -4  170.60   13.92
  -3  -2  -4  210.15   14.90
   3   2   5  123.75   12.92
  -3   2  -5  130.77   12.25
  -3  -2  -5  129.69   13.47
  -3  -2  -6   26.23   11.01
  -3   2  -6   43.50   10.75
   3   2   6   29.01   11.22
  -3   2  -6   28.78   11.06
  -3  -2  -6   16.17   11.15
  -3  -2  -7   31.47   11.15
   3   2   7   23.37   11.72
  -3  -2  -7   34.47   12.90
  -3   2  -7   35.41   11.85
  -3  -2  -8   63.25   12.95
   3   2   8   64.59   13.48
  -3  -2  -8   76.89   14.77
  -3   2  -8   70.24   14.02
  -3  -2  -9    0.73   12.36
  -3  -2  -9   13.49   14.00
  -3   2  -9   17.62   13.01
   3   2   9   12.89   13.62
  -3  -2 -10   21.27   16.11
  -3   2 -10   27.13   15.44
   3   2  10   31.84   14.40
  -3  -2 -11    5.00   16.99
  -3   2 -11   40.49   16.22
   3   2  11   34.59   15.61
  -3  -2 -12   14.93   17.84
  -3   2 -12   34.91   17.32
   3   2  12   41.80   16.54
  -3  -2 -13    3.35   18.92
  -3   2 -13    1.04   17.90
   3   2  13   21.60   17.56
   3  -2  13   41.98   17.53
   3  -3 -15  -25.69   13.89
  -3   3  15   33.83   21.47
   3  -3 -14   11.13   12.79
   3   3 -14   37.75   11.92
  -3   3  14   35.02   20.73
   3  -3 -13   48.12   13.00
   3   3 -13   11.29   11.88
  -3   3  13   19.09   18.86
   3  -3 -12   -0.72   12.04
   3   3 -12   19.66   11.52
  -3   3  12   16.78   17.85
   3  -3 -11   27.49   12.02
   3   3 -11    8.40   10.46
  -3   3  11   13.35   15.64
   3  -3 -10   13.64   11.09
   3   3 -10   28.56   10.54
  -3   3  10    4.87   14.85
   3  -3  -9   14.62   10.61
   3   3  -9   27.94    9.94
  -3   3   9   12.97   13.00
   3  -3  -8  434.79   24.61
   3   3  -8  460.43   24.32
  -3   3   8  493.88   25.97
   3  -3  -7   35.18   10.17
   3   3  -7   32.38    9.64
  -3   3   7   11.31   10.18
   3  -3  -6   54.34   10.40
   3   3  -6   73.31   10.14
  -3  -3   6   54.10   11.43
  -3   3   6   40.33    9.40
   3   3  -5   89.46   11.14
   3  -3  -5   61.89   10.15
  -3  -3   5   74.68   10.14
  -3   3   5   76.52    9.00
   3  -3  -4  280.80   17.15
   3   3  -4  324.27   17.70
  -3   3   4  284.78   16.14
  -3   3   3    8.74    6.77
   3  -3  -3   14.89    8.39
  -3  -3   3   -4.73    9.98
   3  -3  -2  293.05   16.10
  -3  -3   2  249.38   17.64
  -3   3   2  261.39   14.80
   3   3  -1   26.93    6.96
  -3   3   1   37.47    9.51
   3  -3  -1   27.61    7.53
  -3  -3   1   30.76    9.64
   3   3   0  463.23   23.57
  -3   3   0  509.75   25.15
  -3  -3   0  492.63   25.48
   3   3   1   93.40    9.16
  -3  -3  -1   69.96   10.58
  -3   3  -1  104.15   10.85
  -3  -3  -2   51.70    9.95
  -3   3  -2   47.16    9.71
   3   3   2   44.09    8.56
   3   3   3   85.92   10.48
  -3   3  -3   99.58   11.04
  -3  -3  -3   98.09   11.39
  -3   3  -4   23.81    8.78
   3   3   4   26.75    9.56
  -3  -3  -4   27.01   10.43
   3   3   5   11.73   10.33
  -3   3  -5   16.71    9.27
  -3  -3  -5    9.78   10.13
  -3  -3  -6   52.89   11.66
   3   3   6   46.87   10.94
  -3   3  -6   57.15   11.41
  -3  -3  -6   64.00   12.57
  -3  -3  -7    2.01   10.79
   3   3   7    2.45   11.86
  -3  -3  -7   10.63   12.80
  -3   3  -7   17.07   11.39
  -3  -3  -8   24.45   12.27
   3   3   8   12.42   12.39
  -3  -3  -8   20.89   13.35
  -3   3  -8   28.04   12.71
  -3  -3  -9   18.03   12.20
   3   3   9    9.78   12.66
  -3  -3  -9  -14.41   14.69
  -3   3  -9    9.43   13.67
  -3  -3 -10   -1.56   13.14
  -3  -3 -10  -11.16   15.00
  -3   3 -10   26.59   15.05
   3   3  10   -0.75   13.46
  -3  -3 -11    1.01   17.39
  -3   3 -11  -10.12   15.91
   3   3  11   14.33   14.72
  -3  -3 -12   21.50   18.42
  -3   3 -12    1.95   17.21
   3   3  12   15.29   15.75
  -3   3 -13   -4.04   17.43
  -3  -3 -13  -13.54   19.22
   3   3  13   16.12   16.87
   3  -4 -15   -7.61   13.16
  -3   4  15   29.48   20.93
   3  -4 -14   34.12   14.06
  -3   4  14   20.35   19.23
   3  -4 -13   14.90   13.11
   3   4 -13    9.75   11.70
  -3   4  13   14.04   17.63
   3  -4 -12   -9.60   12.16
   3   4 -12  -14.28   10.77
  -3   4  12    5.58   15.81
   3  -4 -11   70.14   13.66
   3   4 -11   59.40   11.54
   3  -4 -10   13.91   11.74
   3   4 -10   28.45   10.10
  -3   4  10   41.70   14.89
   3  -4  -9   42.63   11.52
   3   4  -9   55.97   10.84
  -3   4   9   51.42   13.52
   3  -4  -8   18.46    9.95
   3   4  -8   31.63    9.66
  -3   4   8   16.22   11.26
   3  -4  -7   82.95   11.45
   3   4  -7   80.88   10.63
  -3   4   7   70.01   11.17
   3  -4  -6   27.21    9.12
   3   4  -6    0.50    9.07
  -3   4   6   13.65    8.60
   3   4  -5  287.70   17.58
   3  -4  -5  274.67   17.20
  -3   4   5  252.54   16.21
   3   4  -4   85.58   11.21
   3  -4  -4   89.80   10.09
  -3   4   4   75.36    8.86
   3  -4  -3  430.00   22.31
  -3  -4   3  474.71   24.24
  -3   4   3  403.98   21.26
  -3   4   2    6.16    6.60
   3  -4  -2   10.75    7.97
  -3  -4   2    0.58    9.35
   3  -4  -1  157.13   11.48
  -3   4   1  166.18   10.80
   3   4  -1  145.09   10.47
  -3  -4   1  154.74   13.99
  -3   4   1  126.04   13.07
  -3  -4   0   21.16    9.90
  -3   4   0   14.33    8.86
   3   4   0   18.29    7.35
  -3  -4  -1   42.74    9.74
   3   4   1   43.29    7.99
  -3   4  -1   24.75    9.01
  -3   4  -2   12.28    8.54
  -3  -4  -2   15.75    9.12
   3   4   2   10.35    7.99
   3   4   3  311.85   18.40
  -3   4  -3  311.92   18.69
  -3  -4  -3  342.51   19.34
  -3  -4  -4   11.31    9.97
   3   4   4   20.84    9.69
  -3   4  -4   30.95    8.74
   3   4   5    5.20    9.92
  -3  -4  -5   29.89   10.79
  -3  -4  -6   16.91   10.94
   3   4   6    5.58   10.06
  -3   4  -6   12.99   10.38
  -3  -4  -6   11.19   11.26
  -3  -4  -7    6.93   11.56
   3   4   7   23.30   11.15
  -3  -4  -7   22.37   12.65
  -3   4  -7   35.26   11.56
  -3  -4  -8    6.63   11.97
   3   4   8   21.21   12.08
  -3   4  -8    7.05   12.43
  -3  -4  -8   -5.43   13.49
  -3  -4  -9   12.39   12.58
   3   4   9   41.22   13.62
  -3  -4  -9   28.20   14.70
  -3   4  -9   20.02   13.53
  -3  -4 -10   12.10   13.02
  -3  -4 -10    9.32   16.49
  -3   4 -10   13.42   14.80
   3   4  10   30.96   14.02
  -3  -4 -11   30.28   17.64
  -3   4 -11   15.27   15.34
   3   4  11  -10.25   15.03
  -3  -4 -12    6.49   18.29
  -3   4 -12   -1.90   15.75
   3   4  12    3.38   15.27
  -3   4 -13    0.98   16.56
  -3  -4 -13   37.41   18.84
   3   4  13    2.70   16.85
   3  -5 -15    2.60   14.24
  -3   5  15    9.88   19.53
   3  -5 -14   50.64   14.39
  -3   5  14   22.76   19.32
   3  -5 -13   58.05   14.47
  -3   5  13   41.50   18.06
   3  -5 -12   21.81   12.58
   3   5 -12   15.19   10.76
  -3   5  12   31.28   16.55
   3  -5 -11   27.09   12.39
   3   5 -11   44.25   11.32
  -3   5  11   60.34   15.69
   3  -5 -10   -0.67   11.39
   3   5 -10   28.49   10.24
  -3   5  10   11.14   13.51
   3  -5  -9   34.58   12.45
   3   5  -9   53.90   10.00
  -3   5   9   46.14   12.40
   3  -5  -8  232.22   16.34
   3   5  -8  219.85   15.52
  -3   5   8  216.39   16.30
   3  -5  -7   16.31    9.76
   3   5  -7   20.75    8.88
  -3   5   7   23.11    9.89
   3   5  -6  272.75   17.52
   3  -5  -6  288.83   17.44
  -3   5   6  295.39   17.05
   3   5  -5   35.81    9.57
   3  -5  -5   26.67    9.13
  -3   5   5   28.34    8.49
   3   5  -4   36.59    9.52
   3  -5  -4   43.78    8.92
  -3   5   4   41.13    8.07
   3  -5  -3  157.78   11.99
  -3   5   3  146.84   10.84
  -3  -5   3  158.73   14.32
   3  -5  -2  346.51   18.58
  -3  -5   2  352.23   20.71
  -3   5   2  344.96   18.16
   3  -5  -1   20.84    7.57
  -3  -5   1   13.97    9.24
  -3   5   1   13.35    7.22
   3   5   0  371.73   19.24
  -3   5   0  359.67   21.07
  -3  -5   0  393.91   21.40
   3   5   1  100.70    9.78
  -3   5  -1   96.39   11.06
  -3  -5  -1   91.31   11.65
   3   5   2  169.40   12.88
  -3  -5  -2  182.24   14.01
  -3   5  -2  213.32   13.73
  -3   5  -3   18.89    8.91
   3   5   3   29.32    8.74
   3   5   4   -0.48    8.81
  -3  -5  -4   10.87    9.76
   3   5   5   -4.61    9.87
  -3  -5  -5   18.31   10.31
  -3   5  -6   88.73   11.93
  -3  -5  -6   88.75   13.40
   3   5   6   79.88   11.88
  -3  -5  -6   99.86   13.04
  -3   5  -7   26.26   11.34
  -3  -5  -7    5.06   12.71
   3   5   7   23.01   11.04
  -3  -5  -7   22.21   11.57
  -3  -5  -8   10.96   13.05
  -3   5  -8   15.33   12.51
   3   5   8    6.97   12.14
  -3  -5  -8   15.93   12.88
  -3  -5  -9   31.57   14.46
  -3   5  -9    9.10   13.56
   3   5   9   14.30   12.70
  -3  -5  -9    4.78   12.94
  -3  -5 -10   -1.87   15.94
  -3   5 -10    5.73   14.42
   3   5  10   11.00   14.10
  -3  -5 -10   -0.83   13.72
  -3  -5 -11   23.33   17.89
  -3   5 -11   -5.25   14.73
   3   5  11   14.96   15.38
  -3  -5 -11   -2.60   13.86
  -3  -5 -12   14.06   18.90
  -3   5 -12   17.52   16.03
   3   5  12   11.01   15.66
  -3  -5 -13   18.15   19.73
   3   5  13   18.91   16.58
  -3   6  15   34.86   19.40
   3  -6 -15   36.32   14.96
  -3   6  14   -9.92   17.57
   3  -6 -14    5.94   13.34
   3  -6 -13   21.88   13.52
  -3   6  13    9.24   16.15
   3   6 -12   11.93   10.54
  -3   6  12   17.08   15.19
   3  -6 -11   80.40   13.95
   3   6 -11   72.25   11.20
  -3   6  11   95.05   15.42
   3  -6 -10   16.35   11.85
   3   6 -10   13.39    9.43
  -3   6  10   16.08   12.67
   3  -6  -9   15.92   10.99
   3   6  -9   44.14   10.32
  -3   6   9   37.98   11.67
   3  -6  -8   16.52   10.45
   3   6  -8   -0.51    9.18
  -3   6   8   25.06   10.66
   3  -6  -7    7.65    9.94
   3   6  -7   -2.98    8.93
  -3   6   7    8.32    9.70
   3  -6  -6   18.39    9.16
   3   6  -6   12.38    9.28
  -3   6   6   24.62    9.29
  -3   6   5  292.12   17.64
   3  -6  -5  317.48   18.29
   3   6  -4   29.76    9.31
   3  -6  -4   31.97    8.51
  -3   6   3  775.33   36.93
  -3  -6   3  878.65   39.08
   3  -6  -3  779.77   37.11
  -3   6   2   46.80    8.27
  -3  -6   2   37.32   10.96
   3  -6  -2   32.97    8.12
  -3   6   1   95.58    9.19
   3  -6  -1   91.27    9.34
  -3  -6   1   95.02   11.26
   3  -6   0   -2.28    7.27
  -3   6   0   18.01    9.46
  -3  -6   0   15.50    9.32
   3  -6   0    3.93    5.43
  -3  -6  -1   78.97   10.96
   3   6   1   79.06    9.16
  -3   6  -1  107.53   10.77
   3   6   2    7.06    7.87
  -3  -6  -2   13.03    9.25
  -3   6  -2   12.59    8.40
   3   6   3  242.50   15.41
  -3  -6  -3  243.62   17.36
   3   6   4   -9.97    8.64
  -3  -6  -4   11.09   10.67
   3   6   5  238.24   16.16
  -3  -6  -5  232.98   17.44
  -3  -6  -6   19.25   12.14
   3   6   6   17.90   10.46
  -3  -6  -6   10.89   11.34
  -3   6  -7   14.43   10.94
  -3  -6  -7   -0.72   12.43
   3   6   7   -3.49   11.07
  -3  -6  -7    4.41   12.02
  -3  -6  -8   -4.69   13.21
  -3   6  -8   12.96   12.46
   3   6   8  -10.00   11.41
  -3  -6  -8    7.79   12.97
  -3  -6  -9   31.45   15.26
  -3   6  -9   20.75   13.24
   3   6   9   28.28   12.52
  -3  -6  -9    7.40   13.42
  -3  -6 -10   13.96   15.27
  -3   6 -10    6.43   13.60
   3   6  10   15.27   13.57
  -3  -6 -10    0.86   14.47
  -3  -6 -11    1.01   17.49
   3   6  11   34.57   15.33
  -3  -6 -11    9.88   14.22
  -3  -6 -12   21.53   19.07
   3   6  12   10.17   15.51
  -3  -6 -12   -3.67   14.89
  -3  -6 -13   13.61   19.87
   3   6  13    5.46   16.77
  -3   7  15   25.43   17.42
   3  -7 -15   40.07   15.29
  -3   7  14   51.80   18.48
   3  -7 -14    4.33   13.88
   3  -7 -13   21.42   13.77
  -3   7  13   14.18   15.35
   3  -7 -12   -1.58   12.92
  -3   7  12   35.17   15.51
   3  -7 -11   22.04   12.81
   3   7 -11   20.43    9.96
  -3   7  11    7.51   13.20
   3  -7 -10   49.06   11.99
   3   7 -10   47.70   10.05
  -3   7  10   35.00   12.72
   3  -7  -9   -5.81   10.45
   3   7  -9    5.11    8.93
   3  -7  -8  107.53   13.06
   3   7  -8  106.13   11.36
  -3   7   8  112.06   12.50
   3  -7  -7    4.41    9.00
   3   7  -7    6.39    9.08
  -3   7   7    5.80    9.69
  -3   7   6  911.96   42.47
   3   7  -6  935.11   42.49
   3  -7  -6  888.77   42.49
  -3   7   5   11.55    8.64
   3   7  -5    3.49    8.91
   3  -7  -5   30.20    8.69
  -3   7   4   30.26    8.37
  -3  -7   4   24.01   10.49
   3  -7  -4   33.48    8.67
  -3   7   3   -3.67    7.75
  -3  -7   3    2.95    9.72
   3  -7  -3   10.03    7.84
  -3   7   2  148.41   11.47
  -3  -7   2  138.23   13.22
   3  -7  -2  144.47   11.06
  -3   7   1   17.34    7.94
   3  -7  -1   17.32    7.40
  -3  -7   1    3.98    9.26
   3  -7   0  468.75   23.25
  -3  -7   0  549.04   26.27
   3  -7   0  495.58   24.33
  -3  -7  -1   18.19    9.13
  -3   7  -1    6.51    8.74
   3   7   2  221.08   13.84
  -3   7  -2  220.00   14.96
  -3  -7  -2  206.43   15.67
   3   7   3   -1.78    8.49
  -3  -7  -3    6.04    9.59
   3   7   4   55.35    9.80
  -3  -7  -4   47.14   11.12
   3   7   5   -5.07   10.05
  -3  -7  -5    7.88   10.94
   3   7   6    8.67   10.18
  -3  -7  -6   10.46   10.84
  -3   7  -7    6.21   10.66
  -3  -7  -7   10.21   12.37
   3   7   7    5.80   11.08
  -3  -7  -7   -3.01   11.96
  -3  -7  -8   71.50   14.64
   3   7   8   83.65   13.52
  -3  -7  -8  110.67   15.26
  -3  -7  -9  -14.47   14.77
   3   7   9  -15.50   12.70
  -3  -7  -9  -18.70   13.77
  -3  -7 -10   10.21   16.06
   3   7  10   10.94   13.01
  -3  -7 -10   15.24   14.48
  -3  -7 -11   11.01   17.56
   3   7  11   36.36   14.95
  -3  -7 -11   52.96   15.37
  -3  -7 -12   16.13   18.71
   3   7  12   -0.86   15.63
  -3  -7 -12   28.54   15.63
   3   7  13   -3.69   17.16
   3  -8 -15   12.90   14.63
  -3   8  15   13.02   17.77
  -3   8  14   14.97   15.83
   3  -8 -14    4.41   14.67
   3  -8 -13    7.54   13.98
  -3   8  13   31.28   16.58
   3  -8 -12   21.47   13.62
  -3   8  12   39.32   15.17
   3  -8 -11   72.24   13.40
  -3   8  11   38.28   13.26
   3  -8 -10   50.30   12.65
   3   8 -10   21.16    9.91
  -3   8  10   45.06   12.63
   3  -8  -9   90.72   12.90
   3   8  -9   85.47   10.86
  -3   8   9  108.62   13.44
   3  -8  -8   27.13   10.39
   3   8  -8    9.92    9.06
  -3   8   8    9.86   10.40
   3  -8  -7   33.47   10.41
   3   8  -7   27.17    8.94
  -3   8   7   21.21   10.38
   3   8  -6    7.36    9.02
   3  -8  -6    9.76    8.92
  -3   8   6    0.49    8.98
  -3   8   5  202.21   14.19
   3  -8  -5  218.25   14.04
   3   8  -5  203.36   15.15
  -3   8   4   38.20    8.86
   3  -8  -4   45.05    9.06
  -3  -8   4   62.92   11.96
  -3   8   3  386.11   21.15
  -3  -8   3  401.77   23.34
   3  -8  -3  418.34   21.07
  -3   8   2   -3.01    7.95
  -3  -8   2   21.75    9.74
   3  -8  -2   13.89    7.59
  -3   8   1   50.57    9.05
  -3  -8   1   25.73   10.59
   3  -8  -1   35.61    7.64
   3  -8   0   28.72    6.64
  -3  -8   0   26.35   10.18
   3  -8   0   21.29    7.52
   3  -8   1  122.02    9.58
   3  -8   1  135.94   10.27
  -3  -8  -1  133.74   12.91
  -3   8  -1  131.04   11.96
  -3  -8  -2   28.83   10.41
   3   8   3  146.79   12.32
  -3  -8  -3  193.94   14.67
   3   8   4   33.65    9.43
  -3  -8  -4   33.24   10.39
   3   8   5   81.77   11.40
  -3  -8  -5  116.79   13.42
   3   8   6    3.77   10.16
  -3  -8  -6    7.91   12.36
  -3  -8  -7   -0.73   12.53
   3   8   7   13.91   10.83
  -3  -8  -7   18.54   11.96
  -3  -8  -8   -1.56   13.12
   3   8   8    7.48   11.55
  -3  -8  -8   -1.65   12.94
  -3  -8  -9    9.27   14.89
   3   8   9   11.49   12.19
  -3  -8  -9   -5.26   13.94
  -3  -8 -10   28.43   15.58
   3   8  10   16.81   14.03
  -3  -8 -10   12.98   14.37
  -3  -8 -11   24.84   18.25
   3   8  11   14.30   14.95
  -3  -8 -11   48.13   16.28
  -3  -8 -12    2.12   18.48
   3   8  12   20.69   15.88
  -3  -8 -12    6.90   16.27
  -3  -8 -13   41.65   16.31
  -3   9  14   16.54   15.69
   3  -9 -14   14.37   14.76
  -3   9  13   35.77   15.65
   3  -9 -13   16.18   13.87
  -3   9  12   74.87   14.98
   3  -9 -12   61.21   14.62
  -3   9  11   36.23   13.58
   3  -9 -11   34.19   13.32
  -3   9  10   15.02   12.17
   3  -9 -10  -19.81   12.62
  -3   9   9    0.63   11.31
   3  -9  -9    2.63   11.26
   3   9  -9    9.40    9.13
  -3   9   8   51.70   11.74
   3  -9  -8   59.43   11.28
   3   9  -8   82.92   10.46
  -3   9   7    7.50    9.72
   3  -9  -7    4.50    9.33
   3   9  -7    9.59    9.02
  -3   9   6    3.01    8.93
   3   9  -6    4.87    8.81
   3  -9  -6   26.99    9.40
  -3   9   5   -7.01    8.60
   3   9  -5   -3.48    8.89
   3  -9  -5   17.28    8.44
  -3   9   4  119.03   11.39
  -3  -9   4  126.09   13.42
   3  -9  -4  124.28   10.73
  -3   9   3   20.87    8.79
  -3  -9   3   49.24   10.54
   3  -9  -3   41.39    8.60
  -3   9   2   98.47   10.58
  -3  -9   2   86.38   11.32
   3  -9  -2   99.28    9.39
  -3   9   1   25.37    8.75
   3  -9  -1   26.28    7.52
  -3  -9   1   27.83    9.80
   3  -9   0  531.53   26.81
   3  -9   0  607.43   27.74
  -3  -9   0  617.82   29.70
   3  -9   1    2.92    6.68
  -3  -9  -1    4.55    9.36
  -3  -9  -2   41.87   10.32
  -3  -9  -3   39.89   11.57
   3   9   4    4.33    9.27
  -3  -9  -4   -2.61   10.24
   3   9   5   13.03    9.50
  -3  -9  -5    6.84   11.47
   3   9   6   90.48   12.33
  -3  -9  -6  125.93   15.02
  -3  -9  -7   31.68   13.10
   3   9   7   27.76   11.00
  -3  -9  -7   11.10   13.19
  -3  -9  -8   39.09   13.60
   3   9   8   42.93   12.10
  -3  -9  -8   30.47   13.77
  -3  -9  -9   31.04   14.92
   3   9   9    4.04   12.74
  -3  -9  -9   22.61   14.66
  -3  -9 -10   13.69   15.34
   3   9  10   26.31   14.26
  -3  -9 -10   10.54   15.94
  -3  -9 -11   -8.81   16.93
   3   9  11   16.71   14.90
  -3  -9 -11   -2.99   15.42
  -3  -9 -12   19.99   18.49
   3   9  12   12.93   16.18
  -3  -9 -12   12.22   16.64
  -3  -9 -13    1.03   16.29
  -3  10  14   66.38   17.95
   3 -10 -14    2.75   15.06
  -3  10  13   48.76   16.02
   3 -10 -13   45.78   14.17
   3 -10 -12    8.96   12.99
  -3  10  12   35.74   15.17
   3 -10 -11   16.21   12.70
  -3  10  11   19.24   13.72
   3 -10 -10    2.86   11.92
  -3  10  10   17.80   12.41
   3 -10  -9   23.98   11.30
   3  10  -9   25.41    9.21
  -3  10   9   40.39   11.76
   3 -10  -8   70.54   11.89
   3  10  -8   75.64   10.22
  -3  10   8   60.74   12.03
   3 -10  -7   17.65   10.20
   3  10  -7   18.86    8.75
  -3  10   7   25.13   10.50
   3  10  -6   22.22    9.29
   3 -10  -6    5.78    9.12
  -3  10   6   10.80    9.76
  -3  10   5  418.58   23.21
   3 -10  -5  436.17   22.79
   3  10  -5  454.44   23.51
  -3  10   4   27.29    9.25
  -3 -10   4   13.51   10.63
   3 -10  -4   28.48    8.51
  -3  10   3  140.03   12.49
  -3 -10   3  128.12   13.77
   3 -10  -3  149.79   11.44
  -3  10   2    9.53    8.86
  -3 -10   2    6.95    9.69
   3 -10  -2  -10.97    7.63
   3 -10  -1   18.66    6.84
  -3 -10   1   18.16   10.31
   3 -10  -1   32.08    7.72
   3 -10   0    8.59    6.65
  -3 -10   0    9.75    9.40
   3 -10   1   13.66    6.88
  -3 -10  -1   14.46    9.51
  -3 -10  -2   64.56   11.12
  -3 -10  -3  294.97   19.02
  -3 -10  -4   19.33   11.64
   3  10   5   39.60   10.71
  -3 -10  -5   21.69   11.74
   3  10   6   32.55   10.29
  -3 -10  -6   13.65   11.58
  -3 -10  -7   29.28   13.08
   3  10   7   24.32   11.13
  -3 -10  -7   -4.06   12.84
  -3 -10  -8   -1.54   13.76
   3  10   8   -8.63   11.43
  -3 -10  -8   16.53   13.83
  -3 -10  -9    3.34   14.49
   3  10   9   12.66   12.42
  -3 -10  -9    5.59   14.89
  -3 -10 -10    5.38   15.97
   3  10  10   10.15   13.45
  -3 -10 -10   10.87   16.23
  -3 -10 -11   19.34   16.92
   3  10  11   45.05   15.26
  -3 -10 -11   -3.09   16.08
  -3 -10 -12   17.57   17.85
   3  10  12   13.06   16.40
  -3 -10 -12   13.68   16.66
  -3  11  14   -2.76   15.97
   3 -11 -14   20.40   14.62
  -3  11  13   44.43   16.19
   3 -11 -13   31.50   14.72
  -3  11  12   16.66   14.49
   3 -11 -12   -1.65   13.77
  -3  11  11   14.70   13.51
   3 -11 -11   26.35   12.63
  -3  11  10   -6.12   12.42
   3 -11 -10    5.06   11.35
  -3  11   9    6.96   11.78
   3 -11  -9   10.76   11.18
  -3  11   8  154.71   14.59
   3 -11  -8  164.06   15.10
   3  11  -8  165.73   12.85
  -3  11   7    7.27   10.28
   3 -11  -7   11.02    9.90
   3  11  -7   -0.47    8.68
  -3  11   6  122.60   12.84
   3  11  -6  128.08   12.04
   3 -11  -6  123.21   12.26
  -3  11   5   23.36    9.89
   3  11  -5   31.23    9.38
   3 -11  -5   27.02    9.45
  -3  11   4   23.53    9.85
  -3 -11   4   29.28   10.85
   3 -11  -4   32.41    8.30
  -3  11   3   49.90    9.97
   3 -11  -3   27.15    8.30
  -3 -11   3   16.20   10.61
   3 -11  -2  210.56   13.64
  -3 -11   2  193.14   15.72
  -3  11   2  231.40   15.30
   3 -11  -1   12.88    7.25
  -3 -11   1   -7.57    9.93
   3 -11   0  208.29   13.10
  -3 -11   0  237.43   15.63
   3 -11   1  135.55   10.51
  -3 -11  -1  140.13   13.36
   3 -11   2   70.70    9.06
  -3 -11  -2   68.90   11.83
  -3 -11  -3   11.03   10.71
  -3 -11  -4   24.31   11.02
  -3 -11  -5   10.01   12.10
  -3 -11  -6  119.57   15.34
  -3 -11  -7   36.60   13.68
  -3 -11  -8   50.01   15.30
   3  11   8   53.50   12.60
  -3 -11  -8   43.87   13.71
  -3 -11  -9   14.42   14.96
   3  11   9   29.29   13.16
  -3 -11  -9   12.33   14.49
  -3 -11 -10    8.13   15.49
   3  11  10    0.74   13.83
  -3 -11 -10  -11.54   15.79
  -3 -11 -11   16.96   17.39
   3  11  11   36.38   15.93
  -3 -11 -11    7.65   16.31
  -3 -11 -12    8.68   17.68
  -3 -11 -12    4.07   18.08
   3  11  12    8.83   16.82
   3 -12 -14   -3.74   14.26
  -3  12  14   -2.73   15.69
   3 -12 -13   21.27   14.69
  -3  12  13   43.93   16.48
   3 -12 -12   15.00   13.20
  -3  12  12   18.81   14.21
   3 -12 -11   38.38   13.38
  -3  12  11   10.94   13.78
   3 -12 -10   60.55   12.94
  -3  12  10   42.20   13.29
   3 -12  -9   25.86   11.77
  -3  12   9   13.42   11.67
   3 -12  -8   15.18   10.27
  -3  12   8    6.03   10.37
   3 -12  -7   39.33   10.72
   3  12  -7   44.57    9.11
  -3  12   7   38.78   11.26
   3  12  -6   17.24    9.10
   3 -12  -6   14.67    9.63
  -3  12   6    4.88    9.90
   3  12  -5   44.11    9.46
   3 -12  -5   56.52    9.51
  -3  12   5   44.52   10.67
   3 -12  -4   18.14    8.61
  -3  12   4   -3.13    9.42
   3  12  -4    1.84    9.01
  -3 -12   4    4.25   10.23
   3 -12  -3  411.15   21.80
  -3 -12   3  431.72   23.60
  -3  12   3  425.10   23.11
  -3 -12   2   62.68   11.87
  -3  12   2   90.17   11.32
   3 -12  -1   98.23    9.80
  -3 -12   1  124.21   12.80
   3 -12   0   19.76    7.49
  -3 -12   0   18.67    9.88
   3 -12   1   73.33    9.12
  -3 -12  -1   72.79   11.80
   3 -12   2    9.34    8.11
  -3 -12  -2   19.62   10.67
  -3 -12  -3  136.26   14.54
  -3 -12  -4   52.41   12.54
  -3 -12  -5  253.09   18.42
  -3 -12  -6   14.29   13.15
  -3 -12  -7  -10.22   14.19
  -3 -12  -8   13.73   15.09
  -3 -12  -8   17.40   13.59
  -3 -12  -9   56.21   16.38
  -3 -12  -9   46.53   14.16
  -3 -12 -10   30.29   16.33
  -3 -12 -10   38.66   16.04
  -3 -12 -11   33.79   17.83
  -3 -12 -11  -28.98   16.66
  -3 -12 -12   18.99   18.00
  -3 -12 -12   54.20   18.59
   3 -13 -14   -8.49   15.51
  -3  13  14   33.25   16.39
   3 -13 -13    9.92   14.24
  -3  13  13   -5.02   14.22
   3 -13 -12   13.52   13.97
  -3  13  12   11.69   14.44
   3 -13 -11   16.63   13.59
  -3  13  11   21.12   13.82
  -3  13  10   13.02   12.32
   3 -13 -10   47.44   12.49
  -3  13   9   -4.53   11.75
   3 -13  -9    3.47   11.75
  -3  13   8   41.62   11.13
   3 -13  -8   32.71   11.66
  -3  13   7   20.83   11.12
   3 -13  -7   25.65   10.74
   3 -13  -6  200.22   15.21
   3  13  -6  204.16   14.45
  -3  13   6  199.78   15.43
   3  13  -5   15.86    9.50
   3 -13  -5   27.20    9.39
  -3  13   5   14.88   10.10
   3 -13  -4   13.31    8.67
  -3  13   4   18.52   10.55
  -3 -13   4   32.80   10.67
   3  13  -4   18.78    9.36
  -3  13   3   13.54   10.09
  -3 -13   3   10.84   10.23
   3  13  -3    9.71    9.24
  -3 -13   2   53.93   10.92
  -3  13   2   30.77   10.52
   3 -13  -1   32.48    8.14
  -3 -13   1   35.24   10.22
   3 -13   0  254.04   15.46
  -3 -13   0  289.23   18.04
   3 -13   1   50.95    9.09
  -3 -13  -1   38.04   10.82
   3 -13   2  185.00   13.22
  -3 -13  -2  198.01   15.90
   3 -13   3    8.56    8.86
  -3 -13  -3   10.07   11.68
  -3 -13  -4   15.48   11.19
  -3 -13  -5   13.40   11.77
  -3 -13  -6   29.99   14.07
  -3 -13  -7  -13.04   14.33
  -3 -13  -8   14.97   15.82
  -3 -13  -8   37.94   13.94
  -3 -13  -9   13.12   15.76
  -3 -13  -9   12.14   14.28
  -3 -13 -10   -1.07   16.77
  -3 -13 -10   -5.15   15.33
  -3 -13 -11   33.53   18.21
  -3 -13 -11   11.04   15.84
  -3 -13 -12  -11.75   17.24
   3 -14 -13   -4.53   14.87
  -3  14  13   15.86   15.16
   3 -14 -12    7.69   14.42
  -3  14  12   38.23   14.57
   3 -14 -11   11.24   13.38
  -3  14  11    7.32   13.28
   3 -14 -10   23.24   12.61
  -3  14  10  -21.39   12.51
   3 -14  -9   76.16   13.11
  -3  14   9   61.30   12.85
   3 -14  -8   37.87   11.71
  -3  14   8   25.96   11.20
   3 -14  -7   27.28   10.90
  -3  14   7   19.13   11.47
   3 -14  -6   16.92    9.85
  -3  14   6   12.85   11.05
   3  14  -5   12.91    9.58
   3 -14  -5   23.19    9.47
  -3  14   5   -2.85   10.51
  -3  14   4   18.76   10.79
  -3 -14   4   30.99   11.05
   3  14  -4   27.53   10.12
  -3  14   3  243.37   16.99
  -3 -14   3  227.89   16.76
   3  14  -3  246.02   16.12
   3 -14  -2   20.67    8.36
  -3 -14   2   10.76   10.04
   3 -14  -1  188.12   12.46
  -3 -14   1  164.14   14.59
   3 -14   0   72.55    9.25
  -3 -14   0   65.92   11.16
   3 -14   1    7.11    8.52
  -3 -14  -1    5.00   10.79
   3 -14   2    4.49    8.90
  -3 -14  -2    1.97   10.53
   3 -14   3   35.69    9.96
  -3 -14  -3   27.39   11.31
  -3 -14  -4    4.31   11.45
  -3 -14  -5   91.88   13.80
  -3 -14  -6    5.78   13.66
  -3 -14  -7   13.30   14.56
  -3 -14  -8  -18.13   15.79
  -3 -14  -9   12.35   16.04
  -3 -14  -9   10.29   14.00
  -3 -14 -10    6.56   17.22
  -3 -14 -10   29.74   15.35
  -3 -14 -11   -1.14   17.13
  -3 -14 -11   13.61   15.32
   3 -15 -13  -19.17   14.29
  -3  15  13   -8.32   14.76
   3 -15 -12   -7.81   13.84
  -3  15  12   15.65   13.85
   3 -15 -11   38.15   13.26
  -3  15  11    8.83   13.17
   3 -15 -10   32.62   12.83
  -3  15  10   19.93   12.92
   3 -15  -9   24.90   11.69
  -3  15   9   -0.66   11.77
   3 -15  -8   55.92   11.81
  -3  15   8   29.87   12.06
   3 -15  -7  -18.55   11.15
  -3  15   7   14.21   11.46
   3 -15  -6  114.26   12.69
  -3  15   6  129.89   14.04
  -3  15   5   15.43   11.50
  -3  15   4   -1.77   10.51
  -3 -15   4    6.08   10.33
   3  15  -4    0.53   10.04
  -3  15   3   14.57   11.05
  -3 -15   3   10.21   10.06
   3  15  -3   16.79    9.93
   3 -15  -2   32.87    8.97
  -3 -15   2   26.53   10.97
   3  15  -2   43.96   10.38
   3 -15  -1   42.21    9.03
  -3 -15   1   51.80   10.99
   3 -15   0  116.85   11.15
  -3 -15   0  140.64   13.16
   3 -15   1   30.88    9.36
  -3 -15  -1   20.99   11.12
   3 -15   2   75.60   10.40
  -3 -15  -2   63.02   12.21
   3 -15   3   32.82   10.10
  -3 -15  -3   33.52   11.97
  -3 -15  -4   21.96   12.00
  -3 -15  -5   12.38   11.79
  -3 -15  -6    7.57   14.17
  -3 -15  -7   10.82   14.31
  -3 -15  -8   29.11   15.65
  -3 -15  -9   23.24   14.00
  -3 -15  -9  -10.43   17.18
  -3 -15 -10   10.06   14.96
  -3 -15 -10    3.34   17.57
  -3 -15 -11    4.47   15.65
  -3 -15 -11    1.16   17.75
  -3  16  13   38.21   15.25
   3 -16 -13   -3.68   15.25
  -3  16  12   -1.54   13.70
   3 -16 -12   -2.62   13.49
  -3  16  11    4.38   13.35
   3 -16 -11   22.99   13.65
  -3  16  10  -11.87   13.20
   3 -16 -10   40.08   13.71
   3 -16  -9   15.18   12.19
  -3  16   9  -11.46   12.25
   3 -16  -8    2.71   11.17
  -3  16   8  -11.76   11.94
   3 -16  -7    5.72   10.75
  -3  16   7   35.62   11.99
  -3  16   6   23.60   11.60
  -3  16   5  104.76   13.50
   3  16  -4   63.01   11.63
  -3  16   4   47.37   12.25
   3 -16  -3   55.35   10.35
  -3 -16   3   71.85   11.65
   3  16  -3   77.12   11.91
   3 -16  -2   -0.47    8.82
  -3 -16   2    1.83   10.49
   3  16  -2    1.64   10.82
   3 -16  -1   38.39    9.62
  -3 -16   1   44.55   11.32
   3 -16   0   31.41    9.11
  -3 -16   0   23.91   10.72
   3 -16   1    1.39    8.74
  -3 -16  -1   -3.24   10.91
   3 -16   2   26.78    9.78
  -3 -16  -2   23.21   11.26
   3 -16   3  218.38   15.23
  -3 -16  -3  170.74   16.95
  -3 -16  -4   17.13   12.44
  -3 -16  -5   26.00   13.41
  -3 -16  -6   24.77   13.74
  -3 -16  -7   14.68   14.82
  -3 -16  -8   12.79   16.15
  -3 -16  -9   37.00   16.71
  -3 -16 -10   39.17   14.48
  -3 -16 -10   -2.26   17.14
  -3 -16 -11   16.72   15.53
  -3  17  12   23.33   14.10
   3 -17 -12   -0.88   14.26
  -3  17  11    3.71   13.30
   3 -17 -11   15.88   13.80
  -3  17  10   18.52   13.67
   3 -17 -10   39.27   13.69
  -3  17   9   25.52   12.95
   3 -17  -9   11.76   11.98
  -3  17   8   65.66   13.53
  -3  17   7   56.11   12.40
  -3  17   6   20.64   12.06
  -3  17   5    5.70   11.83
   3  17  -4  112.34   12.92
  -3  17   4   61.95   13.06
   3 -17  -3   23.08   10.26
   3  17  -3    9.02   10.90
   3 -17  -2  123.93   12.59
  -3 -17   2  146.16   13.79
   3  17  -2  154.05   13.82
   3 -17  -1   39.73    9.35
  -3 -17   1   37.68   10.93
   3  17  -1   28.69   11.03
   3 -17   0   84.38   10.25
  -3 -17   0   51.03   11.47
   3 -17   1    8.70    9.15
  -3 -17  -1   -9.21   11.00
   3 -17   2   59.38   11.15
  -3 -17  -2   61.83   12.48
   3 -17   3   21.76   10.55
  -3 -17  -3    9.40   12.37
   3 -17   4   19.03   11.52
  -3 -17  -4   34.05   13.20
  -3 -17  -5    4.80   13.14
  -3 -17  -6  108.43   16.44
  -3 -17  -7    2.79   15.26
  -3 -17  -8   -3.98   16.16
  -3 -17  -8   -4.34   14.18
  -3 -17  -9   16.02   16.85
  -3 -17  -9    2.61   13.89
  -3 -17 -10   10.25   18.39
   3 -18 -12   -2.68   14.62
  -3  18  12   40.14   14.60
   3 -18 -11   43.10   14.58
  -3  18  11   33.17   14.33
   3 -18 -10   27.27   13.26
  -3  18  10    9.45   12.95
  -3  18   9   21.14   13.12
  -3  18   8    3.42   12.21
  -3  18   7   32.31   13.03
  -3  18   6   29.94   12.84
  -3  18   5   99.87   13.84
   3 -18  -4  -10.11   11.61
   3  18  -4    1.23   11.78
   3 -18  -3  136.50   13.62
   3  18  -3  144.45   14.10
   3 -18  -2   19.94   10.37
   3  18  -2   58.07   12.06
   3 -18  -1   16.14    9.69
  -3 -18   1   -8.13   10.78
   3  18  -1   21.30   11.67
   3 -18   0  -18.64    9.67
  -3 -18   0   10.73   10.62
   3 -18   1   39.88   10.03
  -3 -18  -1   15.37   11.52
   3 -18   2   38.46   10.80
  -3 -18  -2   23.29   12.30
   3 -18   3   95.63   12.29
  -3 -18  -3   97.73   14.00
   3 -18   4    7.53   11.50
  -3 -18  -4   29.94   13.11
  -3 -18  -5   10.53   13.04
  -3 -18  -6   19.14   14.07
  -3 -18  -7   15.93   15.49
  -3 -18  -8   -5.03   16.00
  -3 -18  -8    3.63   14.79
  -3 -18  -9   15.05   16.62
  -3 -18  -9   26.40   15.41
  -3 -18 -10    5.73   18.02
   3 -19 -12    2.71   14.43
  -3  19  11    6.13   13.23
  -3  19  10   -6.65   13.07
  -3  19   9    2.87   12.97
  -3  19   8   13.36   12.22
  -3  19   7   18.02   12.63
  -3  19   6   56.48   13.56
  -3  19   5   22.77   12.91
   3 -19  -4   -7.47   12.12
   3  19  -4    7.71   12.34
   3 -19  -3   -0.57   10.95
   3  19  -3   14.14   11.60
   3 -19  -2   15.48   10.97
   3  19  -2   56.14   12.27
   3 -19  -1   21.56   10.11
   3  19  -1    7.34   11.28
   3 -19   0  160.08   13.72
  -3 -19   0  117.95   14.34
   3  19   0  165.41   14.94
   3 -19   1   48.61   10.76
  -3 -19  -1   46.00   12.02
   3 -19   2   65.55   11.37
  -3 -19  -2   93.04   13.47
   3 -19   3    2.29   10.81
  -3 -19  -3   16.48   12.59
   3 -19   4   22.79   11.82
  -3 -19  -4   13.32   13.11
  -3 -19  -5   12.27   13.50
  -3 -19  -6   37.72   15.00
  -3 -19  -7   -4.71   14.89
  -3 -19  -8   14.15   16.04
  -3 -19  -8   12.29   15.21
  -3 -19  -9   37.71   18.07
  -3 -19  -9    6.65   15.41
  -3  20  11   33.20   14.30
  -3  20  10   16.48   14.28
  -3  20   9   21.99   13.22
  -3  20   8    3.61   13.37
  -3  20   7   39.55   13.43
  -3  20   6    3.48   12.74
   3 -20  -5   45.58   13.78
   3  20  -5   42.96   13.18
   3 -20  -4  -18.74   12.14
   3  20  -4   -1.98   12.69
   3 -20  -3   96.06   13.59
   3  20  -3   97.00   13.84
   3 -20  -2   27.87   11.07
   3  20  -2   38.90   12.22
   3 -20  -1   20.95   10.53
   3  20  -1   26.42   12.38
   3 -20   0   19.49   10.80
   3  20   0   31.20   12.59
   3 -20   1   53.59   11.24
  -3 -20  -1   76.00   12.90
   3  20   1   61.76   13.39
   3 -20   2   37.35   11.60
  -3 -20  -2   22.46   12.74
   3 -20   3   59.16   12.40
  -3 -20  -3   44.70   13.18
   3 -20   4   23.52   12.21
  -3 -20  -4   26.90   13.75
   3 -20   5   40.03   13.29
  -3 -20  -5   50.49   14.77
  -3 -20  -6   22.80   14.53
  -3 -20  -7    9.50   14.94
  -3 -20  -7   12.51   14.93
  -3 -20  -8   -7.08   15.46
  -3 -20  -8   19.65   16.26
  -3 -20  -9   14.01   18.01
  -3 -20  -9   13.82   15.70
  -3  21  10   11.45   13.20
  -3  21   9   15.01   13.87
  -3  21   8   21.32   13.85
  -3  21   7   33.25   13.47
  -3  21   6   54.20   14.17
   3 -21  -5   37.98   14.54
   3  21  -5   34.98   13.13
   3 -21  -4   -2.69   12.31
   3  21  -4   12.21   12.75
   3 -21  -3   21.05   12.13
   3  21  -3    0.68   12.54
   3 -21  -2   16.85   11.25
   3  21  -2   25.51   12.12
   3 -21  -1    2.82   11.11
   3  21  -1   23.23   12.01
   3 -21   0   71.19   11.85
   3  21   0   63.34   13.15
   3 -21   1   -1.72   10.48
   3  21   1   23.89   12.45
   3 -21   2   18.17   10.98
  -3 -21  -2    5.12   12.17
   3  21   2    6.02   12.73
   3 -21   3   23.21   11.85
  -3 -21  -3   17.59   12.58
   3 -21   4   -1.28   11.99
  -3 -21  -4   19.20   13.46
   3 -21   5   23.91   12.97
  -3 -21  -5    5.00   13.71
  -3 -21  -6    6.16   14.08
  -3 -21  -7   40.88   15.99
  -3 -21  -7   19.93   16.16
  -3 -21  -8   12.15   15.92
  -3 -21  -8   -1.02   16.47
  -3 -21  -9    3.07   16.76
  -3  22  10   16.32   13.67
  -3  22   9   18.26   14.13
  -3  22   8   23.90   13.98
  -3  22   7   19.15   13.56
   3 -22  -6    0.81   15.76
   3 -22  -5   56.11   15.65
   3  22  -5   40.90   13.45
   3 -22  -4   37.55   13.48
   3  22  -4   11.14   13.37
   3 -22  -3   43.28   13.25
   3  22  -3   48.59   14.58
   3 -22  -2   12.16   11.63
   3  22  -2    8.92   12.66
   3 -22  -1    4.72   11.18
   3  22  -1   -5.36   12.23
   3 -22   0   34.18   12.01
   3  22   0   30.12   12.90
   3 -22   1   12.56   11.19
   3  22   1    2.72   12.85
   3 -22   2   16.42   11.33
   3  22   2   15.11   12.83
   3 -22   3   21.45   12.04
   3  22   3    9.70   12.98
  -3 -22  -3   24.80   12.87
   3 -22   4   13.82   12.93
  -3 -22  -4   14.48   13.22
   3 -22   5  -13.64   12.71
  -3 -22  -5    2.52   14.04
  -3 -22  -6   13.21   14.73
  -3 -22  -7   25.48   16.10
  -3 -22  -7  -16.46   16.39
  -3 -22  -8   10.09   16.57
  -3 -22  -8   28.39   17.53
  -3  23   9   21.55   14.33
  -3  23   8   39.43   14.17
   3 -23  -7  -15.78   16.23
   3 -23  -6   30.02   16.56
   3  23  -5    8.56   13.43
   3 -23  -5    3.90   14.94
   3  23  -4   19.15   13.48
   3 -23  -4  -17.29   13.92
   3  23  -3   13.67   13.70
   3 -23  -3   25.49   13.12
   3  23  -2   55.68   14.07
   3 -23  -2   22.83   13.05
   3  23  -1   36.84   13.82
   3 -23  -1   13.74   12.46
   3  23   0   79.15   13.63
   3 -23   0   55.49   13.25
   3  23   1    4.86   12.85
   3 -23   1    3.72   11.28
   3  23   2    6.32   12.96
   3 -23   2    1.26   12.03
   3  23   3   13.50   12.82
   3 -23   3   -9.14   12.27
   3  23   4   -3.59   13.67
   3 -23   4    4.74   12.65
  -3 -23  -4   -4.03   13.03
   3 -23   5    2.80   12.96
  -3 -23  -5   14.26   14.14
  -3 -23  -6    1.76   14.53
  -3 -23  -7  -14.80   15.80
  -3 -23  -7   16.90   15.34
   3 -24  -8   46.57   19.09
   3 -24  -7    5.42   17.57
   3 -24  -6   12.07   16.04
   3  24  -5   41.79   14.14
   3 -24  -5   28.94   16.10
   3  24  -4   21.84   13.56
   3 -24  -4   -9.71   14.16
   3  24  -3   32.92   14.18
   3 -24  -3   38.25   13.26
   3  24  -2    8.90   13.92
   3 -24  -2   20.70   13.21
   3  24  -1   38.52   14.76
   3 -24  -1    5.21   12.40
   3  24   0   23.53   13.93
   3 -24   0   14.16   12.69
   3  24   1    9.23   13.67
   3 -24   1   25.06   11.98
   3  24   2   17.21   13.79
   3 -24   2   19.68   13.10
   3  24   3   51.43   14.54
   3 -24   3   49.07   13.10
   3  24   4   24.25   13.85
   3 -24   4   33.39   13.25
   3  24   5  -31.25   14.11
   3 -24   5   14.35   13.32
  -3 -24  -6   25.50   14.76
  -3 -24  -7   20.40   14.90
   3 -25  -7   45.54   17.96
   3 -25  -6   18.46   17.08
   3  25  -5   20.32   13.73
   3 -25  -5   10.72   14.76
   3  25  -4    8.95   13.89
   3 -25  -4    3.09   14.63
   3  25  -3   10.45   13.65
   3 -25  -3    5.08   14.00
   3  25  -2   58.29   14.84
   3 -25  -2   26.61   13.71
   3  25  -1   29.39   14.74
   3 -25  -1   32.54   13.45
   3  25   0   30.36   14.80
   3 -25   0   60.92   13.32
   3  25   1   19.76   13.24
   3 -25   1   23.27   12.28
   3  25   2   34.48   13.76
   3 -25   2   37.22   12.80
   3  25   3   19.26   13.44
   3 -25   3   19.37   13.24
   3  25   4   29.16   13.56
   3 -25   4   10.70   13.45
   3  25   5   -5.33   13.66
   3 -25   5    0.73   13.67
   3 -25   6   11.30   14.44
   3 -26  -6   24.30   17.92
   3  26  -5   23.97   14.40
   3 -26  -5   11.90   15.99
   3  26  -4    0.76   13.80
   3 -26  -4   31.83   15.50
   3  26  -3   44.83   14.49
   3 -26  -3   48.37   15.26
   3  26  -2  -11.55   13.57
   3 -26  -2   25.56   14.51
   3  26  -1   -3.13   14.14
   3 -26  -1   16.29   13.81
   3  26   0   16.88   14.35
   3 -26   0   29.24   13.36
   3  26   1   28.75   14.07
   3 -26   1   21.37   12.48
   3  26   2    3.01   14.03
   3 -26   2   33.50   12.95
   3  26   3    6.03   13.97
   3 -26   3   22.78   13.27
   3  26   4   26.60   14.45
   3 -26   4   14.58   13.94
   3 -26   5   25.45   14.03
   3  27  -5   -3.95   14.56
   3 -27  -5   17.43   16.99
   3  27  -4   -1.57   14.30
   3 -27  -4    0.83   15.46
   3  27  -3    3.11   14.41
   3 -27  -3   10.33   15.95
   3  27  -2   13.27   14.37
   3 -27  -2   -0.76   14.16
   3  27  -1   13.50   14.68
   3 -27  -1  -10.33   13.48
   3  27   0   20.03   14.72
   3 -27   0   12.26   13.90
   3  27   1   -5.51   15.05
   3 -27   1    6.44   12.62
   3  27   2   43.44   15.54
   3 -27   2   23.74   13.77
   3  27   3    8.48   13.64
   3 -27   3   19.79   14.28
   3 -27   4   -5.22   13.73
   3  28  -5   41.82   15.02
   3  28  -4   31.21   15.13
   3  28  -3    7.92   14.59
   3  28  -2   -4.75   14.90
   3 -28  -2   23.78   15.57
   3  28  -1   20.06   14.97
   3 -28  -1   -9.22   15.20
   3  28   0   27.04   14.75
   3 -28   0   20.89   14.44
   3 -28   1  -26.00   13.27
   4   0 -13   16.08   14.02
  -4   0  13   20.37   20.49
   4   0 -12   14.11   13.48
  -4   0  12    6.36   18.40
   4   0 -11   31.08   13.32
  -4   0  11    5.91   17.41
   4   0 -10   97.77   14.88
  -4   0  10   76.63   18.03
   4   0  -9   12.14   11.97
   4   0  -8   69.08   13.35
   4   0  -7  -14.31   12.06
   4   0  -6    9.12   11.91
   4   0  -5   -6.32   11.09
   4   0  -4   16.75   10.97
   4   0  -3    6.67   10.69
   4   0  -2  414.36   23.69
  -4   0   1    9.70   12.63
  -4   0   0   84.22   13.83
   4   0   1   -2.85   10.56
  -4   0  -1    4.45   12.20
  -4   0  -2   11.10   12.33
   4   0   2   23.65   12.12
  -4   0  -3    7.53   12.84
   4   0   3    2.82   13.22
  -4   0  -4   36.13   12.42
   4   0   4   38.75   14.70
   4   0   5   -5.61   15.21
  -4   0  -5   29.11   13.34
   4   0   6   75.21   17.76
   4   0   7   32.74   16.44
   4   0   8    0.88   16.34
   4   0   9   -0.90   15.80
   4   0  10    2.76   16.28
  -4   1  13   32.98   20.10
  -4  -1  13   61.30   21.42
   4  -1 -13   26.20   14.05
   4   1 -13   24.44   13.39
  -4   1  12   19.70   17.79
  -4  -1  12   17.50   19.68
   4  -1 -12   -4.00   13.47
   4   1 -12  -10.74   13.56
  -4   1  11    9.46   17.60
  -4  -1  11   24.20   18.47
   4  -1 -11    7.70   13.45
   4   1 -11   23.19   13.05
  -4   1  10   24.61   15.38
   4  -1 -10   -7.44   13.05
   4   1 -10   -2.90   12.79
  -4   1   9   14.25   13.59
   4  -1  -9   26.51   12.51
   4   1  -9   15.62   12.43
   4  -1  -8   19.51   12.28
   4   1  -8    6.30   11.93
   4  -1  -7   62.47   13.30
   4   1  -7   66.99   12.93
   4  -1  -6   20.75   12.04
   4   1  -6   14.52   11.37
   4  -1  -5  104.98   13.14
   4   1  -5   86.69   13.05
   4  -1  -4    4.87   10.62
   4   1  -4   -2.53   11.16
   4  -1  -3   -7.75   10.59
   4   1  -3   26.65   11.28
  -4  -1   2   43.55   13.44
   4  -1  -2   68.80   11.74
  -4   1   1   -5.95   12.02
  -4  -1   1    4.51   12.19
  -4   1   0    7.31   12.03
  -4  -1   0   23.50   13.32
   4   1   1  148.41   13.87
   4  -1   1  149.37   14.68
  -4   1  -1  174.60   16.13
  -4  -1  -1  123.63   15.87
  -4   1  -2  -10.91   12.14
  -4  -1  -2   15.87   13.05
   4   1   2   -3.69   11.57
   4  -1   2   -0.67   12.92
  -4   1  -3   34.13   13.39
  -4  -1  -3   48.58   13.71
   4   1   3   49.32   13.59
   4  -1   3   34.05   14.49
  -4   1  -4   22.77   13.28
   4   1   4   25.45   14.13
   4  -1   4   11.17   14.84
  -4  -1  -4   12.23   12.97
   4   1   5   33.79   15.25
  -4  -1  -5   42.10   13.42
  -4  -1  -6   20.36   13.53
   4   1   6   25.73   15.81
   4  -1   6   18.42   16.14
   4   1   7   57.39   15.70
   4  -1   7    4.51   17.47
   4   1   8   22.25   15.52
   4  -1   8   -5.52   16.38
   4   1   9    0.88   16.49
   4  -1   9    6.52   17.07
   4   1  10    5.39   16.78
   4  -1  10   14.19   17.56
  -4   2  13   11.72   18.85
  -4  -2  13   18.97   20.45
   4  -2 -13   18.40   14.95
   4   2 -13   16.98   13.39
  -4   2  12   28.68   17.88
  -4  -2  12    1.12   19.61
   4  -2 -12   15.46   14.51
   4   2 -12   15.83   13.15
  -4   2  11   13.73   16.16
  -4  -2  11  -14.64   19.25
   4  -2 -11    6.24   13.64
   4   2 -11    0.73   12.46
  -4   2  10   20.66   14.93
   4  -2 -10  -17.28   13.33
   4   2 -10   24.99   12.16
  -4   2   9   33.92   13.64
   4  -2  -9   18.66   12.63
   4   2  -9    9.17   12.27
   4  -2  -8   11.10   12.42
   4   2  -8   27.32   12.54
   4  -2  -7   56.67   12.61
   4   2  -7   36.90   12.68
   4  -2  -6   34.15   11.27
   4   2  -6   25.24   11.70
   4   2  -5   30.76   12.00
   4  -2  -5   33.90   11.36
   4   2  -4  109.33   13.89
   4  -2  -4  105.87   13.00
   4  -2  -3    7.60   11.02
   4   2  -3    6.33   11.54
  -4  -2   2   81.07   15.14
   4  -2  -2   65.97   11.48
  -4   2   1    5.87   11.59
  -4  -2   1   -6.07   13.16
   4  -2  -1    5.15    9.64
  -4   2   0   67.86   13.46
  -4  -2   0   38.99   12.95
  -4  -2  -1   -9.80   12.22
   4   2   1    9.19   10.31
  -4   2  -1    8.77   12.66
  -4  -2  -2    6.88   12.31
   4   2   2    0.60   11.11
   4  -2   2    5.66   13.49
  -4   2  -2    8.58   12.24
  -4   2  -3  119.30   14.43
   4   2   3  108.18   14.19
  -4  -2  -3   94.14   14.37
   4  -2   3  131.38   17.46
  -4   2  -4  120.88   15.09
   4   2   4  140.35   15.66
   4  -2   4  158.19   18.49
  -4  -2  -4  102.80   15.47
   4   2   5   27.42   14.17
   4  -2   5   21.24   16.87
  -4  -2  -5   34.13   12.98
  -4  -2  -6   19.20   13.71
   4   2   6   51.06   15.13
   4  -2   6   22.73   16.49
   4   2   7   24.88   14.57
   4  -2   7    0.93   16.86
  -4  -2  -7   19.97   14.10
   4   2   8   27.36   15.47
   4  -2   8  -36.07   18.59
   4   2   9  -17.07   14.97
   4  -2   9    4.81   17.37
   4   2  10   16.69   15.98
   4  -2  10   44.99   19.18
  -4  -3  13   32.46   21.90
  -4   3  13   -4.10   18.10
   4  -3 -13  -30.59   14.73
   4   3 -13   14.37   13.65
  -4  -3  12   -1.14   19.83
  -4   3  12   19.28   18.04
   4  -3 -12    1.65   14.36
   4   3 -12    8.10   12.23
  -4   3  11   34.82   16.87
   4  -3 -11   15.80   13.65
   4   3 -11   31.63   13.18
  -4   3  10   28.42   15.45
   4  -3 -10    9.09   13.41
   4   3 -10    7.75   12.51
  -4   3   9    8.79   13.13
   4  -3  -9   20.89   12.33
   4   3  -9   -1.40   12.49
  -4   3   8    8.44   11.76
   4  -3  -8   -6.90   11.78
   4   3  -8   18.10   13.17
   4  -3  -7   59.17   12.60
   4   3  -7   63.24   13.43
   4  -3  -6    5.12   11.43
   4   3  -6   18.61   12.03
   4   3  -5   23.16   12.15
   4  -3  -5   52.05   10.97
   4   3  -4   24.82   12.31
   4  -3  -4   21.57   10.83
   4  -3  -3   38.87   11.34
   4   3  -3   56.12   12.26
  -4  -3   2    6.98   12.29
   4  -3  -2   26.38   10.39
  -4  -3   1   83.20   14.78
   4  -3  -1   79.57   11.25
  -4   3   0    0.72   11.76
  -4  -3   0   27.54   12.49
  -4  -3  -1   73.98   13.90
   4   3   1   53.94   11.23
  -4   3  -1   94.18   14.17
  -4  -3  -2   16.26   12.56
   4   3   2   33.24   11.04
   4  -3   2   15.77   13.98
  -4   3  -2   32.21   12.55
  -4   3  -3   53.07   13.00
   4   3   3   68.18   12.72
  -4  -3  -3   78.80   13.72
   4  -3   3  104.12   17.82
   4   3   4    1.35   12.75
   4  -3   4   -0.89   16.17
  -4  -3  -4   18.01   13.39
  -4  -3  -5   35.53   13.68
   4   3   5   27.84   13.57
   4  -3   5   45.46   17.52
  -4  -3  -6   24.58   14.28
   4   3   6   -3.76   14.05
   4  -3   6    8.59   18.32
   4   3   7   14.06   14.79
   4  -3   7   15.52   18.02
  -4  -3  -7  -23.86   13.90
  -4  -3  -8    4.39   14.47
   4   3   8   -0.81   14.93
   4  -3   8    5.88   17.33
   4   3   9    7.52   15.15
   4  -3   9   32.58   18.14
   4   3  10   15.53   15.81
   4  -3  10  -13.95   18.67
  -4  -4  13   19.15   20.40
  -4   4  13    9.07   17.43
   4  -4 -13   10.35   14.76
   4   4 -13   17.73   13.02
  -4   4  12   47.35   17.31
   4   4 -12   40.29   12.84
  -4   4  11   16.62   15.31
   4  -4 -11   19.18   14.14
   4   4 -11   17.59   11.94
  -4   4  10   33.85   14.91
   4  -4 -10    0.76   13.21
   4   4 -10    2.08   11.64
  -4   4   9   18.18   13.15
   4  -4  -9    5.05   12.79
   4   4  -9   32.49   12.20
  -4   4   8   72.96   13.11
   4  -4  -8   83.86   13.22
   4   4  -8   66.26   13.47
   4  -4  -7   22.40   11.53
   4   4  -7    3.38   12.25
   4  -4  -6  -10.14   11.41
   4   4  -6    9.36   11.85
   4   4  -5   20.71   12.19
   4  -4  -5   13.81   10.51
   4   4  -4   57.46   13.07
   4  -4  -4   43.20   10.77
  -4  -4   3   23.60   12.89
   4  -4  -3   17.97   10.20
   4   4  -3    1.31   11.56
  -4  -4   2   52.00   13.41
   4  -4  -2   55.55   10.55
  -4  -4   1   15.67   13.56
   4  -4  -1    7.70   10.26
   4   4   0   53.68   10.22
  -4   4   0   73.45   13.29
  -4  -4   0   48.98   13.47
  -4  -4  -1   -4.65   12.17
   4   4   1   10.95   10.04
  -4   4  -1   -0.70   11.08
   4   4   2   25.12   11.51
  -4  -4  -2   55.17   13.55
   4  -4   2   54.91   15.96
  -4   4  -2   55.01   12.61
   4   4   3    6.20   11.16
  -4  -4  -3   14.03   12.53
   4   4   4   39.64   13.40
  -4  -4  -4   48.72   13.52
  -4  -4  -5    5.60   13.34
   4   4   5   -0.70   13.24
   4   4   6   22.65   13.86
  -4  -4  -6   15.05   13.84
  -4  -4  -7   18.23   14.27
   4   4   7    2.28   14.27
   4   4   8   18.16   14.11
  -4  -4  -8    8.96   14.57
   4   4   9   33.53   15.67
   4   4  10    5.08   15.32
   4  -4  10  -15.38   18.77
  -4   5  13   20.75   17.16
  -4  -5  13   13.09   21.07
   4   5 -13   16.66   13.11
  -4   5  12   28.20   17.14
   4  -5 -12   15.10   14.21
   4   5 -12   36.00   12.86
  -4   5  11   29.57   16.03
   4  -5 -11   -7.26   14.06
   4   5 -11    6.91   11.97
  -4   5  10   11.23   13.78
   4  -5 -10   23.70   13.57
   4   5 -10    2.74   12.17
  -4   5   9   21.83   13.57
   4  -5  -9   15.88   12.66
   4   5  -9   11.62   12.06
  -4   5   8    8.42   11.88
   4  -5  -8   32.78   12.27
   4   5  -8   30.16   12.38
  -4   5   7   29.31   11.33
   4  -5  -7   49.54   12.22
   4   5  -7   60.09   12.98
   4  -5  -6   54.42   11.95
   4   5  -6   22.85   12.51
   4   5  -5  113.46   13.86
   4  -5  -5   95.65   12.16
   4   5  -4    6.69   12.13
   4  -5  -4    6.82   10.23
  -4  -5   3   25.25   13.61
   4  -5  -3   34.09   10.17
  -4  -5   2   19.44   13.26
   4  -5  -2   21.16   10.28
  -4  -5   1   62.05   14.64
   4  -5  -1   49.57   10.13
  -4  -5   0  -11.56   12.28
   4  -5   0    7.65   10.04
  -4  -5  -1  102.15   14.43
   4   5   1   84.23   11.78
  -4   5  -1   82.25   13.56
   4   5   2    8.99   10.73
  -4  -5  -2   25.90   13.24
   4   5   3   63.68   12.86
  -4  -5  -3   58.05   14.35
  -4  -5  -4   10.23   13.01
   4   5   4   -5.81   12.19
  -4  -5  -5   -8.94   12.87
   4   5   5    2.74   12.87
   4   5   6   44.45   13.68
  -4  -5  -6   -2.55   14.05
  -4  -5  -7   11.50   14.67
   4   5   7   40.35   14.21
   4   5   8  -14.77   14.04
  -4  -5  -8    4.58   15.45
   4   5   9   -4.04   14.47
  -4  -5  -9   15.10   15.42
   4   5  10   -7.54   15.48
  -4   6  13  -11.89   17.82
   4  -6 -12    1.69   14.00
   4   6 -12   16.56   12.21
  -4   6  11    7.79   14.98
   4  -6 -11    8.11   14.41
   4   6 -11   10.83   12.39
  -4   6  10   53.46   14.86
   4  -6 -10   54.46   13.70
   4   6 -10   55.17   13.10
  -4   6   9    2.88   13.12
   4  -6  -9    0.72   12.20
   4   6  -9    3.38   11.81
  -4   6   8   12.27   11.98
   4  -6  -8   19.07   12.11
   4   6  -8   25.77   12.29
  -4   6   7   -2.90   10.72
   4  -6  -7    1.94   11.26
   4   6  -7  -10.09   12.39
   4   6  -6   -3.39   11.75
   4  -6  -6   12.96   10.69
   4   6  -5   31.43   13.23
   4  -6  -5   23.11   10.75
   4   6  -4   77.97   12.99
   4  -6  -4   35.54   11.24
   4  -6  -3   -5.41    9.59
  -4  -6   3   22.21   13.04
   4  -6  -2  127.65   12.37
  -4  -6   2  119.49   16.02
   4  -6  -1   16.64    9.85
  -4  -6   1   20.49   12.73
   4  -6   0   21.01   10.24
  -4  -6   0   41.98   14.07
  -4  -6  -1    8.66   12.89
   4   6   2   25.15   11.20
  -4  -6  -2   10.17   12.87
   4   6   3   10.13   11.51
  -4  -6  -3   10.29   12.56
  -4  -6  -4   27.93   13.53
   4   6   4   52.57   12.31
   4   6   5    8.02   12.55
  -4  -6  -5    0.83   13.79
   4   6   6   40.83   13.05
  -4  -6  -6    8.68   13.89
   4   6   7   18.42   13.52
  -4  -6  -7    2.71   15.29
  -4  -6  -8    4.68   14.94
   4   6   8   23.02   14.78
   4   6   9   18.37   15.15
  -4  -6  -9   21.11   15.83
   4   6  10    4.15   14.98
  -4  -6 -10  -18.56   15.74
  -4   7  12   28.73   17.19
   4  -7 -12   -0.85   14.43
   4   7 -12   23.03   12.12
  -4   7  11   41.38   15.74
   4  -7 -11   22.74   13.89
   4   7 -11   13.96   12.30
  -4   7  10    3.95   14.54
   4  -7 -10   29.99   13.74
   4   7 -10    1.99   11.81
  -4   7   9    1.43   13.17
   4  -7  -9    1.45   12.09
   4   7  -9   13.39   11.84
  -4   7   8    9.70   12.14
   4  -7  -8   13.57   11.54
   4   7  -8   14.73   12.57
  -4   7   7   23.54   11.35
   4  -7  -7   21.18   11.27
   4   7  -7   10.70   11.53
  -4   7   6   21.70   10.31
   4   7  -6  -12.86   12.47
   4  -7  -6   14.69   10.96
   4   7  -5  251.31   17.60
   4  -7  -5  173.93   15.10
   4   7  -4    2.06   12.58
   4  -7  -4    0.56    9.94
   4  -7  -3   -6.49    9.70
  -4  -7   3    1.59   12.75
   4  -7  -2    6.88    9.84
  -4  -7   2   23.67   12.41
   4  -7  -1    2.65    9.28
  -4  -7   1    5.49   13.02
  -4  -7   0   21.12   13.04
  -4  -7  -1  164.21   16.57
  -4  -7  -2   21.37   13.79
   4   7   3   13.03   11.03
  -4  -7  -3   12.02   13.50
  -4  -7  -4   12.09   12.64
   4   7   4    1.85   11.58
   4   7   5    9.85   12.07
  -4  -7  -5   19.38   13.93
  -4  -7  -6   14.11   14.11
   4   7   6    2.76   12.05
   4   7   7  -12.29   12.91
  -4  -7  -7   11.03   15.41
   4   7   8   34.67   14.55
  -4  -7  -8   -0.96   14.83
  -4  -7  -9    4.92   16.14
   4   7   9   -3.93   14.37
  -4  -7 -10   22.08   16.21
  -4   8  12   13.72   16.45
   4  -8 -12    7.71   14.67
  -4   8  11   19.54   15.50
   4  -8 -11    4.08   13.68
   4   8 -11    9.77   11.25
  -4   8  10   34.36   15.45
   4  -8 -10   12.35   12.91
   4   8 -10   46.95   12.39
  -4   8   9   10.71   13.17
   4  -8  -9    3.62   12.55
   4   8  -9   14.55   11.55
  -4   8   8   31.28   12.39
   4  -8  -8   17.70   11.74
   4   8  -8   41.74   12.52
  -4   8   7   30.32   11.60
   4  -8  -7   32.05   11.74
   4   8  -7   25.09   12.44
  -4   8   6  -19.57   10.53
   4   8  -6    3.38   11.50
   4  -8  -6    3.04   10.57
   4   8  -5   71.30   13.89
   4  -8  -5   68.21   11.54
   4   8  -4   74.74   13.67
   4  -8  -4   61.39   11.56
   4  -8  -3    7.58    9.74
  -4  -8   3   24.50   13.08
   4  -8  -2  172.98   13.89
  -4  -8   2  174.89   17.53
  -4  -8   1    7.81   12.53
  -4  -8   0   37.06   13.61
  -4  -8  -1   31.40   14.59
  -4  -8  -2   27.06   13.14
  -4  -8  -3   16.84   13.64
   4   8   4   16.84   11.80
  -4  -8  -4   51.53   14.21
   4   8   5    6.51   12.06
  -4  -8  -5   -3.43   13.61
  -4  -8  -6   39.47   14.31
   4   8   6   26.97   12.59
   4   8   7    9.97   12.77
  -4  -8  -7    9.38   15.43
  -4  -8  -8    0.98   15.69
   4   8   8    7.43   13.56
   4   8   9   21.73   14.37
  -4  -8  -9   19.05   16.27
  -4  -8 -10   -2.06   16.42
  -4   9  12    0.90   16.18
   4  -9 -12    5.15   15.02
  -4   9  11   15.12   15.11
   4  -9 -11   -2.45   13.87
  -4   9  10   17.10   13.93
   4  -9 -10  -14.69   13.34
   4   9 -10    9.64   11.67
  -4   9   9    3.58   13.15
   4  -9  -9   27.68   12.82
   4   9  -9    2.61   11.48
  -4   9   8   15.10   12.00
   4  -9  -8   25.87   12.03
   4   9  -8    9.13   12.21
  -4   9   7  127.47   13.99
   4  -9  -7  134.50   14.40
   4   9  -7  160.10   15.37
  -4   9   6   26.36   10.53
   4   9  -6   10.80   12.11
   4  -9  -6   26.70   10.99
  -4   9   5   20.40   10.51
   4   9  -5   27.43   12.44
   4  -9  -5   33.16   10.70
   4   9  -4   37.64   12.75
   4  -9  -4   29.39   10.32
  -4  -9   4   23.16   13.25
   4  -9  -3    9.85   10.03
  -4  -9   3   17.40   13.27
  -4  -9   2   12.82   13.77
  -4  -9   1   23.58   13.68
  -4  -9   0   19.15   13.73
  -4  -9  -1   96.73   15.55
  -4  -9  -2   29.56   13.29
  -4  -9  -3   49.54   13.83
  -4  -9  -4   52.23   14.06
   4   9   5   25.39   12.07
  -4  -9  -5    7.83   14.21
  -4  -9  -6   41.06   14.64
   4   9   6   17.69   12.62
  -4  -9  -7   29.63   16.10
   4   9   7   -1.41   12.93
   4   9   8   19.94   13.39
  -4  -9  -8  -10.93   16.27
   4   9   9   34.75   14.71
  -4  -9  -9   -9.25   15.98
  -4  10  12    8.92   15.31
   4 -10 -12   31.89   14.14
  -4  10  11   -0.84   14.84
   4 -10 -11    7.35   13.66
  -4  10  10  -40.41   14.67
   4 -10 -10   -3.09   12.93
  -4  10   9    4.31   13.03
   4 -10  -9    1.46   12.25
   4  10  -9    3.86   11.42
  -4  10   8   17.65   12.25
   4 -10  -8    2.74   11.85
   4  10  -8   17.43   11.96
  -4  10   7   22.03   11.63
   4 -10  -7   31.61   12.22
   4  10  -7   18.94   12.11
  -4  10   6    2.89   10.68
   4  10  -6   14.15   12.04
   4 -10  -6   13.96   10.73
  -4  10   5   38.72   11.15
   4  10  -5   31.00   12.62
   4  10  -4  102.41   15.11
   4 -10  -4   89.19   11.87
  -4 -10   4   92.60   15.34
  -4 -10   3   -2.37   13.06
  -4 -10   2  114.49   15.73
  -4 -10   1   15.78   13.24
  -4 -10   0   42.64   14.28
  -4 -10  -1   -6.47   13.58
  -4 -10  -2   22.64   13.07
  -4 -10  -3   27.60   13.97
  -4 -10  -4   31.27   14.03
  -4 -10  -5    1.77   14.69
  -4 -10  -6   23.22   15.95
  -4 -10  -7   19.51   15.78
   4  10   8   10.35   13.36
  -4 -10  -8    8.12   16.28
   4  10   9    9.28   14.49
  -4 -10  -9   36.86   17.18
  -4  11  12    8.87   16.37
  -4  11  11    9.98   15.21
   4 -11 -11   -9.81   14.00
  -4  11  10    9.32   14.10
   4 -11 -10    4.65   13.22
  -4  11   9   32.02   13.24
   4 -11  -9   17.57   12.67
  -4  11   8  -11.96   12.23
   4 -11  -8   14.44   11.61
   4  11  -8    6.35   11.84
  -4  11   7   31.91   11.92
   4 -11  -7   33.72   11.65
   4  11  -7   10.38   11.88
  -4  11   6   18.49   11.21
   4  11  -6   35.09   12.43
   4 -11  -6   20.88   11.13
  -4  11   5   52.05   11.74
   4 -11  -5   39.35   11.08
  -4 -11   4   19.93   13.67
  -4 -11   3   66.39   14.68
  -4 -11   2   51.46   14.53
  -4 -11   1   76.25   14.89
  -4 -11   0   33.14   14.61
  -4 -11  -1   17.96   13.66
  -4 -11  -2   27.81   14.09
  -4 -11  -3   22.20   14.19
  -4 -11  -4    9.42   14.17
  -4 -11  -5   15.32   14.32
  -4 -11  -6   26.44   15.03
  -4 -11  -7   19.88   15.79
  -4 -11  -8   22.82   16.81
  -4 -11  -9  -10.78   16.88
  -4  12  11   -2.49   14.40
   4 -12 -11    9.04   13.67
  -4  12  10   15.33   14.31
   4 -12 -10    3.11   13.40
  -4  12   9   18.72   13.46
   4 -12  -9   -4.41   12.22
  -4  12   8   13.56   12.56
   4 -12  -8   27.20   12.40
   4  12  -8    9.45   11.65
  -4  12   7   13.49   12.12
   4 -12  -7   13.80   11.08
   4  12  -7   21.35   11.56
  -4  12   6   17.71   11.44
   4  12  -6   21.55   12.17
   4 -12  -6   -3.12   10.69
  -4  12   5   18.39   10.76
   4  12  -5   13.85   12.70
  -4 -12   4   39.16   13.50
  -4  12   4    7.01   11.15
  -4 -12   3   26.93   13.69
  -4 -12   2   90.94   15.58
  -4 -12   1    6.40   13.10
  -4 -12   0   45.70   14.26
  -4 -12  -1   -1.63   13.05
  -4 -12  -2   16.50   13.37
  -4 -12  -3   26.57   12.91
  -4 -12  -4   23.48   14.00
  -4 -12  -5   16.47   14.86
  -4 -12  -6   33.62   15.56
  -4 -12  -7  -26.33   15.48
  -4 -12  -8   -9.47   16.22
  -4  13  11    6.53   14.79
   4 -13 -11   33.05   13.57
  -4  13  10   13.91   13.75
   4 -13 -10  -20.28   13.98
  -4  13   9    8.78   13.75
   4 -13  -9    8.15   12.54
  -4  13   8   27.70   12.84
   4 -13  -8  -11.27   12.24
  -4  13   7   28.27   12.28
   4 -13  -7   44.82   11.73
   4  13  -7   23.17   11.97
  -4  13   6    8.17   11.66
   4  13  -6    1.34   12.35
  -4  13   5   42.45   12.06
   4  13  -5   51.48   13.87
  -4 -13   4   -1.60   12.65
  -4  13   4   10.84   11.53
  -4 -13   3   24.61   13.23
  -4 -13   2   19.41   13.33
  -4 -13   1   -8.06   13.18
  -4 -13   0   23.83   13.42
  -4 -13  -1   92.24   15.66
  -4 -13  -2   12.53   13.63
  -4 -13  -3   16.84   14.50
  -4 -13  -4   -2.64   15.03
  -4 -13  -5   33.40   15.06
  -4 -13  -6    8.79   15.11
  -4 -13  -7   19.59   17.03
  -4 -13  -8   -1.07   17.11
  -4  14  11   30.37   15.22
   4 -14 -11   14.99   13.50
  -4  14  10   23.45   14.54
   4 -14 -10   39.36   13.84
  -4  14   9   -2.97   13.36
   4 -14  -9   -7.48   12.83
  -4  14   8   12.02   12.68
   4 -14  -8    3.56   12.05
  -4  14   7   43.67   13.21
  -4  14   6   -9.08   11.77
   4  14  -6   20.93   12.40
  -4  14   5    5.69   11.87
   4  14  -5    0.70   12.23
  -4 -14   4   39.90   14.00
  -4  14   4   29.87   11.96
   4 -14  -3    1.36    8.70
  -4 -14   3    6.37   12.94
  -4 -14   2   30.91   13.65
  -4 -14   1   -0.81   13.37
  -4 -14   0    3.32   13.70
  -4 -14  -1   -9.99   13.23
  -4 -14  -2   -3.38   13.56
  -4 -14  -3   17.91   13.54
  -4 -14  -4   28.68   14.62
  -4 -14  -5    2.82   15.32
  -4 -14  -6   11.89   15.84
  -4 -14  -7    8.38   16.85
  -4 -14  -8   -4.37   17.45
   4 -15 -11   31.65   13.71
  -4  15  10   35.55   14.97
   4 -15 -10   17.52   13.53
  -4  15   9   18.12   14.16
  -4  15   8   32.26   13.74
  -4  15   7   20.63   12.70
  -4  15   6   -8.70   12.05
  -4  15   5   58.65   12.88
   4  15  -5   13.29   12.87
  -4  15   4   35.97   12.58
  -4 -15   4   41.46   13.67
   4 -15  -3   11.76    9.34
  -4 -15   3  -13.65   13.04
  -4 -15   2   12.14   13.17
  -4 -15   1   13.93   13.56
  -4 -15   0   24.33   14.17
  -4 -15  -1   61.52   15.11
  -4 -15  -2    0.86   14.10
  -4 -15  -3    0.86   13.60
  -4 -15  -4   24.53   15.00
  -4 -15  -5   25.76   15.70
  -4 -15  -6   26.13   16.05
  -4 -15  -7   28.69   17.69
  -4  16  10   12.01   13.94
  -4  16   9   12.95   14.02
  -4  16   8   21.90   13.21
  -4  16   7   19.83   13.20
  -4  16   6   15.76   12.93
  -4  16   5   40.09   13.12
   4 -16  -4   33.12   10.98
  -4 -16   4   31.91   13.76
   4 -16  -3   -0.98   10.00
  -4 -16   3   16.10   13.93
  -4 -16   2   30.13   14.50
  -4 -16   1   17.33   13.79
  -4 -16   0   10.17   13.55
  -4 -16  -1   11.08   14.41
  -4 -16  -2    0.87   14.28
  -4 -16  -3   -0.88   13.50
  -4 -16  -4    6.44   14.18
  -4 -16  -5   36.70   16.57
  -4 -16  -6    2.03   16.12
  -4 -16  -7   34.44   18.11
  -4  17   9   20.09   13.72
  -4  17   8   19.41   13.72
  -4  17   7    5.80   12.72
  -4  17   6   23.81   13.23
  -4  17   5   17.18   13.00
   4 -17  -4    8.45   11.39
   4 -17  -3   12.67   10.00
  -4 -17   3   29.88   13.62
   4 -17  -2   19.75    9.65
  -4 -17   2    4.10   14.04
  -4 -17   1   52.41   14.62
  -4 -17   0   20.55   14.10
  -4 -17  -1    5.17   14.32
  -4 -17  -2   -2.63   14.62
  -4 -17  -3   22.15   14.30
  -4 -17  -4  -19.54   14.59
  -4 -17  -5   15.62   15.47
  -4 -17  -6   25.71   16.33
  -4  18   9   18.87   14.56
  -4  18   8   22.89   14.07
  -4  18   7   35.33   14.05
  -4  18   6   14.34   12.70
   4 -18  -5   13.69   13.11
   4 -18  -4   27.46   11.74
   4 -18  -3   16.31   10.30
  -4 -18   2   60.96   15.51
   4 -18  -2   37.14   10.14
  -4 -18   1   15.08   14.09
   4  18  -1    9.56   13.05
  -4 -18   0   38.88   14.54
  -4 -18  -1    5.23   14.59
  -4 -18  -2   -2.66   14.86
  -4 -18  -3  -12.53   13.97
  -4 -18  -4   17.81   15.80
  -4 -18  -5   10.84   15.67
  -4 -18  -6   27.99   16.36
  -4  19   8   -7.74   13.80
  -4  19   7   29.30   14.30
  -4  19   6   31.55   13.57
   4 -19  -5   14.79   13.47
   4 -19  -4   19.24   11.79
   4 -19  -3    5.44   10.68
   4 -19  -2    3.05   10.01
   4  19  -2   17.32   13.41
  -4 -19   1   -2.53   13.59
   4  19  -1    8.43   13.46
  -4 -19   0    6.97   14.00
  -4 -19  -1    6.15   13.92
  -4 -19  -2  -20.59   14.94
  -4 -19  -3   11.74   15.07
  -4 -19  -4    0.95   15.84
  -4 -19  -5   -5.96   15.95
  -4  20   7   -4.58   13.93
   4 -20  -6   -9.94   14.71
   4 -20  -5   14.56   13.58
   4 -20  -4   43.97   12.35
   4 -20  -3    9.02   10.65
   4  20  -2   47.44   14.34
   4 -20  -2   32.26   10.94
   4  20  -1   39.45   13.52
   4 -20  -1   19.02   10.21
   4  20   0   -7.27   13.44
  -4 -20   0   30.68   15.10
  -4 -20  -1  -11.51   14.15
  -4 -20  -2    9.92   14.36
  -4 -20  -3   14.55   14.93
  -4 -20  -4   14.26   15.48
   4 -21  -6   39.95   15.57
   4 -21  -5   34.04   14.21
   4 -21  -4   -3.83   12.32
   4 -21  -3   -1.76   11.28
   4  21  -2   11.62   13.46
   4 -21  -2    9.90   10.58
   4  21  -1   19.10   13.93
   4 -21  -1    1.61   10.60
   4  21   0   -1.48   13.36
   4  21   1   96.73   16.00
  -4 -21  -1  110.38   17.38
  -4 -21  -2   28.12   15.31
  -4 -21  -3   -4.59   14.67
  -4 -21  -4    0.95   15.65
   4 -22  -5   19.59   13.84
   4 -22  -4   25.71   13.57
   4 -22  -3   -0.61   11.66
   4  22  -2   19.51   14.21
   4 -22  -2   31.54   11.87
   4  22  -1   17.96   14.32
   4 -22  -1    5.04   10.95
   4  22   0   16.60   14.53
   4  22   1   34.50   14.29
   4  22   2   -6.94   13.49
  -4 -22  -3   23.88   14.86
   4 -23  -3    3.77   12.40
   4  23  -2   -3.09   14.09
   4 -23  -2   12.53   11.52
   4  23  -1   10.73   14.78
   4 -23  -1    3.50   11.63
   4  23   0    6.17   14.22
   4  24  -2    4.82   14.81
   4 -24   0   -2.99   11.57
   5   0  -8   30.37   14.86
   5   0  -7  -24.97   14.13
   5   0  -6  -10.15   13.86
   5   0  -5   13.73   13.37
   5   0  -4    2.25   13.27
   5   0  -3   -9.03   12.66
   5   0  -2    6.01   13.09
   5   0  -1    4.57   13.63
  -5   0   0   15.25   16.02
  -5   0  -1   33.28   16.01
  -5   0  -2   13.46   15.65
  -5   0  -3    7.78   15.44
   5   0   5   48.46   19.23
   5  -1  -8   33.33   14.73
   5   1  -8   29.88   14.55
   5  -1  -7   10.36   13.46
   5   1  -7    0.82   14.29
   5  -1  -6   13.14   13.78
   5   1  -6   36.99   14.62
   5  -1  -5   20.27   12.94
   5   1  -5   17.71   13.25
   5   1  -4   -4.61   13.63
   5  -1  -4   16.18   13.15
   5  -1  -3   22.83   13.13
   5   1  -3    4.62   13.24
   5  -1  -2   33.31   13.09
   5   1  -2   18.39   13.92
   5  -1  -1   36.67   13.61
   5   1  -1   20.97   13.83
   5  -1   0   15.24   12.91
  -5   1   0   30.96   15.43
  -5  -1   0   -2.89   15.66
  -5   1  -1   -9.42   15.60
  -5  -1  -1   31.71   15.58
  -5   1  -2    9.40   15.58
  -5  -1  -2   45.29   15.90
  -5  -1  -3   36.19   15.86
   5   1   4   16.19   17.92
   5   1   5   43.11   19.26
   5  -1   5   26.65   20.16
   5  -2  -8   17.65   13.63
   5   2  -8   17.60   15.21
   5  -2  -7   29.09   13.50
   5   2  -7   18.92   15.13
   5  -2  -6    3.05   13.69
   5   2  -6   19.98   13.80
   5  -2  -5   12.51   12.66
   5   2  -5    5.49   13.51
   5   2  -4   35.97   14.48
   5  -2  -4   30.29   13.18
   5  -2  -3   25.31   13.41
   5   2  -3   18.71   13.93
   5  -2  -2    4.36   12.68
   5   2  -2   16.40   13.82
   5  -2  -1   37.36   13.50
   5   2  -1   41.00   14.79
  -5  -2   1   34.92   16.22
   5  -2   0   -3.75   13.51
  -5  -2   0    5.82   15.77
  -5   2  -1   -1.86   14.84
  -5  -2  -1  -26.42   15.84
  -5  -2  -2   16.87   16.14
  -5  -2  -3   15.72   15.74
  -5  -2  -4    2.98   16.77
   5   2   4   19.41   17.31
   5   2   5   39.06   18.69
   5  -2   5   13.18   20.59
   5  -3  -8   23.77   14.05
   5   3  -8  -15.14   14.71
   5  -3  -7   34.69   13.65
   5   3  -7   -9.09   13.75
   5  -3  -6   15.04   13.34
   5   3  -6   10.50   13.59
   5  -3  -5   12.37   13.04
   5   3  -5    0.80   13.66
   5   3  -4   35.72   14.77
   5  -3  -4   56.32   13.12
   5   3  -3   15.01   13.79
   5  -3  -3   11.31   12.24
   5  -3  -2    9.27   12.80
   5   3  -2   15.09   13.78
   5  -3  -1   15.17   12.79
  -5  -3   1   -2.94   15.93
   5  -3   0   -5.16   12.87
  -5  -3   0   15.61   15.95
  -5  -3  -1    8.90   16.16
  -5  -3  -2   14.01   15.80
  -5  -3  -3   18.89   16.14
  -5  -3  -4   25.17   16.50
   5   3   4   54.63   17.40
  -5  -3  -5   11.26   16.14
   5   3   5    6.61   17.02
   5  -3   5  -11.29   21.19
   5  -4  -8   -7.03   13.40
   5   4  -8    1.69   14.64
   5  -4  -7   24.30   13.45
   5   4  -7   41.36   15.21
   5  -4  -6    2.23   12.85
   5   4  -6   -2.45   14.49
   5   4  -5    4.06   14.74
   5  -4  -5    2.88   12.53
   5   4  -4    8.88   13.31
   5  -4  -4    1.40   12.50
   5   4  -3    4.81   14.51
   5  -4  -3   22.90   12.93
   5  -4  -2   -3.51   12.52
   5   4  -2   16.13   13.82
   5  -4  -1   37.97   13.84
  -5  -4   1   12.82   15.65
  -5  -4   0  -11.80   15.36
  -5  -4  -1   33.21   16.94
  -5  -4  -2   13.01   16.29
  -5  -4  -3   28.09   16.93
  -5  -4  -4   41.93   16.38
   5   4   4   23.54   15.73
  -5  -4  -5   35.16   16.85
   5   4   5    5.49   16.85
   5  -5  -8    9.26   12.81
   5   5  -8   16.00   14.25
   5  -5  -7   17.21   13.46
   5   5  -7   -2.48   14.06
   5  -5  -6   -0.73   12.75
   5   5  -6   10.63   13.73
   5   5  -5  -23.81   14.15
   5  -5  -5    1.43   12.43
   5   5  -4   28.78   15.36
   5  -5  -4    6.96   12.31
   5   5  -3   21.97   14.00
   5  -5  -3   18.45   12.14
   5  -5  -2   22.73   12.26
   5   5  -2  -18.79   14.98
  -5  -5   2   17.75   16.48
  -5  -5   1    4.96   16.42
  -5  -5   0   21.78   16.37
  -5  -5  -1   29.29   16.43
  -5  -5  -2   47.98   16.92
  -5  -5  -3    5.07   15.78
  -5  -5  -4   32.05   17.74
   5   5   4   30.75   16.37
   5   5   5   31.05   16.89
  -5  -5  -5   13.60   16.74
   5  -6  -8   -6.09   13.11
   5   6  -8    9.23   14.80
   5  -6  -7   19.92   12.91
   5   6  -7   16.58   14.96
   5  -6  -6    6.47   11.96
   5   6  -6    3.30   14.80
   5   6  -5   39.78   14.72
   5  -6  -5    2.83   11.98
   5   6  -4   23.15   13.93
   5  -6  -4   18.67   12.46
   5   6  -3   24.76   15.15
   5  -6  -3   19.08   12.37
  -5  -6   2   12.88   15.21
  -5  -6   1   17.84   16.09
  -5  -6   0    3.00   15.61
  -5  -6  -1    3.04   16.69
  -5  -6  -2   51.36   17.65
  -5  -6  -3   19.38   16.57
  -5  -6  -4   33.27   17.03
   5   6   5   24.59   15.94
  -5  -6  -5   39.35   17.55
   5  -7  -8    6.80   12.80
   5   7  -8   15.92   15.11
   5  -7  -7  -20.43   12.47
   5   7  -7    5.82   15.18
   5  -7  -6   40.52   12.95
   5   7  -6   18.25   15.38
   5   7  -5   11.70   14.83
   5  -7  -5    2.10   11.86
   5   7  -4   23.39   15.28
   5  -7  -4   16.51   11.97
   5   7  -3    9.19   13.97
  -5  -7   2   15.94   16.11
  -5  -7   1   32.76   16.81
  -5  -7   0   11.18   16.98
  -5  -7  -1   31.59   16.64
  -5  -7  -2   77.89   17.61
  -5  -7  -3   13.37   16.60
  -5  -7  -4   -9.42   16.11
   5  -8  -8   15.84   13.41
   5  -8  -7   32.57   13.05
   5   8  -7    9.99   15.07
   5  -8  -6    2.12   12.14
   5   8  -6   21.71   15.10
   5   8  -5   37.87   15.79
   5  -8  -5   26.31   12.06
   5   8  -4   -3.36   14.93
   5   8  -3   47.20   15.07
  -5  -8   2   15.97   16.55
  -5  -8   1   28.87   16.80
  -5  -8   0   -9.19   16.96
  -5  -8  -1   22.32   16.32
  -5  -8  -2    1.02   15.74
  -5  -8  -3   -6.24   16.41
  -5  -8  -4   -7.39   16.61
   5  -9  -7   11.55   12.66
   5   9  -7   -1.66   14.81
   5  -9  -6   23.87   12.52
   5   9  -6   56.95   15.88
   5   9  -5   28.03   15.40
   5   9  -4   97.41   17.41
   5   9  -3    1.70   14.85
  -5  -9   2   -3.00   16.33
  -5  -9   1    3.00   16.47
  -5  -9   0    1.02   16.59
  -5  -9  -1   20.21   15.84
  -5  -9  -2   26.65   16.38
  -5  -9  -3   18.86   16.95
   5 -10  -7   20.94   12.23
   5  10  -7    0.83   15.01
   5  10  -6   33.78   15.76
   5  10  -5   15.37   15.62
   5  10  -4   31.64   16.00
   5  10  -3  -10.30   14.89
  -5 -10   3    7.92   15.53
  -5 -10   2   34.00   16.96
  -5 -10   1   47.11   17.02
  -5 -10   0    9.22   17.06
  -5 -10  -1   19.30   16.19
  -5 -10  -2   31.93   16.34
  -5 -10  -3   38.92   17.58
   5  11  -6   44.87   15.76
   5  11  -5   -7.76   15.49
   5  11  -4   19.80   15.43
   5  11  -3    0.86   14.70
  -5 -11   3   21.80   16.36
  -5 -11   2   -1.00   16.28
  -5 -11   1   -9.10   16.61
  -5 -11   0   23.61   16.46
  -5 -11  -1   12.26   16.70
  -5 -11  -2   -5.18   16.67
   5  12  -6   -6.78   14.55
   5  12  -5   10.39   15.37
   5  12  -4    0.87   15.11
   5  12  -3  -25.24   15.49
  -5 -12   3    9.91   15.92
  -5 -12   2  -13.99   15.82
  -5 -12   1   37.57   16.93
  -5 -12   0   -9.28   15.85
  -5 -12  -1    2.05   16.38
   5  13  -5   13.04   15.36
   5  13  -4    8.73   15.83
  -5 -13   3   16.85   16.07
  -5 -13   2    9.01   16.65
  -5 -13   1    4.08   17.19
  -5 -13   0   32.13   17.45
   5  14  -4   -3.51   15.38
  -5 -14   3   19.83   16.30
  -5 -14   2   30.02   16.53
  -5 -14   1   15.48   16.81
   0   0   0    0.00    0.00
;
_shelx_hkl_checksum                7849
_olex2_submission_special_instructions  'No special instructions were received'
